# Supplementary material for: NusG inhibits RNA polymerase backtracking by stabilizing the minimal transcription bubble
Source: eLife. 2016 Oct 4;5:e18096. doi: 10.7554/eLife.18096 (PMC5100998; doi:10.7554/eLife.18096)
Supplement: Figure 8—source data 1. — DOI: http://dx.doi.org/10.7554/eLife.18096.022 [file elife-18096-fig8-data1.pdb]

HETATM    1  PA  APC D3999      55.973  74.170  -6.870  1.00 50.00           P  
HETATM    2  PB  APC D3999      56.549  71.378  -6.348  1.00 50.00           P  
HETATM    3  PG  APC D3999      56.956  70.986  -9.098  1.00 50.00           P  
HETATM    4  C5' APC D3999      55.206  76.260  -5.406  1.00 50.00           C  
HETATM    5  O5' APC D3999      54.906  75.012  -6.043  1.00 50.00           O  
HETATM    6  C4' APC D3999      55.591  76.047  -3.953  1.00 50.00           C  
HETATM    7  O4' APC D3999      55.161  77.228  -3.198  1.00 50.00           O  
HETATM    8  C3' APC D3999      55.044  74.833  -3.184  1.00 50.00           C  
HETATM    9  O3' APC D3999      56.045  73.979  -2.685  1.00 50.00           O  
HETATM   10  C2' APC D3999      54.236  75.371  -2.008  1.00 50.00           C  
HETATM   11  O2' APC D3999      55.109  75.146  -0.905  1.00 50.00           O  
HETATM   12  C1' APC D3999      54.154  76.876  -2.264  1.00 50.00           C  
HETATM   13  N1  APC D3999      49.866  77.913  -0.100  1.00 50.00           N  
HETATM   14  O1A APC D3999      57.206  74.977  -7.067  1.00 50.00           O  
HETATM   15  O1B APC D3999      55.710  70.510  -5.494  1.00 50.00           O  
HETATM   16  O1G APC D3999      57.574  69.600  -8.926  1.00 50.00           O  
HETATM   17  C2  APC D3999      51.091  77.648   0.310  1.00 50.00           C  
HETATM   18  O2A APC D3999      55.225  73.653  -8.045  1.00 50.00           O  
HETATM   19  O2B APC D3999      57.998  71.118  -6.457  1.00 50.00           O  
HETATM   20  O2G APC D3999      56.193  71.070 -10.418  1.00 50.00           O1-
HETATM   21  C3A APC D3999      56.358  72.931  -5.860  1.00 50.00           C  
HETATM   22  N3  APC D3999      52.161  77.435  -0.385  1.00 50.00           N  
HETATM   23  O3B APC D3999      55.953  71.286  -7.850  1.00 50.00           O  
HETATM   24  O3G APC D3999      58.079  72.007  -9.108  1.00 50.00           O  
HETATM   25  C4  APC D3999      51.892  77.511  -1.682  1.00 50.00           C  
HETATM   26  C5  APC D3999      50.676  77.782  -2.286  1.00 50.00           C  
HETATM   27  C6  APC D3999      49.597  77.999  -1.406  1.00 50.00           C  
HETATM   28  N6  APC D3999      48.333  78.281  -1.732  1.00 50.00           N  
HETATM   29  N7  APC D3999      50.806  77.774  -3.666  1.00 50.00           N  
HETATM   30  C8  APC D3999      52.088  77.491  -3.856  1.00 50.00           C  
HETATM   31  N9  APC D3999      52.792  77.291  -2.677  1.00 50.00           N  
ATOM     32  N   MET C   1      61.110  91.413 -43.146  1.00 50.00           N  
ATOM     33  CA  MET C   1      60.553  90.137 -42.619  1.00 50.00           C  
ATOM     34  C   MET C   1      59.159  89.870 -43.171  1.00 50.00           C  
ATOM     35  O   MET C   1      58.390  90.792 -43.412  1.00 50.00           O  
ATOM     36  CB  MET C   1      60.543  90.191 -41.090  1.00 50.00           C  
ATOM     37  CG  MET C   1      61.957  90.073 -40.468  1.00 50.00           C  
ATOM     38  SD  MET C   1      62.912  91.603 -40.145  1.00 50.00           S  
ATOM     39  CE  MET C   1      63.622  91.265 -38.527  1.00 50.00           C  
ATOM     40  N   GLU C   2      58.848  88.593 -43.372  1.00 50.00           N  
ATOM     41  CA  GLU C   2      57.558  88.184 -43.936  1.00 50.00           C  
ATOM     42  C   GLU C   2      56.653  87.541 -42.879  1.00 50.00           C  
ATOM     43  O   GLU C   2      57.144  87.047 -41.870  1.00 50.00           O  
ATOM     44  CB  GLU C   2      57.777  87.186 -45.080  1.00 50.00           C  
ATOM     45  CG  GLU C   2      59.238  86.947 -45.511  1.00 50.00           C  
ATOM     46  CD  GLU C   2      59.349  86.320 -46.915  1.00 50.00           C  
ATOM     47  OE1 GLU C   2      58.959  85.151 -47.115  1.00 50.00           O  
ATOM     48  OE2 GLU C   2      59.829  87.009 -47.834  1.00 50.00           O1-
ATOM     49  N   ILE C   3      55.337  87.534 -43.126  1.00 50.00           N  
ATOM     50  CA  ILE C   3      54.352  86.986 -42.175  1.00 50.00           C  
ATOM     51  C   ILE C   3      53.388  85.979 -42.852  1.00 50.00           C  
ATOM     52  O   ILE C   3      52.614  86.351 -43.738  1.00 50.00           O  
ATOM     53  CB  ILE C   3      53.492  88.138 -41.548  1.00 50.00           C  
ATOM     54  CG1 ILE C   3      54.335  89.421 -41.373  1.00 50.00           C  
ATOM     55  CG2 ILE C   3      52.933  87.698 -40.237  1.00 50.00           C  
ATOM     56  CD1 ILE C   3      55.518  89.340 -40.400  1.00 50.00           C  
ATOM     57  N   LYS C   4      53.434  84.715 -42.422  1.00 50.00           N  
ATOM     58  CA  LYS C   4      52.560  83.655 -42.949  1.00 50.00           C  
ATOM     59  C   LYS C   4      51.621  83.112 -41.855  1.00 50.00           C  
ATOM     60  O   LYS C   4      52.080  82.497 -40.887  1.00 50.00           O  
ATOM     61  CB  LYS C   4      53.407  82.489 -43.517  1.00 50.00           C  
ATOM     62  CG  LYS C   4      52.607  81.240 -43.976  1.00 50.00           C  
ATOM     63  CD  LYS C   4      53.507  80.105 -44.525  1.00 50.00           C  
ATOM     64  CE  LYS C   4      52.697  78.936 -45.087  1.00 50.00           C  
ATOM     65  NZ  LYS C   4      53.577  77.887 -45.660  1.00 50.00           N1+
ATOM     66  N   ARG C   5      50.316  83.347 -42.025  1.00 50.00           N  
ATOM     67  CA  ARG C   5      49.279  82.881 -41.090  1.00 50.00           C  
ATOM     68  C   ARG C   5      48.591  81.594 -41.610  1.00 50.00           C  
ATOM     69  O   ARG C   5      47.945  81.577 -42.657  1.00 50.00           O  
ATOM     70  CB  ARG C   5      48.263  83.999 -40.865  1.00 50.00           C  
ATOM     71  CG  ARG C   5      47.745  84.711 -42.091  1.00 50.00           C  
ATOM     72  CD  ARG C   5      46.560  85.573 -41.668  1.00 50.00           C  
ATOM     73  NE  ARG C   5      45.685  84.817 -40.763  1.00 50.00           N  
ATOM     74  CZ  ARG C   5      44.566  85.275 -40.204  1.00 50.00           C  
ATOM     75  NH1 ARG C   5      44.145  86.514 -40.440  1.00 50.00           N1+
ATOM     76  NH2 ARG C   5      43.867  84.477 -39.402  1.00 50.00           N  
ATOM     77  N   PHE C   6      48.724  80.531 -40.824  1.00 50.00           N  
ATOM     78  CA  PHE C   6      48.322  79.163 -41.183  1.00 50.00           C  
ATOM     79  C   PHE C   6      46.795  78.849 -41.031  1.00 50.00           C  
ATOM     80  O   PHE C   6      46.160  78.510 -42.029  1.00 50.00           O  
ATOM     81  CB  PHE C   6      49.154  78.180 -40.333  1.00 50.00           C  
ATOM     82  CG  PHE C   6      50.630  78.550 -40.212  1.00 50.00           C  
ATOM     83  CD1 PHE C   6      51.048  79.624 -39.388  1.00 50.00           C  
ATOM     84  CD2 PHE C   6      51.611  77.821 -40.910  1.00 50.00           C  
ATOM     85  CE1 PHE C   6      52.427  79.969 -39.256  1.00 50.00           C  
ATOM     86  CE2 PHE C   6      52.998  78.152 -40.788  1.00 50.00           C  
ATOM     87  CZ  PHE C   6      53.405  79.231 -39.958  1.00 50.00           C  
ATOM     88  N   GLY C   7      46.221  78.927 -39.826  1.00 50.00           N  
ATOM     89  CA  GLY C   7      44.819  78.546 -39.589  1.00 50.00           C  
ATOM     90  C   GLY C   7      43.749  79.249 -40.396  1.00 50.00           C  
ATOM     91  O   GLY C   7      43.675  80.478 -40.360  1.00 50.00           O  
ATOM     92  N   ARG C   8      42.910  78.478 -41.105  1.00 50.00           N  
ATOM     93  CA  ARG C   8      41.869  79.080 -41.940  1.00 50.00           C  
ATOM     94  C   ARG C   8      40.431  78.656 -41.558  1.00 50.00           C  
ATOM     95  O   ARG C   8      39.888  77.626 -42.000  1.00 50.00           O  
ATOM     96  CB  ARG C   8      42.084  78.748 -43.420  1.00 50.00           C  
ATOM     97  CG  ARG C   8      43.371  79.292 -44.124  1.00 50.00           C  
ATOM     98  CD  ARG C   8      44.281  80.253 -43.321  1.00 50.00           C  
ATOM     99  NE  ARG C   8      43.893  81.660 -43.317  1.00 50.00           N  
ATOM    100  CZ  ARG C   8      44.405  82.573 -42.496  1.00 50.00           C  
ATOM    101  NH1 ARG C   8      45.328  82.240 -41.596  1.00 50.00           N1+
ATOM    102  NH2 ARG C   8      43.986  83.825 -42.584  1.00 50.00           N  
ATOM    103  N   ILE C   9      39.857  79.519 -40.729  1.00 50.00           N  
ATOM    104  CA  ILE C   9      38.467  79.543 -40.291  1.00 50.00           C  
ATOM    105  C   ILE C   9      37.971  80.950 -40.509  1.00 50.00           C  
ATOM    106  O   ILE C   9      38.571  81.881 -39.957  1.00 50.00           O  
ATOM    107  CB  ILE C   9      38.262  79.187 -38.765  1.00 50.00           C  
ATOM    108  CG1 ILE C   9      39.612  78.981 -38.048  1.00 50.00           C  
ATOM    109  CG2 ILE C   9      37.363  77.958 -38.661  1.00 50.00           C  
ATOM    110  CD1 ILE C   9      40.470  80.238 -37.865  1.00 50.00           C  
ATOM    111  N   ARG C  10      36.926  81.148 -41.297  1.00 50.00           N  
ATOM    112  CA  ARG C  10      36.608  82.521 -41.586  1.00 50.00           C  
ATOM    113  C   ARG C  10      36.116  83.291 -40.391  1.00 50.00           C  
ATOM    114  O   ARG C  10      34.969  83.180 -39.943  1.00 50.00           O  
ATOM    115  CB  ARG C  10      35.620  82.647 -42.746  1.00 50.00           C  
ATOM    116  CG  ARG C  10      36.357  83.224 -43.987  1.00 50.00           C  
ATOM    117  CD  ARG C  10      37.320  84.418 -43.629  1.00 50.00           C  
ATOM    118  NE  ARG C  10      38.745  84.196 -43.946  1.00 50.00           N  
ATOM    119  CZ  ARG C  10      39.702  83.814 -43.092  1.00 50.00           C  
ATOM    120  NH1 ARG C  10      39.462  83.582 -41.811  1.00 50.00           N1+
ATOM    121  NH2 ARG C  10      40.932  83.667 -43.537  1.00 50.00           N  
ATOM    122  N   GLU C  11      37.049  84.087 -39.878  1.00 50.00           N  
ATOM    123  CA  GLU C  11      36.745  84.991 -38.808  1.00 50.00           C  
ATOM    124  C   GLU C  11      35.680  85.956 -39.300  1.00 50.00           C  
ATOM    125  O   GLU C  11      35.993  86.930 -39.970  1.00 50.00           O  
ATOM    126  CB  GLU C  11      38.055  85.696 -38.399  1.00 50.00           C  
ATOM    127  CG  GLU C  11      39.016  84.743 -37.624  1.00 50.00           C  
ATOM    128  CD  GLU C  11      40.499  85.031 -37.808  1.00 50.00           C  
ATOM    129  OE1 GLU C  11      40.894  86.214 -37.773  1.00 50.00           O  
ATOM    130  OE2 GLU C  11      41.268  84.058 -37.980  1.00 50.00           O1-
ATOM    131  N   VAL C  12      34.425  85.647 -38.982  1.00 50.00           N  
ATOM    132  CA  VAL C  12      33.268  86.392 -39.468  1.00 50.00           C  
ATOM    133  C   VAL C  12      33.179  87.834 -38.924  1.00 50.00           C  
ATOM    134  O   VAL C  12      32.769  88.722 -39.675  1.00 50.00           O  
ATOM    135  CB  VAL C  12      31.963  85.630 -39.137  1.00 50.00           C  
ATOM    136  CG1 VAL C  12      31.795  85.480 -37.635  1.00 50.00           C  
ATOM    137  CG2 VAL C  12      30.794  86.371 -39.700  1.00 50.00           C  
ATOM    138  N   ILE C  13      33.526  88.094 -37.665  1.00 50.00           N  
ATOM    139  CA  ILE C  13      33.422  89.466 -37.158  1.00 50.00           C  
ATOM    140  C   ILE C  13      34.622  89.841 -36.333  1.00 50.00           C  
ATOM    141  O   ILE C  13      35.273  88.978 -35.765  1.00 50.00           O  
ATOM    142  CB  ILE C  13      32.162  89.693 -36.264  1.00 50.00           C  
ATOM    143  CG1 ILE C  13      31.406  88.370 -36.045  1.00 50.00           C  
ATOM    144  CG2 ILE C  13      31.281  90.759 -36.908  1.00 50.00           C  
ATOM    145  CD1 ILE C  13      30.136  88.472 -35.183  1.00 50.00           C  
ATOM    146  N   PRO C  14      34.932  91.145 -36.256  1.00 50.00           N  
ATOM    147  CA  PRO C  14      36.090  91.563 -35.461  1.00 50.00           C  
ATOM    148  C   PRO C  14      35.813  91.475 -33.944  1.00 50.00           C  
ATOM    149  O   PRO C  14      34.645  91.442 -33.514  1.00 50.00           O  
ATOM    150  CB  PRO C  14      36.359  93.003 -35.933  1.00 50.00           C  
ATOM    151  CG  PRO C  14      35.542  93.153 -37.219  1.00 50.00           C  
ATOM    152  CD  PRO C  14      34.340  92.300 -36.953  1.00 50.00           C  
ATOM    153  N   LEU C  15      36.886  91.427 -33.145  1.00 50.00           N  
ATOM    154  CA  LEU C  15      36.745  91.396 -31.699  1.00 50.00           C  
ATOM    155  C   LEU C  15      36.198  92.726 -31.211  1.00 50.00           C  
ATOM    156  O   LEU C  15      36.729  93.771 -31.576  1.00 50.00           O  
ATOM    157  CB  LEU C  15      38.093  91.117 -31.043  1.00 50.00           C  
ATOM    158  CG  LEU C  15      38.596  89.691 -31.238  1.00 50.00           C  
ATOM    159  CD1 LEU C  15      39.217  89.533 -32.617  1.00 50.00           C  
ATOM    160  CD2 LEU C  15      39.603  89.388 -30.153  1.00 50.00           C  
ATOM    161  N   PRO C  16      35.131  92.713 -30.391  1.00 50.00           N  
ATOM    162  CA  PRO C  16      34.518  93.944 -29.873  1.00 50.00           C  
ATOM    163  C   PRO C  16      35.507  94.852 -29.165  1.00 50.00           C  
ATOM    164  O   PRO C  16      36.598  94.406 -28.771  1.00 50.00           O  
ATOM    165  CB  PRO C  16      33.445  93.436 -28.925  1.00 50.00           C  
ATOM    166  CG  PRO C  16      33.038  92.200 -29.558  1.00 50.00           C  
ATOM    167  CD  PRO C  16      34.338  91.551 -29.968  1.00 50.00           C  
ATOM    168  N   PRO C  17      35.146  96.159 -29.027  1.00 50.00           N  
ATOM    169  CA  PRO C  17      36.086  97.016 -28.301  1.00 50.00           C  
ATOM    170  C   PRO C  17      36.335  96.428 -26.894  1.00 50.00           C  
ATOM    171  O   PRO C  17      35.438  96.387 -26.065  1.00 50.00           O  
ATOM    172  CB  PRO C  17      35.373  98.368 -28.306  1.00 50.00           C  
ATOM    173  CG  PRO C  17      34.737  98.382 -29.660  1.00 50.00           C  
ATOM    174  CD  PRO C  17      34.154  96.984 -29.754  1.00 50.00           C  
ATOM    175  N   LEU C  18      37.538  95.936 -26.638  1.00 50.00           N  
ATOM    176  CA  LEU C  18      37.832  95.333 -25.342  1.00 50.00           C  
ATOM    177  C   LEU C  18      37.322  96.205 -24.211  1.00 50.00           C  
ATOM    178  O   LEU C  18      36.891  95.730 -23.161  1.00 50.00           O  
ATOM    179  CB  LEU C  18      39.343  95.121 -25.203  1.00 50.00           C  
ATOM    180  CG  LEU C  18      39.977  94.141 -26.190  1.00 50.00           C  
ATOM    181  CD1 LEU C  18      40.194  94.763 -27.536  1.00 50.00           C  
ATOM    182  CD2 LEU C  18      41.284  93.731 -25.648  1.00 50.00           C  
ATOM    183  N   THR C  19      37.363  97.499 -24.477  1.00 50.00           N  
ATOM    184  CA  THR C  19      36.948  98.518 -23.541  1.00 50.00           C  
ATOM    185  C   THR C  19      35.440  98.804 -23.638  1.00 50.00           C  
ATOM    186  O   THR C  19      34.900  99.483 -22.765  1.00 50.00           O  
ATOM    187  CB  THR C  19      37.729  99.833 -23.811  1.00 50.00           C  
ATOM    188  CG2 THR C  19      39.262  99.591 -23.791  1.00 50.00           C  
ATOM    189  OG1 THR C  19      37.372 100.335 -25.105  1.00 50.00           O  
ATOM    190  N   GLU C  20      34.779  98.286 -24.677  1.00 50.00           N  
ATOM    191  CA  GLU C  20      33.336  98.485 -24.960  1.00 50.00           C  
ATOM    192  C   GLU C  20      32.440  98.333 -23.710  1.00 50.00           C  
ATOM    193  O   GLU C  20      31.539  99.138 -23.522  1.00 50.00           O  
ATOM    194  CB  GLU C  20      32.871  97.500 -26.040  1.00 50.00           C  
ATOM    195  CG  GLU C  20      31.370  97.302 -26.173  1.00 50.00           C  
ATOM    196  CD  GLU C  20      31.039  96.028 -26.914  1.00 50.00           C  
ATOM    197  OE1 GLU C  20      31.394  95.932 -28.109  1.00 50.00           O  
ATOM    198  OE2 GLU C  20      30.430  95.126 -26.298  1.00 50.00           O1-
ATOM    199  N   ILE C  21      32.654  97.330 -22.864  1.00 50.00           N  
ATOM    200  CA  ILE C  21      31.803  97.158 -21.672  1.00 50.00           C  
ATOM    201  C   ILE C  21      31.940  98.336 -20.681  1.00 50.00           C  
ATOM    202  O   ILE C  21      30.943  98.746 -20.090  1.00 50.00           O  
ATOM    203  CB  ILE C  21      32.122  95.832 -20.894  1.00 50.00           C  
ATOM    204  CG1 ILE C  21      31.578  94.616 -21.670  1.00 50.00           C  
ATOM    205  CG2 ILE C  21      31.430  95.845 -19.507  1.00 50.00           C  
ATOM    206  CD1 ILE C  21      32.293  94.312 -23.004  1.00 50.00           C  
ATOM    207  N   GLN C  22      33.140  98.880 -20.488  1.00 50.00           N  
ATOM    208  CA  GLN C  22      33.310  99.991 -19.549  1.00 50.00           C  
ATOM    209  C   GLN C  22      32.901 101.314 -20.176  1.00 50.00           C  
ATOM    210  O   GLN C  22      32.214 102.124 -19.554  1.00 50.00           O  
ATOM    211  CB  GLN C  22      34.765 100.038 -19.085  1.00 50.00           C  
ATOM    212  CG  GLN C  22      35.262  98.624 -18.833  1.00 50.00           C  
ATOM    213  CD  GLN C  22      36.447  98.533 -17.943  1.00 50.00           C  
ATOM    214  NE2 GLN C  22      37.135  99.642 -17.733  1.00 50.00           N  
ATOM    215  OE1 GLN C  22      36.745  97.461 -17.443  1.00 50.00           O  
ATOM    216  N   VAL C  23      33.316 101.532 -21.412  1.00 50.00           N  
ATOM    217  CA  VAL C  23      33.003 102.773 -22.090  1.00 50.00           C  
ATOM    218  C   VAL C  23      31.507 102.976 -22.221  1.00 50.00           C  
ATOM    219  O   VAL C  23      30.941 103.927 -21.670  1.00 50.00           O  
ATOM    220  CB  VAL C  23      33.608 102.803 -23.502  1.00 50.00           C  
ATOM    221  CG1 VAL C  23      33.513 104.200 -24.054  1.00 50.00           C  
ATOM    222  CG2 VAL C  23      35.061 102.351 -23.462  1.00 50.00           C  
ATOM    223  N   GLU C  24      30.881 102.064 -22.958  1.00 50.00           N  
ATOM    224  CA  GLU C  24      29.456 102.135 -23.263  1.00 50.00           C  
ATOM    225  C   GLU C  24      28.597 102.129 -21.996  1.00 50.00           C  
ATOM    226  O   GLU C  24      27.629 102.893 -21.899  1.00 50.00           O  
ATOM    227  CB  GLU C  24      29.058 100.966 -24.185  1.00 50.00           C  
ATOM    228  CG  GLU C  24      30.059 100.629 -25.346  1.00 50.00           C  
ATOM    229  CD  GLU C  24      30.180 101.668 -26.477  1.00 50.00           C  
ATOM    230  OE1 GLU C  24      29.171 101.970 -27.157  1.00 50.00           O  
ATOM    231  OE2 GLU C  24      31.302 102.175 -26.695  1.00 50.00           O1-
ATOM    232  N   SER C  25      28.936 101.276 -21.033  1.00 50.00           N  
ATOM    233  CA  SER C  25      28.166 101.221 -19.796  1.00 50.00           C  
ATOM    234  C   SER C  25      28.074 102.594 -19.157  1.00 50.00           C  
ATOM    235  O   SER C  25      26.991 103.056 -18.787  1.00 50.00           O  
ATOM    236  CB  SER C  25      28.810 100.263 -18.804  1.00 50.00           C  
ATOM    237  OG  SER C  25      30.119 100.687 -18.475  1.00 50.00           O  
ATOM    238  N   TYR C  26      29.223 103.247 -19.039  1.00 50.00           N  
ATOM    239  CA  TYR C  26      29.251 104.557 -18.450  1.00 50.00           C  
ATOM    240  C   TYR C  26      28.590 105.573 -19.373  1.00 50.00           C  
ATOM    241  O   TYR C  26      28.125 106.624 -18.934  1.00 50.00           O  
ATOM    242  CB  TYR C  26      30.699 104.927 -18.124  1.00 50.00           C  
ATOM    243  CG  TYR C  26      30.828 105.875 -16.945  1.00 50.00           C  
ATOM    244  CD1 TYR C  26      29.770 106.047 -16.025  1.00 50.00           C  
ATOM    245  CD2 TYR C  26      31.999 106.643 -16.764  1.00 50.00           C  
ATOM    246  CE1 TYR C  26      29.873 106.973 -14.952  1.00 50.00           C  
ATOM    247  CE2 TYR C  26      32.116 107.570 -15.695  1.00 50.00           C  
ATOM    248  CZ  TYR C  26      31.048 107.729 -14.800  1.00 50.00           C  
ATOM    249  OH  TYR C  26      31.132 108.632 -13.775  1.00 50.00           O  
ATOM    250  N   ARG C  27      28.538 105.258 -20.662  1.00 50.00           N  
ATOM    251  CA  ARG C  27      27.838 106.141 -21.570  1.00 50.00           C  
ATOM    252  C   ARG C  27      26.340 106.146 -21.241  1.00 50.00           C  
ATOM    253  O   ARG C  27      25.778 107.179 -20.854  1.00 50.00           O  
ATOM    254  CB  ARG C  27      28.050 105.695 -23.026  1.00 50.00           C  
ATOM    255  CG  ARG C  27      26.975 106.207 -23.974  1.00 50.00           C  
ATOM    256  CD  ARG C  27      27.477 106.562 -25.372  1.00 50.00           C  
ATOM    257  NE  ARG C  27      26.442 107.280 -26.125  1.00 50.00           N  
ATOM    258  CZ  ARG C  27      26.624 107.877 -27.298  1.00 50.00           C  
ATOM    259  NH1 ARG C  27      27.813 107.857 -27.888  1.00 50.00           N1+
ATOM    260  NH2 ARG C  27      25.611 108.499 -27.877  1.00 50.00           N  
ATOM    261  N   ARG C  28      25.704 104.983 -21.391  1.00 50.00           N  
ATOM    262  CA  ARG C  28      24.286 104.862 -21.091  1.00 50.00           C  
ATOM    263  C   ARG C  28      24.012 105.250 -19.631  1.00 50.00           C  
ATOM    264  O   ARG C  28      22.942 105.775 -19.308  1.00 50.00           O  
ATOM    265  CB  ARG C  28      23.816 103.423 -21.368  1.00 50.00           C  
ATOM    266  CG  ARG C  28      24.315 102.849 -22.696  1.00 50.00           C  
ATOM    267  CD  ARG C  28      23.511 101.634 -23.153  1.00 50.00           C  
ATOM    268  NE  ARG C  28      24.245 100.757 -24.077  1.00 50.00           N  
ATOM    269  CZ  ARG C  28      23.674  99.842 -24.869  1.00 50.00           C  
ATOM    270  NH1 ARG C  28      22.361  99.678 -24.870  1.00 50.00           N1+
ATOM    271  NH2 ARG C  28      24.411  99.076 -25.663  1.00 50.00           N  
ATOM    272  N   ALA C  29      24.991 104.993 -18.758  1.00 50.00           N  
ATOM    273  CA  ALA C  29      24.891 105.341 -17.338  1.00 50.00           C  
ATOM    274  C   ALA C  29      24.586 106.819 -17.177  1.00 50.00           C  
ATOM    275  O   ALA C  29      23.574 107.197 -16.594  1.00 50.00           O  
ATOM    276  CB  ALA C  29      26.188 105.011 -16.637  1.00 50.00           C  
ATOM    277  N   LEU C  30      25.489 107.642 -17.702  1.00 50.00           N  
ATOM    278  CA  LEU C  30      25.334 109.092 -17.724  1.00 50.00           C  
ATOM    279  C   LEU C  30      25.148 109.581 -19.174  1.00 50.00           C  
ATOM    280  O   LEU C  30      26.097 109.796 -19.921  1.00 50.00           O  
ATOM    281  CB  LEU C  30      26.557 109.769 -17.050  1.00 50.00           C  
ATOM    282  CG  LEU C  30      28.032 109.302 -17.082  1.00 50.00           C  
ATOM    283  CD1 LEU C  30      28.650 109.483 -18.459  1.00 50.00           C  
ATOM    284  CD2 LEU C  30      28.824 110.136 -16.083  1.00 50.00           C  
ATOM    285  N   GLN C  31      23.887 109.740 -19.552  1.00 50.00           N  
ATOM    286  CA  GLN C  31      23.462 110.123 -20.899  1.00 50.00           C  
ATOM    287  C   GLN C  31      23.784 111.599 -21.211  1.00 50.00           C  
ATOM    288  O   GLN C  31      23.390 112.121 -22.247  1.00 50.00           O  
ATOM    289  CB  GLN C  31      21.952 109.827 -20.974  1.00 50.00           C  
ATOM    290  CG  GLN C  31      21.161 110.263 -22.205  1.00 50.00           C  
ATOM    291  CD  GLN C  31      19.765 110.806 -21.851  1.00 50.00           C  
ATOM    292  NE2 GLN C  31      19.226 111.657 -22.713  1.00 50.00           N  
ATOM    293  OE1 GLN C  31      19.187 110.460 -20.824  1.00 50.00           O  
ATOM    294  N   ALA C  32      24.526 112.250 -20.328  1.00 50.00           N  
ATOM    295  CA  ALA C  32      24.869 113.681 -20.412  1.00 50.00           C  
ATOM    296  C   ALA C  32      25.336 114.153 -21.816  1.00 50.00           C  
ATOM    297  O   ALA C  32      25.116 115.319 -22.143  1.00 50.00           O  
ATOM    298  CB  ALA C  32      25.939 113.996 -19.392  1.00 50.00           C  
ATOM    299  N   ASP C  33      25.967 113.326 -22.640  1.00 50.00           N  
ATOM    300  CA  ASP C  33      26.436 113.837 -23.939  1.00 50.00           C  
ATOM    301  C   ASP C  33      25.273 114.306 -24.842  1.00 50.00           C  
ATOM    302  O   ASP C  33      25.445 115.209 -25.674  1.00 50.00           O  
ATOM    303  CB  ASP C  33      27.265 112.768 -24.682  1.00 50.00           C  
ATOM    304  CG  ASP C  33      28.609 112.492 -24.016  1.00 50.00           C  
ATOM    305  OD1 ASP C  33      29.372 113.468 -23.824  1.00 50.00           O  
ATOM    306  OD2 ASP C  33      28.899 111.309 -23.691  1.00 50.00           O1-
ATOM    307  N   VAL C  34      24.097 113.709 -24.693  1.00 50.00           N  
ATOM    308  CA  VAL C  34      22.967 114.126 -25.506  1.00 50.00           C  
ATOM    309  C   VAL C  34      21.916 114.817 -24.661  1.00 50.00           C  
ATOM    310  O   VAL C  34      21.729 114.464 -23.496  1.00 50.00           O  
ATOM    311  CB  VAL C  34      22.338 112.949 -26.221  1.00 50.00           C  
ATOM    312  CG1 VAL C  34      22.873 112.900 -27.635  1.00 50.00           C  
ATOM    313  CG2 VAL C  34      22.656 111.669 -25.493  1.00 50.00           C  
ATOM    314  N   PRO C  35      21.220 115.824 -25.233  1.00 50.00           N  
ATOM    315  CA  PRO C  35      20.188 116.570 -24.504  1.00 50.00           C  
ATOM    316  C   PRO C  35      19.179 115.648 -23.791  1.00 50.00           C  
ATOM    317  O   PRO C  35      19.027 114.483 -24.152  1.00 50.00           O  
ATOM    318  CB  PRO C  35      19.578 117.441 -25.592  1.00 50.00           C  
ATOM    319  CG  PRO C  35      20.787 117.743 -26.466  1.00 50.00           C  
ATOM    320  CD  PRO C  35      21.386 116.373 -26.594  1.00 50.00           C  
ATOM    321  N   PRO C  36      18.484 116.161 -22.755  1.00 50.00           N  
ATOM    322  CA  PRO C  36      17.505 115.336 -22.034  1.00 50.00           C  
ATOM    323  C   PRO C  36      16.398 114.843 -22.954  1.00 50.00           C  
ATOM    324  O   PRO C  36      15.631 113.942 -22.606  1.00 50.00           O  
ATOM    325  CB  PRO C  36      17.010 116.267 -20.930  1.00 50.00           C  
ATOM    326  CG  PRO C  36      18.211 117.126 -20.669  1.00 50.00           C  
ATOM    327  CD  PRO C  36      18.672 117.454 -22.068  1.00 50.00           C  
ATOM    328  N   GLU C  37      16.328 115.463 -24.128  1.00 50.00           N  
ATOM    329  CA  GLU C  37      15.363 115.097 -25.145  1.00 50.00           C  
ATOM    330  C   GLU C  37      15.588 113.660 -25.590  1.00 50.00           C  
ATOM    331  O   GLU C  37      14.638 112.889 -25.687  1.00 50.00           O  
ATOM    332  CB  GLU C  37      15.488 116.067 -26.328  1.00 50.00           C  
ATOM    333  CG  GLU C  37      15.011 117.498 -25.985  1.00 50.00           C  
ATOM    334  CD  GLU C  37      15.594 118.607 -26.876  1.00 50.00           C  
ATOM    335  OE1 GLU C  37      15.145 119.764 -26.740  1.00 50.00           O  
ATOM    336  OE2 GLU C  37      16.493 118.337 -27.701  1.00 50.00           O1-
ATOM    337  N   LYS C  38      16.851 113.303 -25.847  1.00 50.00           N  
ATOM    338  CA  LYS C  38      17.205 111.935 -26.245  1.00 50.00           C  
ATOM    339  C   LYS C  38      16.677 110.920 -25.197  1.00 50.00           C  
ATOM    340  O   LYS C  38      16.934 111.021 -23.991  1.00 50.00           O  
ATOM    341  CB  LYS C  38      18.745 111.840 -26.446  1.00 50.00           C  
ATOM    342  CG  LYS C  38      19.310 112.830 -27.519  1.00 50.00           C  
ATOM    343  CD  LYS C  38      19.751 112.188 -28.862  1.00 50.00           C  
ATOM    344  CE  LYS C  38      18.632 111.466 -29.593  1.00 50.00           C  
ATOM    345  NZ  LYS C  38      18.661 109.996 -29.341  1.00 50.00           N1+
ATOM    346  N   ARG C  39      15.925 109.959 -25.732  1.00 50.00           N  
ATOM    347  CA  ARG C  39      15.119 108.896 -25.095  1.00 50.00           C  
ATOM    348  C   ARG C  39      15.882 107.959 -24.109  1.00 50.00           C  
ATOM    349  O   ARG C  39      15.291 107.645 -23.076  1.00 50.00           O  
ATOM    350  CB  ARG C  39      14.449 108.088 -26.216  1.00 50.00           C  
ATOM    351  CG  ARG C  39      13.936 108.969 -27.405  1.00 50.00           C  
ATOM    352  CD  ARG C  39      15.048 109.423 -28.388  1.00 50.00           C  
ATOM    353  NE  ARG C  39      14.572 110.280 -29.481  1.00 50.00           N  
ATOM    354  CZ  ARG C  39      14.079 111.510 -29.345  1.00 50.00           C  
ATOM    355  NH1 ARG C  39      13.975 112.065 -28.149  1.00 50.00           N1+
ATOM    356  NH2 ARG C  39      13.687 112.186 -30.420  1.00 50.00           N  
ATOM    357  N   GLU C  40      17.110 107.488 -24.369  1.00 50.00           N  
ATOM    358  CA  GLU C  40      17.797 106.585 -23.398  1.00 50.00           C  
ATOM    359  C   GLU C  40      17.834 107.211 -21.986  1.00 50.00           C  
ATOM    360  O   GLU C  40      18.738 107.991 -21.656  1.00 50.00           O  
ATOM    361  CB  GLU C  40      19.238 106.279 -23.867  1.00 50.00           C  
ATOM    362  CG  GLU C  40      19.463 104.866 -24.458  1.00 50.00           C  
ATOM    363  CD  GLU C  40      19.748 103.800 -23.399  1.00 50.00           C  
ATOM    364  OE1 GLU C  40      18.818 103.409 -22.658  1.00 50.00           O  
ATOM    365  OE2 GLU C  40      20.916 103.357 -23.315  1.00 50.00           O1-
ATOM    366  N   ASN C  41      16.850 106.841 -21.157  1.00 50.00           N  
ATOM    367  CA  ASN C  41      16.688 107.435 -19.826  1.00 50.00           C  
ATOM    368  C   ASN C  41      17.105 106.499 -18.691  1.00 50.00           C  
ATOM    369  O   ASN C  41      16.648 106.671 -17.566  1.00 50.00           O  
ATOM    370  CB  ASN C  41      15.216 107.897 -19.650  1.00 50.00           C  
ATOM    371  CG  ASN C  41      14.328 106.885 -18.920  1.00 50.00           C  
ATOM    372  ND2 ASN C  41      14.484 105.596 -19.221  1.00 50.00           N  
ATOM    373  OD1 ASN C  41      13.507 107.275 -18.094  1.00 50.00           O  
ATOM    374  N   VAL C  42      17.961 105.521 -18.957  1.00 50.00           N  
ATOM    375  CA  VAL C  42      18.416 104.634 -17.885  1.00 50.00           C  
ATOM    376  C   VAL C  42      19.493 105.321 -17.050  1.00 50.00           C  
ATOM    377  O   VAL C  42      19.869 106.452 -17.359  1.00 50.00           O  
ATOM    378  CB  VAL C  42      18.991 103.329 -18.455  1.00 50.00           C  
ATOM    379  CG1 VAL C  42      17.863 102.375 -18.807  1.00 50.00           C  
ATOM    380  CG2 VAL C  42      19.805 103.637 -19.707  1.00 50.00           C  
ATOM    381  N   GLY C  43      19.979 104.659 -16.000  1.00 50.00           N  
ATOM    382  CA  GLY C  43      21.026 105.246 -15.163  1.00 50.00           C  
ATOM    383  C   GLY C  43      20.661 106.585 -14.509  1.00 50.00           C  
ATOM    384  O   GLY C  43      19.578 106.708 -13.946  1.00 50.00           O  
ATOM    385  N   ILE C  44      21.568 107.572 -14.586  1.00 50.00           N  
ATOM    386  CA  ILE C  44      21.388 108.918 -14.006  1.00 50.00           C  
ATOM    387  C   ILE C  44      19.934 109.350 -14.026  1.00 50.00           C  
ATOM    388  O   ILE C  44      19.274 109.366 -12.988  1.00 50.00           O  
ATOM    389  CB  ILE C  44      22.211 110.042 -14.778  1.00 50.00           C  
ATOM    390  CG1 ILE C  44      23.698 109.990 -14.397  1.00 50.00           C  
ATOM    391  CG2 ILE C  44      21.689 111.448 -14.401  1.00 50.00           C  
ATOM    392  CD1 ILE C  44      24.535 111.243 -14.801  1.00 50.00           C  
ATOM    393  N   GLN C  45      19.457 109.696 -15.221  1.00 50.00           N  
ATOM    394  CA  GLN C  45      18.089 110.184 -15.439  1.00 50.00           C  
ATOM    395  C   GLN C  45      17.045 109.261 -14.814  1.00 50.00           C  
ATOM    396  O   GLN C  45      16.087 109.746 -14.215  1.00 50.00           O  
ATOM    397  CB  GLN C  45      17.801 110.337 -16.950  1.00 50.00           C  
ATOM    398  CG  GLN C  45      16.485 111.067 -17.251  1.00 50.00           C  
ATOM    399  CD  GLN C  45      16.319 111.592 -18.686  1.00 50.00           C  
ATOM    400  NE2 GLN C  45      16.131 112.902 -18.810  1.00 50.00           N  
ATOM    401  OE1 GLN C  45      16.351 110.839 -19.656  1.00 50.00           O  
ATOM    402  N   ALA C  46      17.224 107.945 -14.960  1.00 50.00           N  
ATOM    403  CA  ALA C  46      16.288 106.950 -14.403  1.00 50.00           C  
ATOM    404  C   ALA C  46      16.219 107.046 -12.880  1.00 50.00           C  
ATOM    405  O   ALA C  46      15.132 107.164 -12.306  1.00 50.00           O  
ATOM    406  CB  ALA C  46      16.715 105.528 -14.801  1.00 50.00           C  
ATOM    407  N   ALA C  47      17.389 106.985 -12.239  1.00 50.00           N  
ATOM    408  CA  ALA C  47      17.506 107.096 -10.784  1.00 50.00           C  
ATOM    409  C   ALA C  47      16.936 108.429 -10.295  1.00 50.00           C  
ATOM    410  O   ALA C  47      16.430 108.520  -9.174  1.00 50.00           O  
ATOM    411  CB  ALA C  47      18.980 106.976 -10.359  1.00 50.00           C  
ATOM    412  N   PHE C  48      17.022 109.455 -11.141  1.00 50.00           N  
ATOM    413  CA  PHE C  48      16.498 110.781 -10.808  1.00 50.00           C  
ATOM    414  C   PHE C  48      14.972 110.772 -10.704  1.00 50.00           C  
ATOM    415  O   PHE C  48      14.421 111.148  -9.676  1.00 50.00           O  
ATOM    416  CB  PHE C  48      16.916 111.810 -11.858  1.00 50.00           C  
ATOM    417  CG  PHE C  48      17.892 112.812 -11.348  1.00 50.00           C  
ATOM    418  CD1 PHE C  48      17.664 113.469 -10.129  1.00 50.00           C  
ATOM    419  CD2 PHE C  48      19.058 113.096 -12.068  1.00 50.00           C  
ATOM    420  CE1 PHE C  48      18.594 114.406  -9.621  1.00 50.00           C  
ATOM    421  CE2 PHE C  48      20.008 114.035 -11.578  1.00 50.00           C  
ATOM    422  CZ  PHE C  48      19.772 114.692 -10.346  1.00 50.00           C  
ATOM    423  N   ARG C  49      14.297 110.352 -11.771  1.00 50.00           N  
ATOM    424  CA  ARG C  49      12.842 110.277 -11.764  1.00 50.00           C  
ATOM    425  C   ARG C  49      12.357 109.237 -10.762  1.00 50.00           C  
ATOM    426  O   ARG C  49      11.236 109.329 -10.259  1.00 50.00           O  
ATOM    427  CB  ARG C  49      12.323 109.909 -13.150  1.00 50.00           C  
ATOM    428  CG  ARG C  49      13.024 108.704 -13.753  1.00 50.00           C  
ATOM    429  CD  ARG C  49      13.246 108.922 -15.231  1.00 50.00           C  
ATOM    430  NE  ARG C  49      13.515 110.327 -15.501  1.00 50.00           N  
ATOM    431  CZ  ARG C  49      13.496 110.868 -16.710  1.00 50.00           C  
ATOM    432  NH1 ARG C  49      13.230 110.117 -17.763  1.00 50.00           N1+
ATOM    433  NH2 ARG C  49      13.738 112.161 -16.870  1.00 50.00           N  
ATOM    434  N   GLU C  50      13.204 108.246 -10.482  1.00 50.00           N  
ATOM    435  CA  GLU C  50      12.877 107.201  -9.511  1.00 50.00           C  
ATOM    436  C   GLU C  50      12.585 107.815  -8.119  1.00 50.00           C  
ATOM    437  O   GLU C  50      11.661 107.379  -7.415  1.00 50.00           O  
ATOM    438  CB  GLU C  50      14.054 106.198  -9.430  1.00 50.00           C  
ATOM    439  CG  GLU C  50      13.931 105.109  -8.359  1.00 50.00           C  
ATOM    440  CD  GLU C  50      15.067 105.163  -7.341  1.00 50.00           C  
ATOM    441  OE1 GLU C  50      14.910 104.620  -6.219  1.00 50.00           O  
ATOM    442  OE2 GLU C  50      16.121 105.751  -7.666  1.00 50.00           O1-
ATOM    443  N   THR C  51      13.364 108.838  -7.742  1.00 50.00           N  
ATOM    444  CA  THR C  51      13.223 109.480  -6.432  1.00 50.00           C  
ATOM    445  C   THR C  51      13.014 110.984  -6.544  1.00 50.00           C  
ATOM    446  O   THR C  51      13.106 111.671  -5.531  1.00 50.00           O  
ATOM    447  CB  THR C  51      14.478 109.309  -5.523  1.00 50.00           C  
ATOM    448  CG2 THR C  51      15.341 108.145  -5.968  1.00 50.00           C  
ATOM    449  OG1 THR C  51      15.246 110.517  -5.562  1.00 50.00           O  
ATOM    450  N   PHE C  52      12.737 111.527  -7.719  1.00 50.00           N  
ATOM    451  CA  PHE C  52      12.575 112.966  -7.746  1.00 50.00           C  
ATOM    452  C   PHE C  52      11.178 113.385  -7.337  1.00 50.00           C  
ATOM    453  O   PHE C  52      11.049 114.227  -6.451  1.00 50.00           O  
ATOM    454  CB  PHE C  52      12.886 113.536  -9.118  1.00 50.00           C  
ATOM    455  CG  PHE C  52      13.458 114.932  -9.067  1.00 50.00           C  
ATOM    456  CD1 PHE C  52      12.667 116.019  -8.628  1.00 50.00           C  
ATOM    457  CD2 PHE C  52      14.787 115.182  -9.472  1.00 50.00           C  
ATOM    458  CE1 PHE C  52      13.194 117.346  -8.593  1.00 50.00           C  
ATOM    459  CE2 PHE C  52      15.326 116.504  -9.444  1.00 50.00           C  
ATOM    460  CZ  PHE C  52      14.522 117.585  -9.004  1.00 50.00           C  
ATOM    461  N   PRO C  53      10.115 112.823  -7.960  1.00 50.00           N  
ATOM    462  CA  PRO C  53       8.778 113.256  -7.534  1.00 50.00           C  
ATOM    463  C   PRO C  53       8.534 112.950  -6.049  1.00 50.00           C  
ATOM    464  O   PRO C  53       7.992 111.897  -5.709  1.00 50.00           O  
ATOM    465  CB  PRO C  53       7.830 112.486  -8.461  1.00 50.00           C  
ATOM    466  CG  PRO C  53       8.691 112.036  -9.585  1.00 50.00           C  
ATOM    467  CD  PRO C  53      10.007 111.735  -8.942  1.00 50.00           C  
ATOM    468  N   ILE C  54       8.935 113.857  -5.163  1.00 50.00           N  
ATOM    469  CA  ILE C  54       8.739 113.621  -3.749  1.00 50.00           C  
ATOM    470  C   ILE C  54       7.336 114.025  -3.317  1.00 50.00           C  
ATOM    471  O   ILE C  54       6.972 115.207  -3.303  1.00 50.00           O  
ATOM    472  CB  ILE C  54       9.823 114.378  -2.911  1.00 50.00           C  
ATOM    473  CG1 ILE C  54       9.595 114.098  -1.426  1.00 50.00           C  
ATOM    474  CG2 ILE C  54       9.837 115.857  -3.259  1.00 50.00           C  
ATOM    475  CD1 ILE C  54      10.736 114.548  -0.532  1.00 50.00           C  
ATOM    476  N   GLU C  55       6.537 113.023  -2.976  1.00 50.00           N  
ATOM    477  CA  GLU C  55       5.183 113.276  -2.529  1.00 50.00           C  
ATOM    478  C   GLU C  55       5.079 113.142  -1.017  1.00 50.00           C  
ATOM    479  O   GLU C  55       5.228 112.061  -0.446  1.00 50.00           O  
ATOM    480  CB  GLU C  55       4.198 112.310  -3.229  1.00 50.00           C  
ATOM    481  CG  GLU C  55       2.735 112.285  -2.702  1.00 50.00           C  
ATOM    482  CD  GLU C  55       1.775 113.213  -3.432  1.00 50.00           C  
ATOM    483  OE1 GLU C  55       0.617 112.801  -3.623  1.00 50.00           O  
ATOM    484  OE2 GLU C  55       2.161 114.336  -3.805  1.00 50.00           O1-
ATOM    485  N   GLU C  56       4.845 114.288  -0.393  1.00 50.00           N  
ATOM    486  CA  GLU C  56       4.631 114.434   1.029  1.00 50.00           C  
ATOM    487  C   GLU C  56       3.313 115.175   1.262  1.00 50.00           C  
ATOM    488  O   GLU C  56       3.259 116.394   1.059  1.00 50.00           O  
ATOM    489  CB  GLU C  56       5.792 115.213   1.640  1.00 50.00           C  
ATOM    490  CG  GLU C  56       5.703 115.313   3.138  1.00 50.00           C  
ATOM    491  CD  GLU C  56       5.092 114.064   3.748  1.00 50.00           C  
ATOM    492  OE1 GLU C  56       3.846 113.941   3.757  1.00 50.00           O  
ATOM    493  OE2 GLU C  56       5.859 113.196   4.211  1.00 50.00           O1-
ATOM    494  N   GLU C  57       2.264 114.458   1.689  1.00 50.00           N  
ATOM    495  CA  GLU C  57       0.935 115.077   1.771  1.00 50.00           C  
ATOM    496  C   GLU C  57       0.505 115.479   3.187  1.00 50.00           C  
ATOM    497  O   GLU C  57       0.626 116.657   3.535  1.00 50.00           O  
ATOM    498  CB  GLU C  57      -0.136 114.147   1.152  1.00 50.00           C  
ATOM    499  CG  GLU C  57      -1.634 114.594   1.339  1.00 50.00           C  
ATOM    500  CD  GLU C  57      -2.169 115.591   0.290  1.00 50.00           C  
ATOM    501  OE1 GLU C  57      -2.330 115.196  -0.881  1.00 50.00           O  
ATOM    502  OE2 GLU C  57      -2.433 116.768   0.633  1.00 50.00           O1-
ATOM    503  N   ASP C  58       0.006 114.566   4.023  1.00 50.00           N  
ATOM    504  CA  ASP C  58      -0.537 115.120   5.261  1.00 50.00           C  
ATOM    505  C   ASP C  58      -0.078 114.431   6.547  1.00 50.00           C  
ATOM    506  O   ASP C  58      -0.140 113.212   6.777  1.00 50.00           O  
ATOM    507  CB  ASP C  58      -2.069 115.166   5.157  1.00 50.00           C  
ATOM    508  CG  ASP C  58      -2.546 116.350   4.301  1.00 50.00           C  
ATOM    509  OD1 ASP C  58      -2.118 117.486   4.606  1.00 50.00           O  
ATOM    510  OD2 ASP C  58      -3.329 116.164   3.336  1.00 50.00           O1-
ATOM    511  N   LYS C  59       0.356 115.392   7.359  1.00 50.00           N  
ATOM    512  CA  LYS C  59       0.890 115.461   8.717  1.00 50.00           C  
ATOM    513  C   LYS C  59       1.222 116.935   8.993  1.00 50.00           C  
ATOM    514  O   LYS C  59       2.382 117.379   8.912  1.00 50.00           O  
ATOM    515  CB  LYS C  59       2.154 114.577   8.882  1.00 50.00           C  
ATOM    516  CG  LYS C  59       1.855 113.152   9.417  1.00 50.00           C  
ATOM    517  CD  LYS C  59       3.081 112.241   9.399  1.00 50.00           C  
ATOM    518  CE  LYS C  59       2.681 110.770   9.522  1.00 50.00           C  
ATOM    519  NZ  LYS C  59       3.747 109.852   9.022  1.00 50.00           N1+
ATOM    520  N   GLY C  60       0.149 117.680   9.281  1.00 50.00           N  
ATOM    521  CA  GLY C  60       0.218 119.119   9.442  1.00 50.00           C  
ATOM    522  C   GLY C  60      -0.187 119.705   8.100  1.00 50.00           C  
ATOM    523  O   GLY C  60      -1.346 119.571   7.704  1.00 50.00           O  
ATOM    524  N   LYS C  61       0.753 120.329   7.390  1.00 50.00           N  
ATOM    525  CA  LYS C  61       0.485 120.873   6.049  1.00 50.00           C  
ATOM    526  C   LYS C  61       1.466 120.290   5.015  1.00 50.00           C  
ATOM    527  O   LYS C  61       2.686 120.243   5.247  1.00 50.00           O  
ATOM    528  CB  LYS C  61       0.604 122.410   6.045  1.00 50.00           C  
ATOM    529  CG  LYS C  61       0.711 123.042   4.656  1.00 50.00           C  
ATOM    530  CD  LYS C  61       1.460 124.351   4.726  1.00 50.00           C  
ATOM    531  CE  LYS C  61       2.262 124.594   3.467  1.00 50.00           C  
ATOM    532  NZ  LYS C  61       3.056 125.838   3.600  1.00 50.00           N1+
ATOM    533  N   GLY C  62       0.925 119.853   3.880  1.00 50.00           N  
ATOM    534  CA  GLY C  62       1.765 119.287   2.847  1.00 50.00           C  
ATOM    535  C   GLY C  62       1.288 119.598   1.442  1.00 50.00           C  
ATOM    536  O   GLY C  62       0.884 120.727   1.139  1.00 50.00           O  
ATOM    537  N   GLY C  63       1.329 118.580   0.587  1.00 50.00           N  
ATOM    538  CA  GLY C  63       0.952 118.755  -0.801  1.00 50.00           C  
ATOM    539  C   GLY C  63       2.180 119.157  -1.588  1.00 50.00           C  
ATOM    540  O   GLY C  63       2.108 119.867  -2.599  1.00 50.00           O  
ATOM    541  N   LEU C  64       3.318 118.680  -1.082  1.00 50.00           N  
ATOM    542  CA  LEU C  64       4.651 118.934  -1.631  1.00 50.00           C  
ATOM    543  C   LEU C  64       4.856 118.241  -2.962  1.00 50.00           C  
ATOM    544  O   LEU C  64       4.606 117.043  -3.116  1.00 50.00           O  
ATOM    545  CB  LEU C  64       5.729 118.452  -0.646  1.00 50.00           C  
ATOM    546  CG  LEU C  64       7.079 117.884  -1.125  1.00 50.00           C  
ATOM    547  CD1 LEU C  64       7.882 118.890  -1.912  1.00 50.00           C  
ATOM    548  CD2 LEU C  64       7.851 117.465   0.091  1.00 50.00           C  
ATOM    549  N   VAL C  65       5.330 119.013  -3.930  1.00 50.00           N  
ATOM    550  CA  VAL C  65       5.578 118.449  -5.228  1.00 50.00           C  
ATOM    551  C   VAL C  65       6.810 119.057  -5.869  1.00 50.00           C  
ATOM    552  O   VAL C  65       6.760 120.117  -6.473  1.00 50.00           O  
ATOM    553  CB  VAL C  65       4.373 118.641  -6.176  1.00 50.00           C  
ATOM    554  CG1 VAL C  65       4.005 117.299  -6.755  1.00 50.00           C  
ATOM    555  CG2 VAL C  65       3.165 119.209  -5.436  1.00 50.00           C  
ATOM    556  N   LEU C  66       7.927 118.365  -5.709  1.00 50.00           N  
ATOM    557  CA  LEU C  66       9.190 118.745  -6.318  1.00 50.00           C  
ATOM    558  C   LEU C  66       9.446 117.859  -7.529  1.00 50.00           C  
ATOM    559  O   LEU C  66       9.475 116.645  -7.389  1.00 50.00           O  
ATOM    560  CB  LEU C  66      10.308 118.580  -5.288  1.00 50.00           C  
ATOM    561  CG  LEU C  66      11.736 118.324  -5.744  1.00 50.00           C  
ATOM    562  CD1 LEU C  66      12.380 119.637  -6.151  1.00 50.00           C  
ATOM    563  CD2 LEU C  66      12.505 117.658  -4.618  1.00 50.00           C  
ATOM    564  N   ASP C  67       9.624 118.424  -8.714  1.00 50.00           N  
ATOM    565  CA  ASP C  67       9.806 117.541  -9.854  1.00 50.00           C  
ATOM    566  C   ASP C  67      10.984 117.944 -10.742  1.00 50.00           C  
ATOM    567  O   ASP C  67      11.369 119.111 -10.843  1.00 50.00           O  
ATOM    568  CB  ASP C  67       8.498 117.470 -10.651  1.00 50.00           C  
ATOM    569  CG  ASP C  67       7.553 116.361 -10.136  1.00 50.00           C  
ATOM    570  OD1 ASP C  67       7.913 115.659  -9.164  1.00 50.00           O  
ATOM    571  OD2 ASP C  67       6.454 116.180 -10.703  1.00 50.00           O1-
ATOM    572  N   PHE C  68      11.536 116.907 -11.375  1.00 50.00           N  
ATOM    573  CA  PHE C  68      12.711 116.943 -12.253  1.00 50.00           C  
ATOM    574  C   PHE C  68      12.373 117.404 -13.658  1.00 50.00           C  
ATOM    575  O   PHE C  68      11.407 116.939 -14.286  1.00 50.00           O  
ATOM    576  CB  PHE C  68      13.333 115.549 -12.361  1.00 50.00           C  
ATOM    577  CG  PHE C  68      14.451 115.445 -13.370  1.00 50.00           C  
ATOM    578  CD1 PHE C  68      15.728 115.973 -13.095  1.00 50.00           C  
ATOM    579  CD2 PHE C  68      14.229 114.817 -14.615  1.00 50.00           C  
ATOM    580  CE1 PHE C  68      16.785 115.870 -14.067  1.00 50.00           C  
ATOM    581  CE2 PHE C  68      15.268 114.708 -15.588  1.00 50.00           C  
ATOM    582  CZ  PHE C  68      16.539 115.234 -15.313  1.00 50.00           C  
ATOM    583  N   LEU C  69      13.217 118.309 -14.146  1.00 50.00           N  
ATOM    584  CA  LEU C  69      13.100 118.831 -15.496  1.00 50.00           C  
ATOM    585  C   LEU C  69      14.164 118.195 -16.409  1.00 50.00           C  
ATOM    586  O   LEU C  69      13.872 117.265 -17.175  1.00 50.00           O  
ATOM    587  CB  LEU C  69      13.231 120.387 -15.488  1.00 50.00           C  
ATOM    588  CG  LEU C  69      12.142 121.276 -14.819  1.00 50.00           C  
ATOM    589  CD1 LEU C  69      12.490 121.512 -13.346  1.00 50.00           C  
ATOM    590  CD2 LEU C  69      12.024 122.618 -15.543  1.00 50.00           C  
ATOM    591  N   GLU C  70      15.392 118.686 -16.326  1.00 50.00           N  
ATOM    592  CA  GLU C  70      16.453 118.141 -17.144  1.00 50.00           C  
ATOM    593  C   GLU C  70      17.756 118.127 -16.376  1.00 50.00           C  
ATOM    594  O   GLU C  70      18.067 119.071 -15.649  1.00 50.00           O  
ATOM    595  CB  GLU C  70      16.595 118.977 -18.429  1.00 50.00           C  
ATOM    596  CG  GLU C  70      15.238 119.399 -19.116  1.00 50.00           C  
ATOM    597  CD  GLU C  70      15.015 118.852 -20.547  1.00 50.00           C  
ATOM    598  OE1 GLU C  70      15.834 119.141 -21.445  1.00 50.00           O  
ATOM    599  OE2 GLU C  70      14.015 118.136 -20.778  1.00 50.00           O1-
ATOM    600  N   TYR C  71      18.507 117.046 -16.519  1.00 50.00           N  
ATOM    601  CA  TYR C  71      19.781 116.954 -15.851  1.00 50.00           C  
ATOM    602  C   TYR C  71      20.887 117.329 -16.806  1.00 50.00           C  
ATOM    603  O   TYR C  71      20.991 116.780 -17.904  1.00 50.00           O  
ATOM    604  CB  TYR C  71      19.988 115.541 -15.310  1.00 50.00           C  
ATOM    605  CG  TYR C  71      20.220 114.543 -16.378  1.00 50.00           C  
ATOM    606  CD1 TYR C  71      21.533 114.167 -16.730  1.00 50.00           C  
ATOM    607  CD2 TYR C  71      19.146 114.006 -17.097  1.00 50.00           C  
ATOM    608  CE1 TYR C  71      21.773 113.280 -17.783  1.00 50.00           C  
ATOM    609  CE2 TYR C  71      19.367 113.116 -18.158  1.00 50.00           C  
ATOM    610  CZ  TYR C  71      20.687 112.766 -18.488  1.00 50.00           C  
ATOM    611  OH  TYR C  71      20.923 111.921 -19.518  1.00 50.00           O  
ATOM    612  N   ARG C  72      21.699 118.292 -16.402  1.00 50.00           N  
ATOM    613  CA  ARG C  72      22.791 118.726 -17.249  1.00 50.00           C  
ATOM    614  C   ARG C  72      24.030 119.008 -16.442  1.00 50.00           C  
ATOM    615  O   ARG C  72      24.007 119.750 -15.457  1.00 50.00           O  
ATOM    616  CB  ARG C  72      22.405 119.979 -18.058  1.00 50.00           C  
ATOM    617  CG  ARG C  72      21.534 120.994 -17.347  1.00 50.00           C  
ATOM    618  CD  ARG C  72      21.866 122.398 -17.802  1.00 50.00           C  
ATOM    619  NE  ARG C  72      21.835 122.563 -19.249  1.00 50.00           N  
ATOM    620  CZ  ARG C  72      22.244 123.667 -19.865  1.00 50.00           C  
ATOM    621  NH1 ARG C  72      22.714 124.690 -19.154  1.00 50.00           N1+
ATOM    622  NH2 ARG C  72      22.182 123.756 -21.186  1.00 50.00           N  
ATOM    623  N   LEU C  73      25.105 118.381 -16.902  1.00 50.00           N  
ATOM    624  CA  LEU C  73      26.446 118.449 -16.334  1.00 50.00           C  
ATOM    625  C   LEU C  73      27.452 118.776 -17.430  1.00 50.00           C  
ATOM    626  O   LEU C  73      27.333 118.209 -18.522  1.00 50.00           O  
ATOM    627  CB  LEU C  73      26.776 117.089 -15.698  1.00 50.00           C  
ATOM    628  CG  LEU C  73      26.370 115.810 -16.476  1.00 50.00           C  
ATOM    629  CD1 LEU C  73      27.149 114.671 -15.916  1.00 50.00           C  
ATOM    630  CD2 LEU C  73      24.880 115.500 -16.373  1.00 50.00           C  
ATOM    631  N   GLY C  74      28.433 119.653 -17.204  1.00 50.00           N  
ATOM    632  CA  GLY C  74      29.281 119.912 -18.352  1.00 50.00           C  
ATOM    633  C   GLY C  74      30.649 120.550 -18.200  1.00 50.00           C  
ATOM    634  O   GLY C  74      31.498 120.221 -19.010  1.00 50.00           O  
ATOM    635  N   GLU C  75      30.928 121.426 -17.247  1.00 50.00           N  
ATOM    636  CA  GLU C  75      32.270 122.004 -17.285  1.00 50.00           C  
ATOM    637  C   GLU C  75      33.162 121.510 -16.175  1.00 50.00           C  
ATOM    638  O   GLU C  75      33.031 121.900 -15.018  1.00 50.00           O  
ATOM    639  CB  GLU C  75      32.199 123.537 -17.299  1.00 50.00           C  
ATOM    640  CG  GLU C  75      31.901 124.033 -18.719  1.00 50.00           C  
ATOM    641  CD  GLU C  75      32.560 123.142 -19.776  1.00 50.00           C  
ATOM    642  OE1 GLU C  75      33.807 123.051 -19.780  1.00 50.00           O  
ATOM    643  OE2 GLU C  75      31.836 122.529 -20.585  1.00 50.00           O1-
ATOM    644  N   PRO C  76      34.119 120.643 -16.548  1.00 50.00           N  
ATOM    645  CA  PRO C  76      35.075 120.048 -15.621  1.00 50.00           C  
ATOM    646  C   PRO C  76      35.828 121.103 -14.837  1.00 50.00           C  
ATOM    647  O   PRO C  76      36.262 122.116 -15.388  1.00 50.00           O  
ATOM    648  CB  PRO C  76      36.000 119.221 -16.518  1.00 50.00           C  
ATOM    649  CG  PRO C  76      35.244 119.092 -17.832  1.00 50.00           C  
ATOM    650  CD  PRO C  76      34.570 120.423 -17.936  1.00 50.00           C  
ATOM    651  N   PRO C  77      35.998 120.873 -13.535  1.00 50.00           N  
ATOM    652  CA  PRO C  77      36.714 121.840 -12.712  1.00 50.00           C  
ATOM    653  C   PRO C  77      38.120 122.055 -13.235  1.00 50.00           C  
ATOM    654  O   PRO C  77      38.513 123.170 -13.543  1.00 50.00           O  
ATOM    655  CB  PRO C  77      36.685 121.209 -11.320  1.00 50.00           C  
ATOM    656  CG  PRO C  77      35.664 120.043 -11.434  1.00 50.00           C  
ATOM    657  CD  PRO C  77      35.852 119.594 -12.828  1.00 50.00           C  
ATOM    658  N   PHE C  78      38.857 120.953 -13.334  1.00 50.00           N  
ATOM    659  CA  PHE C  78      40.224 120.961 -13.825  1.00 50.00           C  
ATOM    660  C   PHE C  78      40.434 119.876 -14.874  1.00 50.00           C  
ATOM    661  O   PHE C  78      39.491 119.155 -15.202  1.00 50.00           O  
ATOM    662  CB  PHE C  78      41.176 120.749 -12.670  1.00 50.00           C  
ATOM    663  CG  PHE C  78      40.936 121.674 -11.541  1.00 50.00           C  
ATOM    664  CD1 PHE C  78      39.956 121.378 -10.580  1.00 50.00           C  
ATOM    665  CD2 PHE C  78      41.687 122.854 -11.416  1.00 50.00           C  
ATOM    666  CE1 PHE C  78      39.723 122.255  -9.488  1.00 50.00           C  
ATOM    667  CE2 PHE C  78      41.472 123.745 -10.332  1.00 50.00           C  
ATOM    668  CZ  PHE C  78      40.485 123.445  -9.361  1.00 50.00           C  
ATOM    669  N   PRO C  79      41.662 119.755 -15.429  1.00 50.00           N  
ATOM    670  CA  PRO C  79      41.908 118.717 -16.443  1.00 50.00           C  
ATOM    671  C   PRO C  79      42.691 117.535 -15.887  1.00 50.00           C  
ATOM    672  O   PRO C  79      43.312 117.626 -14.820  1.00 50.00           O  
ATOM    673  CB  PRO C  79      42.655 119.459 -17.526  1.00 50.00           C  
ATOM    674  CG  PRO C  79      43.536 120.320 -16.725  1.00 50.00           C  
ATOM    675  CD  PRO C  79      42.631 120.852 -15.607  1.00 50.00           C  
ATOM    676  N   GLN C  80      42.647 116.442 -16.648  1.00 50.00           N  
ATOM    677  CA  GLN C  80      43.265 115.150 -16.334  1.00 50.00           C  
ATOM    678  C   GLN C  80      44.627 115.301 -15.657  1.00 50.00           C  
ATOM    679  O   GLN C  80      44.740 115.087 -14.443  1.00 50.00           O  
ATOM    680  CB  GLN C  80      43.441 114.313 -17.612  1.00 50.00           C  
ATOM    681  CG  GLN C  80      42.227 114.301 -18.559  1.00 50.00           C  
ATOM    682  CD  GLN C  80      41.727 112.900 -18.956  1.00 50.00           C  
ATOM    683  NE2 GLN C  80      42.272 111.873 -18.322  1.00 50.00           N  
ATOM    684  OE1 GLN C  80      40.858 112.757 -19.826  1.00 50.00           O  
ATOM    685  N   ASP C  81      45.654 115.651 -16.437  1.00 50.00           N  
ATOM    686  CA  ASP C  81      47.009 115.790 -15.902  1.00 50.00           C  
ATOM    687  C   ASP C  81      47.032 116.705 -14.676  1.00 50.00           C  
ATOM    688  O   ASP C  81      47.751 116.415 -13.717  1.00 50.00           O  
ATOM    689  CB  ASP C  81      47.963 116.324 -16.985  1.00 50.00           C  
ATOM    690  CG  ASP C  81      48.056 115.391 -18.206  1.00 50.00           C  
ATOM    691  OD1 ASP C  81      48.012 114.156 -18.017  1.00 50.00           O  
ATOM    692  OD2 ASP C  81      48.181 115.885 -19.353  1.00 50.00           O1-
ATOM    693  N   GLU C  82      46.252 117.792 -14.698  1.00 50.00           N  
ATOM    694  CA  GLU C  82      46.195 118.697 -13.558  1.00 50.00           C  
ATOM    695  C   GLU C  82      45.724 117.966 -12.326  1.00 50.00           C  
ATOM    696  O   GLU C  82      46.111 118.309 -11.220  1.00 50.00           O  
ATOM    697  CB  GLU C  82      45.236 119.849 -13.806  1.00 50.00           C  
ATOM    698  CG  GLU C  82      45.740 121.163 -13.220  1.00 50.00           C  
ATOM    699  CD  GLU C  82      44.702 121.946 -12.421  1.00 50.00           C  
ATOM    700  OE1 GLU C  82      44.267 121.462 -11.357  1.00 50.00           O  
ATOM    701  OE2 GLU C  82      44.331 123.055 -12.859  1.00 50.00           O1-
ATOM    702  N   CYS C  83      44.891 116.950 -12.524  1.00 50.00           N  
ATOM    703  CA  CYS C  83      44.360 116.177 -11.414  1.00 50.00           C  
ATOM    704  C   CYS C  83      45.336 115.099 -10.939  1.00 50.00           C  
ATOM    705  O   CYS C  83      45.125 114.492  -9.887  1.00 50.00           O  
ATOM    706  CB  CYS C  83      43.028 115.570 -11.828  1.00 50.00           C  
ATOM    707  SG  CYS C  83      41.767 116.877 -11.940  1.00 50.00           S  
ATOM    708  N   ARG C  84      46.400 114.861 -11.702  1.00 50.00           N  
ATOM    709  CA  ARG C  84      47.414 113.881 -11.311  1.00 50.00           C  
ATOM    710  C   ARG C  84      48.632 114.584 -10.714  1.00 50.00           C  
ATOM    711  O   ARG C  84      49.294 114.075  -9.804  1.00 50.00           O  
ATOM    712  CB  ARG C  84      47.845 113.047 -12.520  1.00 50.00           C  
ATOM    713  CG  ARG C  84      46.702 112.722 -13.497  1.00 50.00           C  
ATOM    714  CD  ARG C  84      47.061 111.624 -14.521  1.00 50.00           C  
ATOM    715  NE  ARG C  84      46.680 111.996 -15.886  1.00 50.00           N  
ATOM    716  CZ  ARG C  84      46.676 111.168 -16.927  1.00 50.00           C  
ATOM    717  NH1 ARG C  84      47.024 109.903 -16.771  1.00 50.00           N1+
ATOM    718  NH2 ARG C  84      46.334 111.607 -18.130  1.00 50.00           N  
ATOM    719  N   GLU C  85      48.931 115.760 -11.249  1.00 50.00           N  
ATOM    720  CA  GLU C  85      50.006 116.577 -10.721  1.00 50.00           C  
ATOM    721  C   GLU C  85      49.645 116.990  -9.314  1.00 50.00           C  
ATOM    722  O   GLU C  85      50.361 116.701  -8.347  1.00 50.00           O  
ATOM    723  CB  GLU C  85      50.165 117.789 -11.611  1.00 50.00           C  
ATOM    724  CG  GLU C  85      51.406 118.534 -11.445  1.00 50.00           C  
ATOM    725  CD  GLU C  85      51.613 119.439 -12.613  1.00 50.00           C  
ATOM    726  OE1 GLU C  85      50.748 120.300 -12.878  1.00 50.00           O  
ATOM    727  OE2 GLU C  85      52.646 119.283 -13.274  1.00 50.00           O1-
ATOM    728  N   LYS C  86      48.499 117.672  -9.236  1.00 50.00           N  
ATOM    729  CA  LYS C  86      47.869 118.060  -7.973  1.00 50.00           C  
ATOM    730  C   LYS C  86      46.972 116.925  -7.516  1.00 50.00           C  
ATOM    731  O   LYS C  86      46.307 116.309  -8.361  1.00 50.00           O  
ATOM    732  CB  LYS C  86      46.993 119.309  -8.146  1.00 50.00           C  
ATOM    733  CG  LYS C  86      47.598 120.397  -9.034  1.00 50.00           C  
ATOM    734  CD  LYS C  86      46.802 121.698  -8.930  1.00 50.00           C  
ATOM    735  CE  LYS C  86      47.478 122.807  -9.749  1.00 50.00           C  
ATOM    736  NZ  LYS C  86      47.004 124.190  -9.431  1.00 50.00           N1+
ATOM    737  N   ASP C  87      46.930 116.604  -6.233  1.00 50.00           N  
ATOM    738  CA  ASP C  87      46.054 115.512  -5.880  1.00 50.00           C  
ATOM    739  C   ASP C  87      44.620 115.920  -6.052  1.00 50.00           C  
ATOM    740  O   ASP C  87      44.028 116.528  -5.181  1.00 50.00           O  
ATOM    741  CB  ASP C  87      46.344 115.051  -4.459  1.00 50.00           C  
ATOM    742  CG  ASP C  87      47.627 114.242  -4.381  1.00 50.00           C  
ATOM    743  OD1 ASP C  87      47.921 113.516  -5.359  1.00 50.00           O  
ATOM    744  OD2 ASP C  87      48.334 114.327  -3.354  1.00 50.00           O1-
ATOM    745  N   LEU C  88      44.074 115.587  -7.213  1.00 50.00           N  
ATOM    746  CA  LEU C  88      42.716 115.955  -7.533  1.00 50.00           C  
ATOM    747  C   LEU C  88      41.929 114.788  -8.044  1.00 50.00           C  
ATOM    748  O   LEU C  88      42.460 113.746  -8.462  1.00 50.00           O  
ATOM    749  CB  LEU C  88      42.675 117.044  -8.604  1.00 50.00           C  
ATOM    750  CG  LEU C  88      42.341 118.482  -8.231  1.00 50.00           C  
ATOM    751  CD1 LEU C  88      41.035 118.562  -7.525  1.00 50.00           C  
ATOM    752  CD2 LEU C  88      43.404 118.999  -7.347  1.00 50.00           C  
ATOM    753  N   THR C  89      40.629 115.012  -8.005  1.00 50.00           N  
ATOM    754  CA  THR C  89      39.656 114.055  -8.465  1.00 50.00           C  
ATOM    755  C   THR C  89      38.892 114.602  -9.671  1.00 50.00           C  
ATOM    756  O   THR C  89      38.093 115.536  -9.560  1.00 50.00           O  
ATOM    757  CB  THR C  89      38.700 113.694  -7.311  1.00 50.00           C  
ATOM    758  CG2 THR C  89      38.267 114.950  -6.553  1.00 50.00           C  
ATOM    759  OG1 THR C  89      37.578 112.978  -7.843  1.00 50.00           O  
ATOM    760  N   TYR C  90      39.181 114.012 -10.828  1.00 50.00           N  
ATOM    761  CA  TYR C  90      38.585 114.376 -12.108  1.00 50.00           C  
ATOM    762  C   TYR C  90      37.096 114.048 -12.115  1.00 50.00           C  
ATOM    763  O   TYR C  90      36.720 112.902 -12.362  1.00 50.00           O  
ATOM    764  CB  TYR C  90      39.327 113.599 -13.195  1.00 50.00           C  
ATOM    765  CG  TYR C  90      39.167 114.075 -14.614  1.00 50.00           C  
ATOM    766  CD1 TYR C  90      38.288 113.420 -15.504  1.00 50.00           C  
ATOM    767  CD2 TYR C  90      39.904 115.176 -15.091  1.00 50.00           C  
ATOM    768  CE1 TYR C  90      38.153 113.854 -16.849  1.00 50.00           C  
ATOM    769  CE2 TYR C  90      39.775 115.621 -16.436  1.00 50.00           C  
ATOM    770  CZ  TYR C  90      38.900 114.955 -17.299  1.00 50.00           C  
ATOM    771  OH  TYR C  90      38.770 115.376 -18.596  1.00 50.00           O  
ATOM    772  N   GLN C  91      36.261 115.054 -11.837  1.00 50.00           N  
ATOM    773  CA  GLN C  91      34.804 114.889 -11.766  1.00 50.00           C  
ATOM    774  C   GLN C  91      34.083 116.057 -12.415  1.00 50.00           C  
ATOM    775  O   GLN C  91      34.453 117.205 -12.207  1.00 50.00           O  
ATOM    776  CB  GLN C  91      34.317 114.839 -10.317  1.00 50.00           C  
ATOM    777  CG  GLN C  91      35.363 114.474  -9.249  1.00 50.00           C  
ATOM    778  CD  GLN C  91      35.484 115.512  -8.101  1.00 50.00           C  
ATOM    779  NE2 GLN C  91      35.000 115.141  -6.912  1.00 50.00           N  
ATOM    780  OE1 GLN C  91      36.006 116.621  -8.288  1.00 50.00           O  
ATOM    781  N   ALA C  92      33.048 115.773 -13.190  1.00 50.00           N  
ATOM    782  CA  ALA C  92      32.285 116.850 -13.801  1.00 50.00           C  
ATOM    783  C   ALA C  92      31.219 117.364 -12.828  1.00 50.00           C  
ATOM    784  O   ALA C  92      30.800 116.638 -11.924  1.00 50.00           O  
ATOM    785  CB  ALA C  92      31.633 116.360 -15.081  1.00 50.00           C  
ATOM    786  N   PRO C  93      30.773 118.620 -12.986  1.00 50.00           N  
ATOM    787  CA  PRO C  93      29.751 119.186 -12.095  1.00 50.00           C  
ATOM    788  C   PRO C  93      28.352 118.928 -12.615  1.00 50.00           C  
ATOM    789  O   PRO C  93      28.098 119.120 -13.796  1.00 50.00           O  
ATOM    790  CB  PRO C  93      30.076 120.682 -12.060  1.00 50.00           C  
ATOM    791  CG  PRO C  93      31.397 120.811 -12.761  1.00 50.00           C  
ATOM    792  CD  PRO C  93      31.401 119.694 -13.762  1.00 50.00           C  
ATOM    793  N   LEU C  94      27.450 118.500 -11.739  1.00 50.00           N  
ATOM    794  CA  LEU C  94      26.081 118.241 -12.146  1.00 50.00           C  
ATOM    795  C   LEU C  94      25.105 119.032 -11.318  1.00 50.00           C  
ATOM    796  O   LEU C  94      25.187 119.069 -10.093  1.00 50.00           O  
ATOM    797  CB  LEU C  94      25.715 116.755 -12.012  1.00 50.00           C  
ATOM    798  CG  LEU C  94      24.213 116.423 -11.874  1.00 50.00           C  
ATOM    799  CD1 LEU C  94      23.581 116.246 -13.249  1.00 50.00           C  
ATOM    800  CD2 LEU C  94      24.057 115.168 -11.032  1.00 50.00           C  
ATOM    801  N   TYR C  95      24.183 119.660 -12.037  1.00 50.00           N  
ATOM    802  CA  TYR C  95      23.090 120.424 -11.485  1.00 50.00           C  
ATOM    803  C   TYR C  95      21.922 120.409 -12.437  1.00 50.00           C  
ATOM    804  O   TYR C  95      21.973 121.008 -13.496  1.00 50.00           O  
ATOM    805  CB  TYR C  95      23.495 121.887 -11.177  1.00 50.00           C  
ATOM    806  CG  TYR C  95      24.477 122.604 -12.106  1.00 50.00           C  
ATOM    807  CD1 TYR C  95      24.067 123.717 -12.872  1.00 50.00           C  
ATOM    808  CD2 TYR C  95      25.832 122.214 -12.184  1.00 50.00           C  
ATOM    809  CE1 TYR C  95      24.979 124.440 -13.696  1.00 50.00           C  
ATOM    810  CE2 TYR C  95      26.770 122.931 -13.013  1.00 50.00           C  
ATOM    811  CZ  TYR C  95      26.331 124.044 -13.763  1.00 50.00           C  
ATOM    812  OH  TYR C  95      27.235 124.751 -14.544  1.00 50.00           O  
ATOM    813  N   ALA C  96      20.874 119.688 -12.070  1.00 50.00           N  
ATOM    814  CA  ALA C  96      19.685 119.617 -12.907  1.00 50.00           C  
ATOM    815  C   ALA C  96      18.663 120.680 -12.491  1.00 50.00           C  
ATOM    816  O   ALA C  96      18.785 121.302 -11.429  1.00 50.00           O  
ATOM    817  CB  ALA C  96      19.067 118.224 -12.805  1.00 50.00           C  
ATOM    818  N   ARG C  97      17.653 120.896 -13.319  1.00 50.00           N  
ATOM    819  CA  ARG C  97      16.640 121.887 -12.992  1.00 50.00           C  
ATOM    820  C   ARG C  97      15.627 121.326 -11.996  1.00 50.00           C  
ATOM    821  O   ARG C  97      15.290 120.139 -12.054  1.00 50.00           O  
ATOM    822  CB  ARG C  97      15.938 122.329 -14.274  1.00 50.00           C  
ATOM    823  CG  ARG C  97      16.883 122.843 -15.343  1.00 50.00           C  
ATOM    824  CD  ARG C  97      16.148 123.558 -16.454  1.00 50.00           C  
ATOM    825  NE  ARG C  97      17.065 123.905 -17.533  1.00 50.00           N  
ATOM    826  CZ  ARG C  97      16.712 124.536 -18.645  1.00 50.00           C  
ATOM    827  NH1 ARG C  97      15.454 124.900 -18.834  1.00 50.00           N1+
ATOM    828  NH2 ARG C  97      17.619 124.797 -19.571  1.00 50.00           N  
ATOM    829  N   LEU C  98      15.139 122.175 -11.090  1.00 50.00           N  
ATOM    830  CA  LEU C  98      14.190 121.730 -10.072  1.00 50.00           C  
ATOM    831  C   LEU C  98      13.155 122.789  -9.764  1.00 50.00           C  
ATOM    832  O   LEU C  98      13.493 123.955  -9.619  1.00 50.00           O  
ATOM    833  CB  LEU C  98      14.903 121.405  -8.758  1.00 50.00           C  
ATOM    834  CG  LEU C  98      16.426 121.221  -8.654  1.00 50.00           C  
ATOM    835  CD1 LEU C  98      17.201 122.479  -8.996  1.00 50.00           C  
ATOM    836  CD2 LEU C  98      16.727 120.852  -7.224  1.00 50.00           C  
ATOM    837  N   GLN C  99      11.896 122.367  -9.653  1.00 50.00           N  
ATOM    838  CA  GLN C  99      10.819 123.279  -9.282  1.00 50.00           C  
ATOM    839  C   GLN C  99       9.838 122.624  -8.306  1.00 50.00           C  
ATOM    840  O   GLN C  99       9.242 121.582  -8.589  1.00 50.00           O  
ATOM    841  CB  GLN C  99      10.057 123.780 -10.514  1.00 50.00           C  
ATOM    842  CG  GLN C  99       9.090 122.854 -11.180  1.00 50.00           C  
ATOM    843  CD  GLN C  99       8.355 123.572 -12.290  1.00 50.00           C  
ATOM    844  NE2 GLN C  99       7.025 123.639 -12.192  1.00 50.00           N  
ATOM    845  OE1 GLN C  99       8.982 124.069 -13.226  1.00 50.00           O  
ATOM    846  N   LEU C 100       9.691 123.271  -7.150  1.00 50.00           N  
ATOM    847  CA  LEU C 100       8.821 122.827  -6.065  1.00 50.00           C  
ATOM    848  C   LEU C 100       7.458 123.536  -6.117  1.00 50.00           C  
ATOM    849  O   LEU C 100       7.369 124.767  -6.234  1.00 50.00           O  
ATOM    850  CB  LEU C 100       9.543 123.080  -4.725  1.00 50.00           C  
ATOM    851  CG  LEU C 100       8.854 123.025  -3.360  1.00 50.00           C  
ATOM    852  CD1 LEU C 100       7.985 121.790  -3.269  1.00 50.00           C  
ATOM    853  CD2 LEU C 100       9.916 123.048  -2.267  1.00 50.00           C  
ATOM    854  N   ILE C 101       6.408 122.720  -6.023  1.00 50.00           N  
ATOM    855  CA  ILE C 101       5.010 123.155  -6.090  1.00 50.00           C  
ATOM    856  C   ILE C 101       4.446 123.455  -4.696  1.00 50.00           C  
ATOM    857  O   ILE C 101       5.020 123.065  -3.668  1.00 50.00           O  
ATOM    858  CB  ILE C 101       4.138 122.040  -6.792  1.00 50.00           C  
ATOM    859  CG1 ILE C 101       4.744 121.710  -8.166  1.00 50.00           C  
ATOM    860  CG2 ILE C 101       2.666 122.491  -6.942  1.00 50.00           C  
ATOM    861  CD1 ILE C 101       4.805 122.881  -9.164  1.00 50.00           C  
ATOM    862  N   HIS C 102       3.312 124.155  -4.686  1.00 50.00           N  
ATOM    863  CA  HIS C 102       2.630 124.529  -3.460  1.00 50.00           C  
ATOM    864  C   HIS C 102       1.124 124.242  -3.539  1.00 50.00           C  
ATOM    865  O   HIS C 102       0.530 124.199  -4.626  1.00 50.00           O  
ATOM    866  CB  HIS C 102       2.897 126.020  -3.201  1.00 50.00           C  
ATOM    867  CG  HIS C 102       4.342 126.317  -2.889  1.00 50.00           C  
ATOM    868  CD2 HIS C 102       5.414 126.506  -3.700  1.00 50.00           C  
ATOM    869  ND1 HIS C 102       4.824 126.408  -1.599  1.00 50.00           N  
ATOM    870  CE1 HIS C 102       6.126 126.640  -1.630  1.00 50.00           C  
ATOM    871  NE2 HIS C 102       6.509 126.703  -2.893  1.00 50.00           N  
ATOM    872  N   LYS C 103       0.515 124.017  -2.379  1.00 50.00           N  
ATOM    873  CA  LYS C 103      -0.917 123.841  -2.368  1.00 50.00           C  
ATOM    874  C   LYS C 103      -1.592 125.199  -2.442  1.00 50.00           C  
ATOM    875  O   LYS C 103      -2.793 125.313  -2.667  1.00 50.00           O  
ATOM    876  CB  LYS C 103      -1.367 123.088  -1.116  1.00 50.00           C  
ATOM    877  CG  LYS C 103      -1.966 121.728  -1.461  1.00 50.00           C  
ATOM    878  CD  LYS C 103      -2.693 121.090  -0.303  1.00 50.00           C  
ATOM    879  CE  LYS C 103      -3.205 119.719  -0.696  1.00 50.00           C  
ATOM    880  NZ  LYS C 103      -3.860 119.020   0.433  1.00 50.00           N1+
ATOM    881  N   ASP C 104      -0.779 126.235  -2.238  1.00 50.00           N  
ATOM    882  CA  ASP C 104      -1.214 127.623  -2.367  1.00 50.00           C  
ATOM    883  C   ASP C 104      -0.652 128.202  -3.664  1.00 50.00           C  
ATOM    884  O   ASP C 104       0.314 127.635  -4.199  1.00 50.00           O  
ATOM    885  CB  ASP C 104      -0.751 128.466  -1.144  1.00 50.00           C  
ATOM    886  CG  ASP C 104       0.770 128.327  -0.837  1.00 50.00           C  
ATOM    887  OD1 ASP C 104       1.110 128.072   0.343  1.00 50.00           O  
ATOM    888  OD2 ASP C 104       1.622 128.476  -1.753  1.00 50.00           O1-
ATOM    889  N   THR C 105      -1.221 129.294  -4.183  1.00 50.00           N  
ATOM    890  CA  THR C 105      -0.743 129.876  -5.454  1.00 50.00           C  
ATOM    891  C   THR C 105       0.742 130.261  -5.407  1.00 50.00           C  
ATOM    892  O   THR C 105       1.140 131.275  -4.820  1.00 50.00           O  
ATOM    893  CB  THR C 105      -1.522 131.147  -5.864  1.00 50.00           C  
ATOM    894  CG2 THR C 105      -1.987 131.921  -4.643  1.00 50.00           C  
ATOM    895  OG1 THR C 105      -0.663 131.991  -6.655  1.00 50.00           O  
ATOM    896  N   GLY C 106       1.549 129.437  -6.060  1.00 50.00           N  
ATOM    897  CA  GLY C 106       2.968 129.678  -6.113  1.00 50.00           C  
ATOM    898  C   GLY C 106       3.720 128.400  -6.346  1.00 50.00           C  
ATOM    899  O   GLY C 106       3.429 127.386  -5.724  1.00 50.00           O  
ATOM    900  N   LEU C 107       4.668 128.470  -7.270  1.00 50.00           N  
ATOM    901  CA  LEU C 107       5.554 127.379  -7.642  1.00 50.00           C  
ATOM    902  C   LEU C 107       6.936 127.941  -7.925  1.00 50.00           C  
ATOM    903  O   LEU C 107       7.180 128.465  -9.005  1.00 50.00           O  
ATOM    904  CB  LEU C 107       5.019 126.644  -8.894  1.00 50.00           C  
ATOM    905  CG  LEU C 107       3.503 126.581  -9.211  1.00 50.00           C  
ATOM    906  CD1 LEU C 107       3.324 125.793 -10.489  1.00 50.00           C  
ATOM    907  CD2 LEU C 107       2.704 125.915  -8.111  1.00 50.00           C  
ATOM    908  N   ILE C 108       7.835 127.857  -6.953  1.00 50.00           N  
ATOM    909  CA  ILE C 108       9.161 128.436  -7.136  1.00 50.00           C  
ATOM    910  C   ILE C 108      10.138 127.447  -7.735  1.00 50.00           C  
ATOM    911  O   ILE C 108      10.290 126.328  -7.257  1.00 50.00           O  
ATOM    912  CB  ILE C 108       9.731 128.965  -5.792  1.00 50.00           C  
ATOM    913  CG1 ILE C 108       8.956 130.220  -5.366  1.00 50.00           C  
ATOM    914  CG2 ILE C 108      11.218 129.278  -5.942  1.00 50.00           C  
ATOM    915  CD1 ILE C 108       9.507 130.938  -4.139  1.00 50.00           C  
ATOM    916  N   LYS C 109      10.808 127.903  -8.788  1.00 50.00           N  
ATOM    917  CA  LYS C 109      11.788 127.103  -9.483  1.00 50.00           C  
ATOM    918  C   LYS C 109      13.192 127.639  -9.291  1.00 50.00           C  
ATOM    919  O   LYS C 109      13.588 128.626  -9.921  1.00 50.00           O  
ATOM    920  CB  LYS C 109      11.496 127.058 -10.986  1.00 50.00           C  
ATOM    921  CG  LYS C 109      12.647 126.533 -11.861  1.00 50.00           C  
ATOM    922  CD  LYS C 109      12.581 125.045 -12.173  1.00 50.00           C  
ATOM    923  CE  LYS C 109      13.607 124.674 -13.217  1.00 50.00           C  
ATOM    924  NZ  LYS C 109      13.421 125.442 -14.490  1.00 50.00           N1+
ATOM    925  N   GLU C 110      13.932 126.986  -8.403  1.00 50.00           N  
ATOM    926  CA  GLU C 110      15.336 127.295  -8.236  1.00 50.00           C  
ATOM    927  C   GLU C 110      16.135 126.355  -9.132  1.00 50.00           C  
ATOM    928  O   GLU C 110      16.483 125.235  -8.763  1.00 50.00           O  
ATOM    929  CB  GLU C 110      15.758 127.127  -6.776  1.00 50.00           C  
ATOM    930  CG  GLU C 110      16.936 127.997  -6.342  1.00 50.00           C  
ATOM    931  CD  GLU C 110      18.193 127.773  -7.166  1.00 50.00           C  
ATOM    932  OE1 GLU C 110      18.548 126.594  -7.370  1.00 50.00           O  
ATOM    933  OE2 GLU C 110      18.823 128.770  -7.601  1.00 50.00           O1-
ATOM    934  N   ASP C 111      16.363 126.866 -10.330  1.00 50.00           N  
ATOM    935  CA  ASP C 111      17.005 126.248 -11.476  1.00 50.00           C  
ATOM    936  C   ASP C 111      18.171 125.307 -11.132  1.00 50.00           C  
ATOM    937  O   ASP C 111      18.029 124.109 -11.370  1.00 50.00           O  
ATOM    938  CB  ASP C 111      17.432 127.368 -12.431  1.00 50.00           C  
ATOM    939  CG  ASP C 111      16.226 128.176 -12.936  1.00 50.00           C  
ATOM    940  OD1 ASP C 111      15.125 127.590 -13.011  1.00 50.00           O  
ATOM    941  OD2 ASP C 111      16.366 129.379 -13.259  1.00 50.00           O1-
ATOM    942  N   GLU C 112      19.300 125.782 -10.595  1.00 50.00           N  
ATOM    943  CA  GLU C 112      20.437 124.858 -10.399  1.00 50.00           C  
ATOM    944  C   GLU C 112      20.903 124.760  -8.963  1.00 50.00           C  
ATOM    945  O   GLU C 112      20.854 125.702  -8.180  1.00 50.00           O  
ATOM    946  CB  GLU C 112      21.632 125.284 -11.252  1.00 50.00           C  
ATOM    947  CG  GLU C 112      21.296 125.478 -12.733  1.00 50.00           C  
ATOM    948  CD  GLU C 112      21.010 124.185 -13.482  1.00 50.00           C  
ATOM    949  OE1 GLU C 112      20.634 123.182 -12.850  1.00 50.00           O  
ATOM    950  OE2 GLU C 112      21.155 124.177 -14.719  1.00 50.00           O1-
ATOM    951  N   VAL C 113      21.376 123.563  -8.653  1.00 50.00           N  
ATOM    952  CA  VAL C 113      21.941 123.220  -7.360  1.00 50.00           C  
ATOM    953  C   VAL C 113      23.071 122.228  -7.551  1.00 50.00           C  
ATOM    954  O   VAL C 113      22.803 121.044  -7.752  1.00 50.00           O  
ATOM    955  CB  VAL C 113      20.907 122.564  -6.430  1.00 50.00           C  
ATOM    956  CG1 VAL C 113      21.459 122.521  -5.015  1.00 50.00           C  
ATOM    957  CG2 VAL C 113      19.600 123.320  -6.483  1.00 50.00           C  
ATOM    958  N   PHE C 114      24.324 122.692  -7.506  1.00 50.00           N  
ATOM    959  CA  PHE C 114      25.417 121.762  -7.736  1.00 50.00           C  
ATOM    960  C   PHE C 114      25.688 120.889  -6.530  1.00 50.00           C  
ATOM    961  O   PHE C 114      26.437 121.203  -5.596  1.00 50.00           O  
ATOM    962  CB  PHE C 114      26.733 122.460  -8.210  1.00 50.00           C  
ATOM    963  CG  PHE C 114      26.964 123.890  -7.714  1.00 50.00           C  
ATOM    964  CD1 PHE C 114      27.586 124.831  -8.579  1.00 50.00           C  
ATOM    965  CD2 PHE C 114      26.628 124.296  -6.403  1.00 50.00           C  
ATOM    966  CE1 PHE C 114      27.874 126.162  -8.144  1.00 50.00           C  
ATOM    967  CE2 PHE C 114      26.909 125.622  -5.950  1.00 50.00           C  
ATOM    968  CZ  PHE C 114      27.536 126.554  -6.828  1.00 50.00           C  
ATOM    969  N   LEU C 115      25.015 119.757  -6.613  1.00 50.00           N  
ATOM    970  CA  LEU C 115      25.091 118.693  -5.658  1.00 50.00           C  
ATOM    971  C   LEU C 115      25.771 117.495  -6.283  1.00 50.00           C  
ATOM    972  O   LEU C 115      25.280 116.924  -7.265  1.00 50.00           O  
ATOM    973  CB  LEU C 115      23.682 118.328  -5.194  1.00 50.00           C  
ATOM    974  CG  LEU C 115      22.585 118.489  -6.244  1.00 50.00           C  
ATOM    975  CD1 LEU C 115      22.275 117.164  -6.898  1.00 50.00           C  
ATOM    976  CD2 LEU C 115      21.358 119.039  -5.580  1.00 50.00           C  
ATOM    977  N   GLY C 116      26.918 117.136  -5.731  1.00 50.00           N  
ATOM    978  CA  GLY C 116      27.620 115.999  -6.255  1.00 50.00           C  
ATOM    979  C   GLY C 116      28.495 116.283  -7.451  1.00 50.00           C  
ATOM    980  O   GLY C 116      28.103 116.839  -8.474  1.00 50.00           O  
ATOM    981  N   HIS C 117      29.734 115.885  -7.268  1.00 50.00           N  
ATOM    982  CA  HIS C 117      30.750 115.938  -8.293  1.00 50.00           C  
ATOM    983  C   HIS C 117      31.038 114.509  -8.755  1.00 50.00           C  
ATOM    984  O   HIS C 117      31.738 113.785  -8.042  1.00 50.00           O  
ATOM    985  CB  HIS C 117      32.025 116.565  -7.717  1.00 50.00           C  
ATOM    986  CG  HIS C 117      31.863 117.982  -7.255  1.00 50.00           C  
ATOM    987  CD2 HIS C 117      32.735 119.018  -7.252  1.00 50.00           C  
ATOM    988  ND1 HIS C 117      30.705 118.455  -6.676  1.00 50.00           N  
ATOM    989  CE1 HIS C 117      30.871 119.721  -6.335  1.00 50.00           C  
ATOM    990  NE2 HIS C 117      32.094 120.087  -6.674  1.00 50.00           N  
ATOM    991  N   ILE C 118      30.510 114.075  -9.903  1.00 50.00           N  
ATOM    992  CA  ILE C 118      30.748 112.684 -10.272  1.00 50.00           C  
ATOM    993  C   ILE C 118      31.925 112.534 -11.226  1.00 50.00           C  
ATOM    994  O   ILE C 118      32.115 113.325 -12.144  1.00 50.00           O  
ATOM    995  CB  ILE C 118      29.460 112.014 -10.869  1.00 50.00           C  
ATOM    996  CG1 ILE C 118      29.211 112.465 -12.299  1.00 50.00           C  
ATOM    997  CG2 ILE C 118      28.260 112.342  -9.960  1.00 50.00           C  
ATOM    998  CD1 ILE C 118      28.193 111.587 -13.000  1.00 50.00           C  
ATOM    999  N   PRO C 119      32.746 111.497 -10.999  1.00 50.00           N  
ATOM   1000  CA  PRO C 119      33.921 111.219 -11.820  1.00 50.00           C  
ATOM   1001  C   PRO C 119      33.568 110.999 -13.273  1.00 50.00           C  
ATOM   1002  O   PRO C 119      32.434 110.680 -13.626  1.00 50.00           O  
ATOM   1003  CB  PRO C 119      34.532 109.987 -11.164  1.00 50.00           C  
ATOM   1004  CG  PRO C 119      34.116 110.127  -9.752  1.00 50.00           C  
ATOM   1005  CD  PRO C 119      32.680 110.537  -9.882  1.00 50.00           C  
ATOM   1006  N   LEU C 120      34.581 111.180 -14.108  1.00 50.00           N  
ATOM   1007  CA  LEU C 120      34.469 110.997 -15.538  1.00 50.00           C  
ATOM   1008  C   LEU C 120      35.362 109.870 -15.983  1.00 50.00           C  
ATOM   1009  O   LEU C 120      36.284 109.474 -15.260  1.00 50.00           O  
ATOM   1010  CB  LEU C 120      34.870 112.281 -16.279  1.00 50.00           C  
ATOM   1011  CG  LEU C 120      33.880 113.442 -16.203  1.00 50.00           C  
ATOM   1012  CD1 LEU C 120      34.618 114.762 -16.383  1.00 50.00           C  
ATOM   1013  CD2 LEU C 120      32.802 113.243 -17.257  1.00 50.00           C  
ATOM   1014  N   MET C 121      35.086 109.346 -17.167  1.00 50.00           N  
ATOM   1015  CA  MET C 121      35.886 108.262 -17.680  1.00 50.00           C  
ATOM   1016  C   MET C 121      36.879 108.768 -18.694  1.00 50.00           C  
ATOM   1017  O   MET C 121      36.557 109.644 -19.494  1.00 50.00           O  
ATOM   1018  CB  MET C 121      34.998 107.205 -18.331  1.00 50.00           C  
ATOM   1019  CG  MET C 121      35.772 105.925 -18.654  1.00 50.00           C  
ATOM   1020  SD  MET C 121      35.136 104.411 -17.923  1.00 50.00           S  
ATOM   1021  CE  MET C 121      35.070 103.400 -19.266  1.00 50.00           C  
ATOM   1022  N   THR C 122      38.090 108.229 -18.648  1.00 50.00           N  
ATOM   1023  CA  THR C 122      39.099 108.612 -19.615  1.00 50.00           C  
ATOM   1024  C   THR C 122      38.810 107.943 -20.960  1.00 50.00           C  
ATOM   1025  O   THR C 122      38.079 106.950 -21.006  1.00 50.00           O  
ATOM   1026  CB  THR C 122      40.492 108.215 -19.122  1.00 50.00           C  
ATOM   1027  CG2 THR C 122      41.564 108.993 -19.875  1.00 50.00           C  
ATOM   1028  OG1 THR C 122      40.606 108.530 -17.730  1.00 50.00           O  
ATOM   1029  N   GLU C 123      39.369 108.472 -22.044  1.00 50.00           N  
ATOM   1030  CA  GLU C 123      39.104 107.948 -23.393  1.00 50.00           C  
ATOM   1031  C   GLU C 123      39.417 106.448 -23.513  1.00 50.00           C  
ATOM   1032  O   GLU C 123      38.845 105.744 -24.353  1.00 50.00           O  
ATOM   1033  CB  GLU C 123      39.917 108.731 -24.451  1.00 50.00           C  
ATOM   1034  CG  GLU C 123      41.004 109.693 -23.944  1.00 50.00           C  
ATOM   1035  CD  GLU C 123      41.381 110.741 -24.990  1.00 50.00           C  
ATOM   1036  OE1 GLU C 123      42.399 111.437 -24.794  1.00 50.00           O  
ATOM   1037  OE2 GLU C 123      40.659 110.870 -26.004  1.00 50.00           O1-
ATOM   1038  N   ASP C 124      40.311 105.964 -22.666  1.00 50.00           N  
ATOM   1039  CA  ASP C 124      40.745 104.574 -22.702  1.00 50.00           C  
ATOM   1040  C   ASP C 124      39.768 103.639 -21.962  1.00 50.00           C  
ATOM   1041  O   ASP C 124      39.474 102.549 -22.458  1.00 50.00           O  
ATOM   1042  CB  ASP C 124      42.142 104.511 -22.097  1.00 50.00           C  
ATOM   1043  CG  ASP C 124      42.975 105.770 -22.418  1.00 50.00           C  
ATOM   1044  OD1 ASP C 124      42.537 106.902 -22.103  1.00 50.00           O  
ATOM   1045  OD2 ASP C 124      44.078 105.637 -22.987  1.00 50.00           O1-
ATOM   1046  N   GLY C 125      39.279 104.054 -20.788  1.00 50.00           N  
ATOM   1047  CA  GLY C 125      38.334 103.237 -20.034  1.00 50.00           C  
ATOM   1048  C   GLY C 125      38.542 103.276 -18.531  1.00 50.00           C  
ATOM   1049  O   GLY C 125      37.798 102.654 -17.774  1.00 50.00           O  
ATOM   1050  N   SER C 126      39.554 104.009 -18.097  1.00 50.00           N  
ATOM   1051  CA  SER C 126      39.882 104.105 -16.688  1.00 50.00           C  
ATOM   1052  C   SER C 126      39.518 105.468 -16.135  1.00 50.00           C  
ATOM   1053  O   SER C 126      39.212 106.378 -16.897  1.00 50.00           O  
ATOM   1054  CB  SER C 126      41.388 103.853 -16.494  1.00 50.00           C  
ATOM   1055  OG  SER C 126      42.214 104.878 -17.054  1.00 50.00           O  
ATOM   1056  N   PHE C 127      39.547 105.606 -14.809  1.00 50.00           N  
ATOM   1057  CA  PHE C 127      39.262 106.899 -14.163  1.00 50.00           C  
ATOM   1058  C   PHE C 127      40.517 107.483 -13.507  1.00 50.00           C  
ATOM   1059  O   PHE C 127      41.630 106.967 -13.590  1.00 50.00           O  
ATOM   1060  CB  PHE C 127      38.274 106.843 -12.987  1.00 50.00           C  
ATOM   1061  CG  PHE C 127      37.168 105.875 -13.123  1.00 50.00           C  
ATOM   1062  CD1 PHE C 127      37.383 104.494 -12.926  1.00 50.00           C  
ATOM   1063  CD2 PHE C 127      35.877 106.338 -13.417  1.00 50.00           C  
ATOM   1064  CE1 PHE C 127      36.306 103.575 -13.023  1.00 50.00           C  
ATOM   1065  CE2 PHE C 127      34.787 105.450 -13.519  1.00 50.00           C  
ATOM   1066  CZ  PHE C 127      34.997 104.061 -13.322  1.00 50.00           C  
ATOM   1067  N   ILE C 128      40.272 108.596 -12.837  1.00 50.00           N  
ATOM   1068  CA  ILE C 128      41.238 109.301 -12.017  1.00 50.00           C  
ATOM   1069  C   ILE C 128      40.545 109.759 -10.770  1.00 50.00           C  
ATOM   1070  O   ILE C 128      39.887 110.805 -10.759  1.00 50.00           O  
ATOM   1071  CB  ILE C 128      41.851 110.592 -12.687  1.00 50.00           C  
ATOM   1072  CG1 ILE C 128      42.916 110.214 -13.728  1.00 50.00           C  
ATOM   1073  CG2 ILE C 128      42.538 111.486 -11.604  1.00 50.00           C  
ATOM   1074  CD1 ILE C 128      43.569 111.432 -14.434  1.00 50.00           C  
ATOM   1075  N   ILE C 129      40.659 108.960  -9.726  1.00 50.00           N  
ATOM   1076  CA  ILE C 129      40.016 109.325  -8.490  1.00 50.00           C  
ATOM   1077  C   ILE C 129      40.863 110.318  -7.744  1.00 50.00           C  
ATOM   1078  O   ILE C 129      40.532 111.481  -7.657  1.00 50.00           O  
ATOM   1079  CB  ILE C 129      39.741 108.045  -7.637  1.00 50.00           C  
ATOM   1080  CG1 ILE C 129      38.486 107.336  -8.157  1.00 50.00           C  
ATOM   1081  CG2 ILE C 129      39.477 108.406  -6.181  1.00 50.00           C  
ATOM   1082  CD1 ILE C 129      38.535 106.930  -9.626  1.00 50.00           C  
ATOM   1083  N   ASN C 130      41.974 109.861  -7.214  1.00 50.00           N  
ATOM   1084  CA  ASN C 130      42.834 110.769  -6.509  1.00 50.00           C  
ATOM   1085  C   ASN C 130      44.270 110.487  -6.841  1.00 50.00           C  
ATOM   1086  O   ASN C 130      44.863 109.567  -6.314  1.00 50.00           O  
ATOM   1087  CB  ASN C 130      42.552 110.660  -4.995  1.00 50.00           C  
ATOM   1088  CG  ASN C 130      41.323 111.494  -4.559  1.00 50.00           C  
ATOM   1089  ND2 ASN C 130      41.049 112.565  -5.299  1.00 50.00           N  
ATOM   1090  OD1 ASN C 130      40.647 111.182  -3.571  1.00 50.00           O  
ATOM   1091  N   GLY C 131      44.819 111.281  -7.749  1.00 50.00           N  
ATOM   1092  CA  GLY C 131      46.200 111.105  -8.142  1.00 50.00           C  
ATOM   1093  C   GLY C 131      46.448 109.852  -8.957  1.00 50.00           C  
ATOM   1094  O   GLY C 131      47.278 109.870  -9.860  1.00 50.00           O  
ATOM   1095  N   ALA C 132      45.741 108.765  -8.656  1.00 50.00           N  
ATOM   1096  CA  ALA C 132      45.947 107.508  -9.378  1.00 50.00           C  
ATOM   1097  C   ALA C 132      44.712 107.079 -10.159  1.00 50.00           C  
ATOM   1098  O   ALA C 132      43.554 107.258  -9.731  1.00 50.00           O  
ATOM   1099  CB  ALA C 132      46.324 106.403  -8.421  1.00 50.00           C  
ATOM   1100  N   ASP C 133      45.006 106.503 -11.323  1.00 50.00           N  
ATOM   1101  CA  ASP C 133      44.002 105.979 -12.224  1.00 50.00           C  
ATOM   1102  C   ASP C 133      43.350 104.765 -11.606  1.00 50.00           C  
ATOM   1103  O   ASP C 133      44.055 103.877 -11.098  1.00 50.00           O  
ATOM   1104  CB  ASP C 133      44.635 105.561 -13.559  1.00 50.00           C  
ATOM   1105  CG  ASP C 133      45.760 106.485 -14.003  1.00 50.00           C  
ATOM   1106  OD1 ASP C 133      46.598 106.018 -14.799  1.00 50.00           O  
ATOM   1107  OD2 ASP C 133      45.821 107.663 -13.572  1.00 50.00           O1-
ATOM   1108  N   ARG C 134      42.025 104.710 -11.630  1.00 50.00           N  
ATOM   1109  CA  ARG C 134      41.350 103.565 -11.049  1.00 50.00           C  
ATOM   1110  C   ARG C 134      40.464 102.877 -12.048  1.00 50.00           C  
ATOM   1111  O   ARG C 134      40.182 103.407 -13.128  1.00 50.00           O  
ATOM   1112  CB  ARG C 134      40.518 103.978  -9.852  1.00 50.00           C  
ATOM   1113  CG  ARG C 134      41.242 103.858  -8.538  1.00 50.00           C  
ATOM   1114  CD  ARG C 134      40.526 104.673  -7.459  1.00 50.00           C  
ATOM   1115  NE  ARG C 134      39.646 103.886  -6.600  1.00 50.00           N  
ATOM   1116  CZ  ARG C 134      39.777 103.815  -5.277  1.00 50.00           C  
ATOM   1117  NH1 ARG C 134      40.747 104.481  -4.660  1.00 50.00           N1+
ATOM   1118  NH2 ARG C 134      38.940 103.076  -4.568  1.00 50.00           N  
ATOM   1119  N   VAL C 135      40.020 101.689 -11.653  1.00 50.00           N  
ATOM   1120  CA  VAL C 135      39.221 100.842 -12.505  1.00 50.00           C  
ATOM   1121  C   VAL C 135      38.001 100.289 -11.773  1.00 50.00           C  
ATOM   1122  O   VAL C 135      38.123  99.828 -10.636  1.00 50.00           O  
ATOM   1123  CB  VAL C 135      40.091  99.646 -13.008  1.00 50.00           C  
ATOM   1124  CG1 VAL C 135      41.427 100.141 -13.530  1.00 50.00           C  
ATOM   1125  CG2 VAL C 135      40.405  98.684 -11.848  1.00 50.00           C  
ATOM   1126  N   ILE C 136      36.830 100.331 -12.411  1.00 50.00           N  
ATOM   1127  CA  ILE C 136      35.634  99.732 -11.812  1.00 50.00           C  
ATOM   1128  C   ILE C 136      35.375  98.365 -12.411  1.00 50.00           C  
ATOM   1129  O   ILE C 136      34.890  98.263 -13.525  1.00 50.00           O  
ATOM   1130  CB  ILE C 136      34.378 100.579 -12.027  1.00 50.00           C  
ATOM   1131  CG1 ILE C 136      34.367 101.734 -11.035  1.00 50.00           C  
ATOM   1132  CG2 ILE C 136      33.137  99.765 -11.737  1.00 50.00           C  
ATOM   1133  CD1 ILE C 136      34.320 101.334  -9.536  1.00 50.00           C  
ATOM   1134  N   VAL C 137      35.688  97.315 -11.671  1.00 50.00           N  
ATOM   1135  CA  VAL C 137      35.528  95.978 -12.202  1.00 50.00           C  
ATOM   1136  C   VAL C 137      34.093  95.505 -12.096  1.00 50.00           C  
ATOM   1137  O   VAL C 137      33.420  95.711 -11.094  1.00 50.00           O  
ATOM   1138  CB  VAL C 137      36.497  94.986 -11.475  1.00 50.00           C  
ATOM   1139  CG1 VAL C 137      37.939  95.472 -11.631  1.00 50.00           C  
ATOM   1140  CG2 VAL C 137      36.175  94.898 -10.021  1.00 50.00           C  
ATOM   1141  N   SER C 138      33.623  94.862 -13.154  1.00 50.00           N  
ATOM   1142  CA  SER C 138      32.259  94.357 -13.167  1.00 50.00           C  
ATOM   1143  C   SER C 138      32.067  93.251 -12.125  1.00 50.00           C  
ATOM   1144  O   SER C 138      33.015  92.880 -11.426  1.00 50.00           O  
ATOM   1145  CB  SER C 138      31.912  93.828 -14.556  1.00 50.00           C  
ATOM   1146  OG  SER C 138      30.504  93.744 -14.705  1.00 50.00           O  
ATOM   1147  N   GLN C 139      30.852  92.717 -12.021  1.00 50.00           N  
ATOM   1148  CA  GLN C 139      30.593  91.693 -11.020  1.00 50.00           C  
ATOM   1149  C   GLN C 139      29.474  90.730 -11.460  1.00 50.00           C  
ATOM   1150  O   GLN C 139      28.803  91.018 -12.431  1.00 50.00           O  
ATOM   1151  CB  GLN C 139      30.263  92.420  -9.723  1.00 50.00           C  
ATOM   1152  CG  GLN C 139      28.857  92.454  -9.301  1.00 50.00           C  
ATOM   1153  CD  GLN C 139      28.791  92.653  -7.833  1.00 50.00           C  
ATOM   1154  NE2 GLN C 139      27.970  93.601  -7.386  1.00 50.00           N  
ATOM   1155  OE1 GLN C 139      29.480  91.955  -7.088  1.00 50.00           O  
ATOM   1156  N   ILE C 140      29.275  89.600 -10.766  1.00 50.00           N  
ATOM   1157  CA  ILE C 140      28.224  88.641 -11.144  1.00 50.00           C  
ATOM   1158  C   ILE C 140      27.315  88.299  -9.982  1.00 50.00           C  
ATOM   1159  O   ILE C 140      27.677  88.468  -8.822  1.00 50.00           O  
ATOM   1160  CB  ILE C 140      28.795  87.311 -11.659  1.00 50.00           C  
ATOM   1161  CG1 ILE C 140      29.926  86.817 -10.732  1.00 50.00           C  
ATOM   1162  CG2 ILE C 140      29.229  87.494 -13.094  1.00 50.00           C  
ATOM   1163  CD1 ILE C 140      29.468  85.991  -9.498  1.00 50.00           C  
ATOM   1164  N   HIS C 141      26.133  87.785 -10.309  1.00 50.00           N  
ATOM   1165  CA  HIS C 141      25.159  87.427  -9.284  1.00 50.00           C  
ATOM   1166  C   HIS C 141      23.911  86.807  -9.882  1.00 50.00           C  
ATOM   1167  O   HIS C 141      23.742  86.776 -11.089  1.00 50.00           O  
ATOM   1168  CB  HIS C 141      24.728  88.675  -8.518  1.00 50.00           C  
ATOM   1169  CG  HIS C 141      24.046  89.711  -9.375  1.00 50.00           C  
ATOM   1170  CD2 HIS C 141      23.135  89.591 -10.376  1.00 50.00           C  
ATOM   1171  ND1 HIS C 141      24.278  91.062  -9.236  1.00 50.00           N  
ATOM   1172  CE1 HIS C 141      23.541  91.722 -10.114  1.00 50.00           C  
ATOM   1173  NE2 HIS C 141      22.840  90.853 -10.817  1.00 50.00           N  
ATOM   1174  N   ARG C 142      23.015  86.342  -9.026  1.00 50.00           N  
ATOM   1175  CA  ARG C 142      21.748  85.828  -9.514  1.00 50.00           C  
ATOM   1176  C   ARG C 142      20.850  87.003 -10.023  1.00 50.00           C  
ATOM   1177  O   ARG C 142      20.751  88.050  -9.362  1.00 50.00           O  
ATOM   1178  CB  ARG C 142      21.014  85.078  -8.378  1.00 50.00           C  
ATOM   1179  CG  ARG C 142      21.881  84.305  -7.375  1.00 50.00           C  
ATOM   1180  CD  ARG C 142      22.613  83.119  -7.995  1.00 50.00           C  
ATOM   1181  NE  ARG C 142      22.052  81.808  -7.640  1.00 50.00           N  
ATOM   1182  CZ  ARG C 142      20.843  81.366  -7.986  1.00 50.00           C  
ATOM   1183  NH1 ARG C 142      20.026  82.126  -8.700  1.00 50.00           N1+
ATOM   1184  NH2 ARG C 142      20.456  80.147  -7.630  1.00 50.00           N  
ATOM   1185  N   SER C 143      20.214  86.862 -11.186  1.00 50.00           N  
ATOM   1186  CA  SER C 143      19.303  87.902 -11.665  1.00 50.00           C  
ATOM   1187  C   SER C 143      17.924  87.774 -10.932  1.00 50.00           C  
ATOM   1188  O   SER C 143      17.756  86.822 -10.177  1.00 50.00           O  
ATOM   1189  CB  SER C 143      19.188  87.745 -13.170  1.00 50.00           C  
ATOM   1190  OG  SER C 143      18.897  86.397 -13.489  1.00 50.00           O  
ATOM   1191  N   PRO C 144      16.931  88.691 -11.137  1.00 50.00           N  
ATOM   1192  CA  PRO C 144      15.584  88.696 -10.469  1.00 50.00           C  
ATOM   1193  C   PRO C 144      14.417  87.902 -11.189  1.00 50.00           C  
ATOM   1194  O   PRO C 144      13.903  88.339 -12.219  1.00 50.00           O  
ATOM   1195  CB  PRO C 144      15.266  90.190 -10.356  1.00 50.00           C  
ATOM   1196  CG  PRO C 144      16.593  90.831 -10.485  1.00 50.00           C  
ATOM   1197  CD  PRO C 144      17.244  90.060 -11.579  1.00 50.00           C  
ATOM   1198  N   GLY C 145      13.973  86.781 -10.592  1.00 50.00           N  
ATOM   1199  CA  GLY C 145      12.864  85.962 -11.111  1.00 50.00           C  
ATOM   1200  C   GLY C 145      12.321  84.978 -10.061  1.00 50.00           C  
ATOM   1201  O   GLY C 145      12.411  85.251  -8.867  1.00 50.00           O  
ATOM   1202  N   VAL C 146      11.744  83.849 -10.477  1.00 50.00           N  
ATOM   1203  CA  VAL C 146      11.262  82.840  -9.512  1.00 50.00           C  
ATOM   1204  C   VAL C 146      11.660  81.425  -9.965  1.00 50.00           C  
ATOM   1205  O   VAL C 146      11.415  81.019 -11.102  1.00 50.00           O  
ATOM   1206  CB  VAL C 146       9.705  82.890  -9.303  1.00 50.00           C  
ATOM   1207  CG1 VAL C 146       9.347  82.090  -8.091  1.00 50.00           C  
ATOM   1208  CG2 VAL C 146       9.228  84.319  -9.113  1.00 50.00           C  
ATOM   1209  N   TYR C 147      12.299  80.675  -9.075  1.00 50.00           N  
ATOM   1210  CA  TYR C 147      12.770  79.344  -9.426  1.00 50.00           C  
ATOM   1211  C   TYR C 147      12.478  78.353  -8.320  1.00 50.00           C  
ATOM   1212  O   TYR C 147      12.171  78.714  -7.197  1.00 50.00           O  
ATOM   1213  CB  TYR C 147      14.270  79.374  -9.721  1.00 50.00           C  
ATOM   1214  CG  TYR C 147      14.824  80.756  -9.936  1.00 50.00           C  
ATOM   1215  CD1 TYR C 147      15.572  81.392  -8.923  1.00 50.00           C  
ATOM   1216  CD2 TYR C 147      14.589  81.455 -11.136  1.00 50.00           C  
ATOM   1217  CE1 TYR C 147      16.080  82.706  -9.101  1.00 50.00           C  
ATOM   1218  CE2 TYR C 147      15.091  82.772 -11.328  1.00 50.00           C  
ATOM   1219  CZ  TYR C 147      15.834  83.384 -10.304  1.00 50.00           C  
ATOM   1220  OH  TYR C 147      16.333  84.650 -10.484  1.00 50.00           O  
ATOM   1221  N   PHE C 148      12.610  77.086  -8.668  1.00 50.00           N  
ATOM   1222  CA  PHE C 148      12.239  75.936  -7.834  1.00 50.00           C  
ATOM   1223  C   PHE C 148      13.385  74.953  -7.759  1.00 50.00           C  
ATOM   1224  O   PHE C 148      13.661  74.199  -8.697  1.00 50.00           O  
ATOM   1225  CB  PHE C 148      10.985  75.387  -8.509  1.00 50.00           C  
ATOM   1226  CG  PHE C 148      10.643  76.216  -9.730  1.00 50.00           C  
ATOM   1227  CD1 PHE C 148      11.337  76.011 -10.956  1.00 50.00           C  
ATOM   1228  CD2 PHE C 148       9.797  77.330  -9.618  1.00 50.00           C  
ATOM   1229  CE1 PHE C 148      11.210  76.905 -12.036  1.00 50.00           C  
ATOM   1230  CE2 PHE C 148       9.663  78.226 -10.685  1.00 50.00           C  
ATOM   1231  CZ  PHE C 148      10.374  78.018 -11.898  1.00 50.00           C  
ATOM   1232  N   THR C 149      14.063  74.991  -6.625  1.00 50.00           N  
ATOM   1233  CA  THR C 149      15.230  74.169  -6.408  1.00 50.00           C  
ATOM   1234  C   THR C 149      14.945  73.066  -5.370  1.00 50.00           C  
ATOM   1235  O   THR C 149      14.077  73.242  -4.514  1.00 50.00           O  
ATOM   1236  CB  THR C 149      16.404  75.125  -5.991  1.00 50.00           C  
ATOM   1237  CG2 THR C 149      16.019  75.948  -4.771  1.00 50.00           C  
ATOM   1238  OG1 THR C 149      17.587  74.368  -5.708  1.00 50.00           O  
ATOM   1239  N   PRO C 150      15.654  71.906  -5.444  1.00 50.00           N  
ATOM   1240  CA  PRO C 150      15.507  70.747  -4.532  1.00 50.00           C  
ATOM   1241  C   PRO C 150      15.686  71.113  -3.051  1.00 50.00           C  
ATOM   1242  O   PRO C 150      16.471  72.004  -2.708  1.00 50.00           O  
ATOM   1243  CB  PRO C 150      16.562  69.760  -5.032  1.00 50.00           C  
ATOM   1244  CG  PRO C 150      16.578  70.011  -6.501  1.00 50.00           C  
ATOM   1245  CD  PRO C 150      16.517  71.538  -6.589  1.00 50.00           C  
ATOM   1246  N   ASP C 151      14.950  70.396  -2.194  1.00 50.00           N  
ATOM   1247  CA  ASP C 151      14.967  70.601  -0.743  1.00 50.00           C  
ATOM   1248  C   ASP C 151      16.367  70.364  -0.162  1.00 50.00           C  
ATOM   1249  O   ASP C 151      17.068  69.455  -0.609  1.00 50.00           O  
ATOM   1250  CB  ASP C 151      13.969  69.654  -0.082  1.00 50.00           C  
ATOM   1251  CG  ASP C 151      13.082  70.356   0.928  1.00 50.00           C  
ATOM   1252  OD1 ASP C 151      13.600  70.711   2.000  1.00 50.00           O  
ATOM   1253  OD2 ASP C 151      11.879  70.561   0.664  1.00 50.00           O1-
ATOM   1254  N   PRO C 152      16.787  71.176   0.842  1.00 50.00           N  
ATOM   1255  CA  PRO C 152      18.101  71.098   1.513  1.00 50.00           C  
ATOM   1256  C   PRO C 152      18.528  69.655   1.922  1.00 50.00           C  
ATOM   1257  O   PRO C 152      19.227  68.982   1.149  1.00 50.00           O  
ATOM   1258  CB  PRO C 152      17.934  72.057   2.688  1.00 50.00           C  
ATOM   1259  CG  PRO C 152      17.142  73.172   2.044  1.00 50.00           C  
ATOM   1260  CD  PRO C 152      16.067  72.392   1.291  1.00 50.00           C  
ATOM   1261  N   ALA C 153      18.129  69.192   3.116  1.00 50.00           N  
ATOM   1262  CA  ALA C 153      18.529  67.866   3.630  1.00 50.00           C  
ATOM   1263  C   ALA C 153      17.561  66.750   3.205  1.00 50.00           C  
ATOM   1264  O   ALA C 153      17.995  65.767   2.605  1.00 50.00           O  
ATOM   1265  CB  ALA C 153      18.631  67.909   5.157  1.00 50.00           C  
ATOM   1266  N   ARG C 154      16.271  66.885   3.516  1.00 50.00           N  
ATOM   1267  CA  ARG C 154      15.269  65.863   3.156  1.00 50.00           C  
ATOM   1268  C   ARG C 154      15.344  65.495   1.653  1.00 50.00           C  
ATOM   1269  O   ARG C 154      15.260  66.380   0.799  1.00 50.00           O  
ATOM   1270  CB  ARG C 154      13.840  66.372   3.505  1.00 50.00           C  
ATOM   1271  CG  ARG C 154      13.353  67.682   2.830  1.00 50.00           C  
ATOM   1272  CD  ARG C 154      11.821  67.893   2.986  1.00 50.00           C  
ATOM   1273  NE  ARG C 154      11.038  66.975   2.146  1.00 50.00           N  
ATOM   1274  CZ  ARG C 154       9.715  66.808   2.208  1.00 50.00           C  
ATOM   1275  NH1 ARG C 154       8.988  67.495   3.074  1.00 50.00           N1+
ATOM   1276  NH2 ARG C 154       9.113  65.945   1.400  1.00 50.00           N  
ATOM   1277  N   PRO C 155      15.507  64.191   1.310  1.00 50.00           N  
ATOM   1278  CA  PRO C 155      15.587  63.798  -0.113  1.00 50.00           C  
ATOM   1279  C   PRO C 155      14.244  63.954  -0.827  1.00 50.00           C  
ATOM   1280  O   PRO C 155      14.172  63.950  -2.056  1.00 50.00           O  
ATOM   1281  CB  PRO C 155      16.042  62.338  -0.071  1.00 50.00           C  
ATOM   1282  CG  PRO C 155      16.600  62.154   1.313  1.00 50.00           C  
ATOM   1283  CD  PRO C 155      15.716  63.014   2.173  1.00 50.00           C  
ATOM   1284  N   GLY C 156      13.200  64.096  -0.018  1.00 50.00           N  
ATOM   1285  CA  GLY C 156      11.817  64.207  -0.461  1.00 50.00           C  
ATOM   1286  C   GLY C 156      11.470  65.118  -1.634  1.00 50.00           C  
ATOM   1287  O   GLY C 156      11.732  64.802  -2.796  1.00 50.00           O  
ATOM   1288  N   ARG C 157      10.870  66.259  -1.304  1.00 50.00           N  
ATOM   1289  CA  ARG C 157      10.325  67.202  -2.280  1.00 50.00           C  
ATOM   1290  C   ARG C 157      11.039  68.558  -2.250  1.00 50.00           C  
ATOM   1291  O   ARG C 157      11.537  68.956  -1.215  1.00 50.00           O  
ATOM   1292  CB  ARG C 157       8.842  67.296  -1.936  1.00 50.00           C  
ATOM   1293  CG  ARG C 157       7.980  68.396  -2.492  1.00 50.00           C  
ATOM   1294  CD  ARG C 157       6.528  67.882  -2.564  1.00 50.00           C  
ATOM   1295  NE  ARG C 157       6.465  66.611  -3.306  1.00 50.00           N  
ATOM   1296  CZ  ARG C 157       5.465  65.729  -3.254  1.00 50.00           C  
ATOM   1297  NH1 ARG C 157       4.408  65.962  -2.486  1.00 50.00           N1+
ATOM   1298  NH2 ARG C 157       5.519  64.607  -3.972  1.00 50.00           N  
ATOM   1299  N   TYR C 158      11.054  69.254  -3.400  1.00 50.00           N  
ATOM   1300  CA  TYR C 158      11.716  70.565  -3.594  1.00 50.00           C  
ATOM   1301  C   TYR C 158      10.802  71.743  -3.172  1.00 50.00           C  
ATOM   1302  O   TYR C 158       9.588  71.586  -3.036  1.00 50.00           O  
ATOM   1303  CB  TYR C 158      12.139  70.756  -5.080  1.00 50.00           C  
ATOM   1304  CG  TYR C 158      12.241  69.484  -5.963  1.00 50.00           C  
ATOM   1305  CD1 TYR C 158      11.079  68.821  -6.421  1.00 50.00           C  
ATOM   1306  CD2 TYR C 158      13.497  68.963  -6.379  1.00 50.00           C  
ATOM   1307  CE1 TYR C 158      11.155  67.677  -7.277  1.00 50.00           C  
ATOM   1308  CE2 TYR C 158      13.587  67.812  -7.239  1.00 50.00           C  
ATOM   1309  CZ  TYR C 158      12.401  67.183  -7.680  1.00 50.00           C  
ATOM   1310  OH  TYR C 158      12.430  66.089  -8.517  1.00 50.00           O  
ATOM   1311  N   ILE C 159      11.412  72.918  -2.974  1.00 50.00           N  
ATOM   1312  CA  ILE C 159      10.723  74.147  -2.532  1.00 50.00           C  
ATOM   1313  C   ILE C 159      10.902  75.306  -3.555  1.00 50.00           C  
ATOM   1314  O   ILE C 159      11.873  75.348  -4.315  1.00 50.00           O  
ATOM   1315  CB  ILE C 159      11.250  74.592  -1.095  1.00 50.00           C  
ATOM   1316  CG1 ILE C 159      12.744  74.951  -1.145  1.00 50.00           C  
ATOM   1317  CG2 ILE C 159      11.070  73.439  -0.102  1.00 50.00           C  
ATOM   1318  CD1 ILE C 159      13.315  75.544   0.134  1.00 50.00           C  
ATOM   1319  N   ALA C 160       9.948  76.238  -3.567  1.00 50.00           N  
ATOM   1320  CA  ALA C 160       9.961  77.380  -4.490  1.00 50.00           C  
ATOM   1321  C   ALA C 160      10.657  78.613  -3.872  1.00 50.00           C  
ATOM   1322  O   ALA C 160      10.750  78.733  -2.647  1.00 50.00           O  
ATOM   1323  CB  ALA C 160       8.524  77.728  -4.874  1.00 50.00           C  
ATOM   1324  N   SER C 161      11.141  79.521  -4.730  1.00 50.00           N  
ATOM   1325  CA  SER C 161      11.839  80.754  -4.306  1.00 50.00           C  
ATOM   1326  C   SER C 161      11.516  81.925  -5.255  1.00 50.00           C  
ATOM   1327  O   SER C 161      11.802  81.844  -6.450  1.00 50.00           O  
ATOM   1328  CB  SER C 161      13.376  80.528  -4.302  1.00 50.00           C  
ATOM   1329  OG  SER C 161      14.055  81.131  -3.204  1.00 50.00           O  
ATOM   1330  N   ILE C 162      10.913  82.992  -4.722  1.00 50.00           N  
ATOM   1331  CA  ILE C 162      10.615  84.216  -5.480  1.00 50.00           C  
ATOM   1332  C   ILE C 162      11.680  85.274  -5.157  1.00 50.00           C  
ATOM   1333  O   ILE C 162      11.762  85.711  -3.998  1.00 50.00           O  
ATOM   1334  CB  ILE C 162       9.204  84.761  -5.107  1.00 50.00           C  
ATOM   1335  CG1 ILE C 162       8.196  83.606  -5.092  1.00 50.00           C  
ATOM   1336  CG2 ILE C 162       8.762  85.813  -6.123  1.00 50.00           C  
ATOM   1337  CD1 ILE C 162       6.857  83.945  -4.450  1.00 50.00           C  
ATOM   1338  N   ILE C 163      12.497  85.683  -6.139  1.00 50.00           N  
ATOM   1339  CA  ILE C 163      13.594  86.614  -5.824  1.00 50.00           C  
ATOM   1340  C   ILE C 163      13.386  88.038  -6.431  1.00 50.00           C  
ATOM   1341  O   ILE C 163      13.449  88.255  -7.641  1.00 50.00           O  
ATOM   1342  CB  ILE C 163      15.019  85.946  -6.235  1.00 50.00           C  
ATOM   1343  CG1 ILE C 163      15.545  86.444  -7.582  1.00 50.00           C  
ATOM   1344  CG2 ILE C 163      14.873  84.418  -6.254  1.00 50.00           C  
ATOM   1345  CD1 ILE C 163      16.550  87.581  -7.454  1.00 50.00           C  
ATOM   1346  N   PRO C 164      13.097  89.028  -5.556  1.00 50.00           N  
ATOM   1347  CA  PRO C 164      12.892  90.426  -5.952  1.00 50.00           C  
ATOM   1348  C   PRO C 164      14.035  91.340  -5.482  1.00 50.00           C  
ATOM   1349  O   PRO C 164      14.226  91.521  -4.277  1.00 50.00           O  
ATOM   1350  CB  PRO C 164      11.554  90.800  -5.292  1.00 50.00           C  
ATOM   1351  CG  PRO C 164      10.950  89.479  -4.863  1.00 50.00           C  
ATOM   1352  CD  PRO C 164      12.181  88.734  -4.438  1.00 50.00           C  
ATOM   1353  N   LEU C 165      14.792  91.905  -6.421  1.00 50.00           N  
ATOM   1354  CA  LEU C 165      15.861  92.859  -6.090  1.00 50.00           C  
ATOM   1355  C   LEU C 165      15.402  94.257  -6.480  1.00 50.00           C  
ATOM   1356  O   LEU C 165      14.659  94.356  -7.450  1.00 50.00           O  
ATOM   1357  CB  LEU C 165      17.149  92.473  -6.857  1.00 50.00           C  
ATOM   1358  CG  LEU C 165      18.522  93.095  -6.576  1.00 50.00           C  
ATOM   1359  CD1 LEU C 165      19.152  92.453  -5.362  1.00 50.00           C  
ATOM   1360  CD2 LEU C 165      19.431  92.863  -7.759  1.00 50.00           C  
ATOM   1361  N   PRO C 166      15.793  95.346  -5.770  1.00 50.00           N  
ATOM   1362  CA  PRO C 166      16.604  95.782  -4.624  1.00 50.00           C  
ATOM   1363  C   PRO C 166      16.531  94.862  -3.424  1.00 50.00           C  
ATOM   1364  O   PRO C 166      15.619  94.055  -3.289  1.00 50.00           O  
ATOM   1365  CB  PRO C 166      16.053  97.158  -4.309  1.00 50.00           C  
ATOM   1366  CG  PRO C 166      15.770  97.673  -5.610  1.00 50.00           C  
ATOM   1367  CD  PRO C 166      15.071  96.529  -6.284  1.00 50.00           C  
ATOM   1368  N   LYS C 167      17.534  95.036  -2.555  1.00 50.00           N  
ATOM   1369  CA  LYS C 167      17.673  94.312  -1.285  1.00 50.00           C  
ATOM   1370  C   LYS C 167      16.384  94.421  -0.488  1.00 50.00           C  
ATOM   1371  O   LYS C 167      15.737  93.400  -0.186  1.00 50.00           O  
ATOM   1372  CB  LYS C 167      18.853  94.898  -0.472  1.00 50.00           C  
ATOM   1373  CG  LYS C 167      19.048  94.350   0.980  1.00 50.00           C  
ATOM   1374  CD  LYS C 167      20.289  94.990   1.627  1.00 50.00           C  
ATOM   1375  CE  LYS C 167      20.669  94.374   2.969  1.00 50.00           C  
ATOM   1376  NZ  LYS C 167      22.088  94.691   3.348  1.00 50.00           N1+
ATOM   1377  N   ARG C 168      16.020  95.659  -0.134  1.00 50.00           N  
ATOM   1378  CA  ARG C 168      14.748  95.844   0.516  1.00 50.00           C  
ATOM   1379  C   ARG C 168      13.672  95.414  -0.445  1.00 50.00           C  
ATOM   1380  O   ARG C 168      13.587  95.908  -1.575  1.00 50.00           O  
ATOM   1381  CB  ARG C 168      14.552  97.307   0.940  1.00 50.00           C  
ATOM   1382  CG  ARG C 168      15.388  97.714   2.174  1.00 50.00           C  
ATOM   1383  CD  ARG C 168      14.767  97.264   3.526  1.00 50.00           C  
ATOM   1384  NE  ARG C 168      15.678  97.418   4.670  1.00 50.00           N  
ATOM   1385  CZ  ARG C 168      16.250  98.561   5.043  1.00 50.00           C  
ATOM   1386  NH1 ARG C 168      16.023  99.686   4.375  1.00 50.00           N1+
ATOM   1387  NH2 ARG C 168      17.059  98.580   6.093  1.00 50.00           N  
ATOM   1388  N   GLY C 169      12.884  94.463   0.014  1.00 50.00           N  
ATOM   1389  CA  GLY C 169      11.880  93.845  -0.808  1.00 50.00           C  
ATOM   1390  C   GLY C 169      11.969  92.365  -0.541  1.00 50.00           C  
ATOM   1391  O   GLY C 169      12.973  91.748  -0.912  1.00 50.00           O  
ATOM   1392  N   PRO C 170      10.947  91.770   0.108  1.00 50.00           N  
ATOM   1393  CA  PRO C 170      10.813  90.370   0.500  1.00 50.00           C  
ATOM   1394  C   PRO C 170      11.495  89.382  -0.438  1.00 50.00           C  
ATOM   1395  O   PRO C 170      11.816  89.646  -1.595  1.00 50.00           O  
ATOM   1396  CB  PRO C 170       9.308  90.189   0.596  1.00 50.00           C  
ATOM   1397  CG  PRO C 170       8.892  91.454   1.198  1.00 50.00           C  
ATOM   1398  CD  PRO C 170       9.652  92.444   0.341  1.00 50.00           C  
ATOM   1399  N   TRP C 171      11.696  88.218   0.157  1.00 50.00           N  
ATOM   1400  CA  TRP C 171      12.285  87.034  -0.430  1.00 50.00           C  
ATOM   1401  C   TRP C 171      11.450  85.835  -0.045  1.00 50.00           C  
ATOM   1402  O   TRP C 171      11.643  85.285   1.038  1.00 50.00           O  
ATOM   1403  CB  TRP C 171      13.696  86.856   0.104  1.00 50.00           C  
ATOM   1404  CG  TRP C 171      14.694  86.546  -0.945  1.00 50.00           C  
ATOM   1405  CD1 TRP C 171      14.658  85.515  -1.846  1.00 50.00           C  
ATOM   1406  CD2 TRP C 171      15.909  87.263  -1.195  1.00 50.00           C  
ATOM   1407  CE2 TRP C 171      16.568  86.604  -2.270  1.00 50.00           C  
ATOM   1408  CE3 TRP C 171      16.514  88.408  -0.610  1.00 50.00           C  
ATOM   1409  NE1 TRP C 171      15.780  85.543  -2.644  1.00 50.00           N  
ATOM   1410  CZ2 TRP C 171      17.816  87.049  -2.782  1.00 50.00           C  
ATOM   1411  CZ3 TRP C 171      17.761  88.861  -1.116  1.00 50.00           C  
ATOM   1412  CH2 TRP C 171      18.395  88.173  -2.196  1.00 50.00           C  
ATOM   1413  N   ILE C 172      10.529  85.440  -0.921  1.00 50.00           N  
ATOM   1414  CA  ILE C 172       9.561  84.371  -0.634  1.00 50.00           C  
ATOM   1415  C   ILE C 172      10.119  82.958  -0.915  1.00 50.00           C  
ATOM   1416  O   ILE C 172      10.967  82.769  -1.794  1.00 50.00           O  
ATOM   1417  CB  ILE C 172       8.259  84.577  -1.484  1.00 50.00           C  
ATOM   1418  CG1 ILE C 172       7.737  86.021  -1.340  1.00 50.00           C  
ATOM   1419  CG2 ILE C 172       7.176  83.602  -1.023  1.00 50.00           C  
ATOM   1420  CD1 ILE C 172       8.346  87.056  -2.315  1.00 50.00           C  
ATOM   1421  N   ASP C 173       9.612  81.985  -0.139  1.00 50.00           N  
ATOM   1422  CA  ASP C 173       9.929  80.546  -0.240  1.00 50.00           C  
ATOM   1423  C   ASP C 173       8.648  79.699   0.015  1.00 50.00           C  
ATOM   1424  O   ASP C 173       7.932  79.969   0.973  1.00 50.00           O  
ATOM   1425  CB  ASP C 173      11.011  80.107   0.793  1.00 50.00           C  
ATOM   1426  CG  ASP C 173      12.222  81.068   0.886  1.00 50.00           C  
ATOM   1427  OD1 ASP C 173      12.201  81.961   1.765  1.00 50.00           O  
ATOM   1428  OD2 ASP C 173      13.192  80.932   0.097  1.00 50.00           O1-
ATOM   1429  N   LEU C 174       8.353  78.699  -0.822  1.00 50.00           N  
ATOM   1430  CA  LEU C 174       7.148  77.865  -0.641  1.00 50.00           C  
ATOM   1431  C   LEU C 174       7.518  76.376  -0.399  1.00 50.00           C  
ATOM   1432  O   LEU C 174       7.941  75.682  -1.326  1.00 50.00           O  
ATOM   1433  CB  LEU C 174       6.231  78.007  -1.883  1.00 50.00           C  
ATOM   1434  CG  LEU C 174       5.812  79.459  -2.194  1.00 50.00           C  
ATOM   1435  CD1 LEU C 174       6.702  80.027  -3.278  1.00 50.00           C  
ATOM   1436  CD2 LEU C 174       4.377  79.514  -2.640  1.00 50.00           C  
ATOM   1437  N   GLU C 175       7.351  75.900   0.846  1.00 50.00           N  
ATOM   1438  CA  GLU C 175       7.678  74.516   1.235  1.00 50.00           C  
ATOM   1439  C   GLU C 175       6.505  73.828   1.964  1.00 50.00           C  
ATOM   1440  O   GLU C 175       5.912  74.411   2.875  1.00 50.00           O  
ATOM   1441  CB  GLU C 175       8.915  74.510   2.153  1.00 50.00           C  
ATOM   1442  CG  GLU C 175       8.993  73.273   3.077  1.00 50.00           C  
ATOM   1443  CD  GLU C 175      10.308  73.117   3.801  1.00 50.00           C  
ATOM   1444  OE1 GLU C 175      10.746  74.051   4.511  1.00 50.00           O  
ATOM   1445  OE2 GLU C 175      10.899  72.031   3.650  1.00 50.00           O1-
ATOM   1446  N   VAL C 176       6.191  72.588   1.574  1.00 50.00           N  
ATOM   1447  CA  VAL C 176       5.093  71.845   2.207  1.00 50.00           C  
ATOM   1448  C   VAL C 176       5.605  70.683   3.074  1.00 50.00           C  
ATOM   1449  O   VAL C 176       6.274  69.772   2.584  1.00 50.00           O  
ATOM   1450  CB  VAL C 176       4.101  71.234   1.157  1.00 50.00           C  
ATOM   1451  CG1 VAL C 176       3.248  72.331   0.525  1.00 50.00           C  
ATOM   1452  CG2 VAL C 176       4.882  70.478   0.094  1.00 50.00           C  
ATOM   1453  N   GLU C 177       5.279  70.735   4.368  1.00 50.00           N  
ATOM   1454  CA  GLU C 177       5.609  69.672   5.331  1.00 50.00           C  
ATOM   1455  C   GLU C 177       4.293  69.101   5.978  1.00 50.00           C  
ATOM   1456  O   GLU C 177       4.049  69.303   7.167  1.00 50.00           O  
ATOM   1457  CB  GLU C 177       6.567  70.219   6.411  1.00 50.00           C  
ATOM   1458  CG  GLU C 177       7.903  69.456   6.463  1.00 50.00           C  
ATOM   1459  CD  GLU C 177       7.752  67.987   6.865  1.00 50.00           C  
ATOM   1460  OE1 GLU C 177       7.962  67.670   8.056  1.00 50.00           O  
ATOM   1461  OE2 GLU C 177       7.421  67.153   5.992  1.00 50.00           O1-
ATOM   1462  N   PRO C 178       3.446  68.380   5.176  1.00 50.00           N  
ATOM   1463  CA  PRO C 178       2.140  67.680   5.261  1.00 50.00           C  
ATOM   1464  C   PRO C 178       1.699  67.116   6.650  1.00 50.00           C  
ATOM   1465  O   PRO C 178       0.495  66.838   6.732  1.00 50.00           O  
ATOM   1466  CB  PRO C 178       2.259  66.602   4.197  1.00 50.00           C  
ATOM   1467  CG  PRO C 178       2.908  67.333   3.128  1.00 50.00           C  
ATOM   1468  CD  PRO C 178       4.055  67.972   3.882  1.00 50.00           C  
ATOM   1469  N   ASN C 179       2.502  66.911   7.709  1.00 50.00           N  
ATOM   1470  CA  ASN C 179       1.849  66.357   8.937  1.00 50.00           C  
ATOM   1471  C   ASN C 179       0.804  67.334   9.503  1.00 50.00           C  
ATOM   1472  O   ASN C 179      -0.048  66.968  10.334  1.00 50.00           O  
ATOM   1473  CB  ASN C 179       2.842  66.017  10.076  1.00 50.00           C  
ATOM   1474  CG  ASN C 179       2.144  65.276  11.252  1.00 50.00           C  
ATOM   1475  ND2 ASN C 179       2.342  63.951  11.331  1.00 50.00           N  
ATOM   1476  OD1 ASN C 179       1.432  65.892  12.061  1.00 50.00           O  
ATOM   1477  N   GLY C 180       0.876  68.579   9.033  1.00 50.00           N  
ATOM   1478  CA  GLY C 180      -0.070  69.594   9.452  1.00 50.00           C  
ATOM   1479  C   GLY C 180       0.301  71.023   9.061  1.00 50.00           C  
ATOM   1480  O   GLY C 180      -0.432  71.939   9.436  1.00 50.00           O  
ATOM   1481  N   VAL C 181       1.391  71.258   8.323  1.00 50.00           N  
ATOM   1482  CA  VAL C 181       1.746  72.646   8.006  1.00 50.00           C  
ATOM   1483  C   VAL C 181       2.362  72.794   6.615  1.00 50.00           C  
ATOM   1484  O   VAL C 181       2.900  71.852   6.032  1.00 50.00           O  
ATOM   1485  CB  VAL C 181       2.792  73.242   9.003  1.00 50.00           C  
ATOM   1486  CG1 VAL C 181       2.708  74.756   8.968  1.00 50.00           C  
ATOM   1487  CG2 VAL C 181       2.568  72.726  10.410  1.00 50.00           C  
ATOM   1488  N   VAL C 182       2.250  74.028   6.120  1.00 50.00           N  
ATOM   1489  CA  VAL C 182       2.821  74.517   4.862  1.00 50.00           C  
ATOM   1490  C   VAL C 182       3.619  75.764   5.153  1.00 50.00           C  
ATOM   1491  O   VAL C 182       3.295  76.450   6.123  1.00 50.00           O  
ATOM   1492  CB  VAL C 182       1.735  74.831   3.843  1.00 50.00           C  
ATOM   1493  CG1 VAL C 182       2.278  74.804   2.442  1.00 50.00           C  
ATOM   1494  CG2 VAL C 182       0.742  73.781   3.917  1.00 50.00           C  
ATOM   1495  N   SER C 183       4.635  76.092   4.363  1.00 50.00           N  
ATOM   1496  CA  SER C 183       5.468  77.210   4.779  1.00 50.00           C  
ATOM   1497  C   SER C 183       5.808  78.179   3.650  1.00 50.00           C  
ATOM   1498  O   SER C 183       6.438  77.791   2.674  1.00 50.00           O  
ATOM   1499  CB  SER C 183       6.747  76.633   5.394  1.00 50.00           C  
ATOM   1500  OG  SER C 183       7.890  77.377   5.045  1.00 50.00           O  
ATOM   1501  N   MET C 184       5.374  79.438   3.813  1.00 50.00           N  
ATOM   1502  CA  MET C 184       5.688  80.574   2.912  1.00 50.00           C  
ATOM   1503  C   MET C 184       6.386  81.686   3.719  1.00 50.00           C  
ATOM   1504  O   MET C 184       5.758  82.342   4.556  1.00 50.00           O  
ATOM   1505  CB  MET C 184       4.420  81.144   2.272  1.00 50.00           C  
ATOM   1506  CG  MET C 184       4.672  82.035   1.072  1.00 50.00           C  
ATOM   1507  SD  MET C 184       3.785  83.572   1.220  1.00 50.00           S  
ATOM   1508  CE  MET C 184       5.126  84.735   1.302  1.00 50.00           C  
ATOM   1509  N   LYS C 185       7.678  81.898   3.466  1.00 50.00           N  
ATOM   1510  CA  LYS C 185       8.466  82.827   4.280  1.00 50.00           C  
ATOM   1511  C   LYS C 185       8.840  84.105   3.533  1.00 50.00           C  
ATOM   1512  O   LYS C 185       9.524  84.047   2.515  1.00 50.00           O  
ATOM   1513  CB  LYS C 185       9.767  82.123   4.768  1.00 50.00           C  
ATOM   1514  CG  LYS C 185       9.697  80.573   4.866  1.00 50.00           C  
ATOM   1515  CD  LYS C 185      10.859  79.919   5.650  1.00 50.00           C  
ATOM   1516  CE  LYS C 185      10.986  78.413   5.330  1.00 50.00           C  
ATOM   1517  NZ  LYS C 185      11.962  77.670   6.190  1.00 50.00           N1+
ATOM   1518  N   VAL C 186       8.384  85.253   4.052  1.00 50.00           N  
ATOM   1519  CA  VAL C 186       8.768  86.558   3.502  1.00 50.00           C  
ATOM   1520  C   VAL C 186      10.136  86.981   4.083  1.00 50.00           C  
ATOM   1521  O   VAL C 186      11.151  86.895   3.381  1.00 50.00           O  
ATOM   1522  CB  VAL C 186       7.681  87.652   3.795  1.00 50.00           C  
ATOM   1523  CG1 VAL C 186       6.479  87.389   2.922  1.00 50.00           C  
ATOM   1524  CG2 VAL C 186       7.250  87.635   5.253  1.00 50.00           C  
ATOM   1525  N   ASN C 187      10.191  87.423   5.344  1.00 50.00           N  
ATOM   1526  CA  ASN C 187      11.486  87.732   5.967  1.00 50.00           C  
ATOM   1527  C   ASN C 187      12.058  86.491   6.657  1.00 50.00           C  
ATOM   1528  O   ASN C 187      13.268  86.242   6.590  1.00 50.00           O  
ATOM   1529  CB  ASN C 187      11.367  88.862   7.006  1.00 50.00           C  
ATOM   1530  CG  ASN C 187      12.281  88.652   8.231  1.00 50.00           C  
ATOM   1531  ND2 ASN C 187      13.592  88.668   8.012  1.00 50.00           N  
ATOM   1532  OD1 ASN C 187      11.803  88.478   9.352  1.00 50.00           O  
ATOM   1533  N   LYS C 188      11.187  85.717   7.317  1.00 50.00           N  
ATOM   1534  CA  LYS C 188      11.631  84.497   8.000  1.00 50.00           C  
ATOM   1535  C   LYS C 188      10.458  83.590   8.418  1.00 50.00           C  
ATOM   1536  O   LYS C 188      10.228  82.570   7.760  1.00 50.00           O  
ATOM   1537  CB  LYS C 188      12.469  84.844   9.243  1.00 50.00           C  
ATOM   1538  CG  LYS C 188      13.948  84.425   9.172  1.00 50.00           C  
ATOM   1539  CD  LYS C 188      14.751  84.990  10.346  1.00 50.00           C  
ATOM   1540  CE  LYS C 188      14.915  86.520  10.269  1.00 50.00           C  
ATOM   1541  NZ  LYS C 188      15.640  86.991   9.051  1.00 50.00           N1+
ATOM   1542  N   ARG C 189       9.724  83.941   9.482  1.00 50.00           N  
ATOM   1543  CA  ARG C 189       8.664  83.054   9.981  1.00 50.00           C  
ATOM   1544  C   ARG C 189       7.550  82.838   8.979  1.00 50.00           C  
ATOM   1545  O   ARG C 189       6.960  83.761   8.384  1.00 50.00           O  
ATOM   1546  CB  ARG C 189       8.053  83.553  11.301  1.00 50.00           C  
ATOM   1547  CG  ARG C 189       6.968  82.610  11.927  1.00 50.00           C  
ATOM   1548  CD  ARG C 189       7.355  81.125  11.927  1.00 50.00           C  
ATOM   1549  NE  ARG C 189       8.729  80.946  12.372  1.00 50.00           N  
ATOM   1550  CZ  ARG C 189       9.458  79.853  12.163  1.00 50.00           C  
ATOM   1551  NH1 ARG C 189       8.940  78.820  11.506  1.00 50.00           N1+
ATOM   1552  NH2 ARG C 189      10.711  79.801  12.610  1.00 50.00           N  
ATOM   1553  N   LYS C 190       7.287  81.542   8.844  1.00 50.00           N  
ATOM   1554  CA  LYS C 190       6.294  80.976   7.964  1.00 50.00           C  
ATOM   1555  C   LYS C 190       4.903  81.228   8.466  1.00 50.00           C  
ATOM   1556  O   LYS C 190       4.607  81.225   9.663  1.00 50.00           O  
ATOM   1557  CB  LYS C 190       6.432  79.446   7.847  1.00 50.00           C  
ATOM   1558  CG  LYS C 190       7.844  78.907   7.726  1.00 50.00           C  
ATOM   1559  CD  LYS C 190       8.040  77.721   8.636  1.00 50.00           C  
ATOM   1560  CE  LYS C 190       9.395  77.113   8.401  1.00 50.00           C  
ATOM   1561  NZ  LYS C 190       9.453  76.459   7.072  1.00 50.00           N1+
ATOM   1562  N   PHE C 191       4.067  81.439   7.476  1.00 50.00           N  
ATOM   1563  CA  PHE C 191       2.646  81.560   7.587  1.00 50.00           C  
ATOM   1564  C   PHE C 191       2.050  80.783   6.437  1.00 50.00           C  
ATOM   1565  O   PHE C 191       2.709  79.825   5.990  1.00 50.00           O  
ATOM   1566  CB  PHE C 191       2.217  83.051   7.589  1.00 50.00           C  
ATOM   1567  CG  PHE C 191       2.745  83.864   6.443  1.00 50.00           C  
ATOM   1568  CD1 PHE C 191       4.116  84.166   6.333  1.00 50.00           C  
ATOM   1569  CD2 PHE C 191       1.860  84.349   5.461  1.00 50.00           C  
ATOM   1570  CE1 PHE C 191       4.607  84.950   5.248  1.00 50.00           C  
ATOM   1571  CE2 PHE C 191       2.329  85.133   4.369  1.00 50.00           C  
ATOM   1572  CZ  PHE C 191       3.705  85.434   4.262  1.00 50.00           C  
ATOM   1573  N   PRO C 192       0.851  81.109   5.956  1.00 50.00           N  
ATOM   1574  CA  PRO C 192       0.723  80.123   4.885  1.00 50.00           C  
ATOM   1575  C   PRO C 192       1.116  80.690   3.542  1.00 50.00           C  
ATOM   1576  O   PRO C 192       1.436  81.870   3.389  1.00 50.00           O  
ATOM   1577  CB  PRO C 192      -0.737  79.691   4.965  1.00 50.00           C  
ATOM   1578  CG  PRO C 192      -1.071  79.893   6.409  1.00 50.00           C  
ATOM   1579  CD  PRO C 192      -0.432  81.240   6.665  1.00 50.00           C  
ATOM   1580  N   LEU C 193       1.116  79.802   2.571  1.00 50.00           N  
ATOM   1581  CA  LEU C 193       1.335  80.194   1.211  1.00 50.00           C  
ATOM   1582  C   LEU C 193       0.016  80.618   0.650  1.00 50.00           C  
ATOM   1583  O   LEU C 193      -0.089  81.252  -0.380  1.00 50.00           O  
ATOM   1584  CB  LEU C 193       1.834  79.026   0.382  1.00 50.00           C  
ATOM   1585  CG  LEU C 193       3.027  78.179   0.775  1.00 50.00           C  
ATOM   1586  CD1 LEU C 193       3.056  77.835   2.240  1.00 50.00           C  
ATOM   1587  CD2 LEU C 193       2.931  76.944  -0.063  1.00 50.00           C  
ATOM   1588  N   VAL C 194      -0.999  80.218   1.409  1.00 50.00           N  
ATOM   1589  CA  VAL C 194      -2.390  80.454   1.101  1.00 50.00           C  
ATOM   1590  C   VAL C 194      -2.909  81.706   1.780  1.00 50.00           C  
ATOM   1591  O   VAL C 194      -3.803  82.344   1.226  1.00 50.00           O  
ATOM   1592  CB  VAL C 194      -3.268  79.301   1.547  1.00 50.00           C  
ATOM   1593  CG1 VAL C 194      -4.216  78.955   0.428  1.00 50.00           C  
ATOM   1594  CG2 VAL C 194      -2.433  78.114   1.914  1.00 50.00           C  
ATOM   1595  N   LEU C 195      -2.383  82.060   2.962  1.00 50.00           N  
ATOM   1596  CA  LEU C 195      -2.822  83.294   3.656  1.00 50.00           C  
ATOM   1597  C   LEU C 195      -2.614  84.502   2.760  1.00 50.00           C  
ATOM   1598  O   LEU C 195      -3.305  85.514   2.870  1.00 50.00           O  
ATOM   1599  CB  LEU C 195      -2.042  83.523   4.975  1.00 50.00           C  
ATOM   1600  CG  LEU C 195      -2.436  84.604   6.013  1.00 50.00           C  
ATOM   1601  CD1 LEU C 195      -3.787  84.283   6.650  1.00 50.00           C  
ATOM   1602  CD2 LEU C 195      -1.372  84.671   7.094  1.00 50.00           C  
ATOM   1603  N   LEU C 196      -1.637  84.367   1.871  1.00 50.00           N  
ATOM   1604  CA  LEU C 196      -1.324  85.395   0.901  1.00 50.00           C  
ATOM   1605  C   LEU C 196      -2.238  85.271  -0.343  1.00 50.00           C  
ATOM   1606  O   LEU C 196      -2.771  86.279  -0.826  1.00 50.00           O  
ATOM   1607  CB  LEU C 196       0.161  85.289   0.516  1.00 50.00           C  
ATOM   1608  CG  LEU C 196       0.866  86.649   0.624  1.00 50.00           C  
ATOM   1609  CD1 LEU C 196       2.276  86.464   1.119  1.00 50.00           C  
ATOM   1610  CD2 LEU C 196       0.832  87.348  -0.736  1.00 50.00           C  
ATOM   1611  N   LEU C 197      -2.423  84.044  -0.854  1.00 50.00           N  
ATOM   1612  CA  LEU C 197      -3.304  83.800  -2.005  1.00 50.00           C  
ATOM   1613  C   LEU C 197      -4.715  84.312  -1.729  1.00 50.00           C  
ATOM   1614  O   LEU C 197      -5.351  84.916  -2.592  1.00 50.00           O  
ATOM   1615  CB  LEU C 197      -3.403  82.304  -2.310  1.00 50.00           C  
ATOM   1616  CG  LEU C 197      -2.141  81.578  -2.737  1.00 50.00           C  
ATOM   1617  CD1 LEU C 197      -2.335  80.115  -2.488  1.00 50.00           C  
ATOM   1618  CD2 LEU C 197      -1.846  81.858  -4.188  1.00 50.00           C  
ATOM   1619  N   ARG C 198      -5.190  84.064  -0.509  1.00 50.00           N  
ATOM   1620  CA  ARG C 198      -6.528  84.472  -0.090  1.00 50.00           C  
ATOM   1621  C   ARG C 198      -6.673  86.007  -0.042  1.00 50.00           C  
ATOM   1622  O   ARG C 198      -7.755  86.531  -0.325  1.00 50.00           O  
ATOM   1623  CB  ARG C 198      -6.845  83.851   1.284  1.00 50.00           C  
ATOM   1624  CG  ARG C 198      -6.853  82.310   1.257  1.00 50.00           C  
ATOM   1625  CD  ARG C 198      -8.249  81.667   1.490  1.00 50.00           C  
ATOM   1626  NE  ARG C 198      -9.391  82.369   0.879  1.00 50.00           N  
ATOM   1627  CZ  ARG C 198     -10.592  81.826   0.632  1.00 50.00           C  
ATOM   1628  NH1 ARG C 198     -10.845  80.550   0.928  1.00 50.00           N1+
ATOM   1629  NH2 ARG C 198     -11.559  82.568   0.094  1.00 50.00           N  
ATOM   1630  N   VAL C 199      -5.600  86.724   0.307  1.00 50.00           N  
ATOM   1631  CA  VAL C 199      -5.641  88.200   0.367  1.00 50.00           C  
ATOM   1632  C   VAL C 199      -5.853  88.792  -1.023  1.00 50.00           C  
ATOM   1633  O   VAL C 199      -6.636  89.725  -1.209  1.00 50.00           O  
ATOM   1634  CB  VAL C 199      -4.307  88.825   0.961  1.00 50.00           C  
ATOM   1635  CG1 VAL C 199      -4.291  90.356   0.763  1.00 50.00           C  
ATOM   1636  CG2 VAL C 199      -4.207  88.544   2.452  1.00 50.00           C  
ATOM   1637  N   LEU C 200      -5.149  88.227  -1.991  1.00 50.00           N  
ATOM   1638  CA  LEU C 200      -5.210  88.688  -3.360  1.00 50.00           C  
ATOM   1639  C   LEU C 200      -6.535  88.301  -4.018  1.00 50.00           C  
ATOM   1640  O   LEU C 200      -7.015  89.007  -4.908  1.00 50.00           O  
ATOM   1641  CB  LEU C 200      -4.012  88.104  -4.103  1.00 50.00           C  
ATOM   1642  CG  LEU C 200      -2.717  88.396  -3.315  1.00 50.00           C  
ATOM   1643  CD1 LEU C 200      -1.709  87.277  -3.487  1.00 50.00           C  
ATOM   1644  CD2 LEU C 200      -2.146  89.716  -3.783  1.00 50.00           C  
ATOM   1645  N   GLY C 201      -7.125  87.190  -3.580  1.00 50.00           N  
ATOM   1646  CA  GLY C 201      -8.400  86.778  -4.145  1.00 50.00           C  
ATOM   1647  C   GLY C 201      -8.543  85.294  -4.471  1.00 50.00           C  
ATOM   1648  O   GLY C 201      -9.589  84.922  -4.985  1.00 50.00           O  
ATOM   1649  N   TYR C 202      -7.545  84.448  -4.188  1.00 50.00           N  
ATOM   1650  CA  TYR C 202      -7.638  82.999  -4.497  1.00 50.00           C  
ATOM   1651  C   TYR C 202      -8.203  82.194  -3.325  1.00 50.00           C  
ATOM   1652  O   TYR C 202      -7.522  81.995  -2.311  1.00 50.00           O  
ATOM   1653  CB  TYR C 202      -6.259  82.429  -4.871  1.00 50.00           C  
ATOM   1654  CG  TYR C 202      -5.552  83.313  -5.837  1.00 50.00           C  
ATOM   1655  CD1 TYR C 202      -6.221  83.800  -6.980  1.00 50.00           C  
ATOM   1656  CD2 TYR C 202      -4.229  83.729  -5.601  1.00 50.00           C  
ATOM   1657  CE1 TYR C 202      -5.590  84.693  -7.869  1.00 50.00           C  
ATOM   1658  CE2 TYR C 202      -3.580  84.628  -6.486  1.00 50.00           C  
ATOM   1659  CZ  TYR C 202      -4.271  85.102  -7.615  1.00 50.00           C  
ATOM   1660  OH  TYR C 202      -3.662  85.976  -8.478  1.00 50.00           O  
ATOM   1661  N   ASP C 203      -9.451  81.736  -3.496  1.00 50.00           N  
ATOM   1662  CA  ASP C 203     -10.189  80.931  -2.505  1.00 50.00           C  
ATOM   1663  C   ASP C 203      -9.683  79.469  -2.501  1.00 50.00           C  
ATOM   1664  O   ASP C 203      -9.131  79.007  -3.497  1.00 50.00           O  
ATOM   1665  CB  ASP C 203     -11.713  80.898  -2.808  1.00 50.00           C  
ATOM   1666  CG  ASP C 203     -12.410  82.265  -2.740  1.00 50.00           C  
ATOM   1667  OD1 ASP C 203     -13.657  82.285  -2.880  1.00 50.00           O  
ATOM   1668  OD2 ASP C 203     -11.746  83.302  -2.548  1.00 50.00           O1-
ATOM   1669  N   GLN C 204      -9.890  78.751  -1.394  1.00 50.00           N  
ATOM   1670  CA  GLN C 204      -9.429  77.368  -1.241  1.00 50.00           C  
ATOM   1671  C   GLN C 204     -10.024  76.435  -2.281  1.00 50.00           C  
ATOM   1672  O   GLN C 204      -9.321  75.570  -2.805  1.00 50.00           O  
ATOM   1673  CB  GLN C 204      -9.766  76.876   0.157  1.00 50.00           C  
ATOM   1674  CG  GLN C 204      -9.019  77.679   1.181  1.00 50.00           C  
ATOM   1675  CD  GLN C 204      -7.555  77.867   0.798  1.00 50.00           C  
ATOM   1676  NE2 GLN C 204      -7.212  79.053   0.320  1.00 50.00           N  
ATOM   1677  OE1 GLN C 204      -6.755  76.956   0.923  1.00 50.00           O  
ATOM   1678  N   GLU C 205     -11.309  76.600  -2.586  1.00 50.00           N  
ATOM   1679  CA  GLU C 205     -11.982  75.753  -3.586  1.00 50.00           C  
ATOM   1680  C   GLU C 205     -11.344  75.888  -5.006  1.00 50.00           C  
ATOM   1681  O   GLU C 205     -10.682  74.951  -5.473  1.00 50.00           O  
ATOM   1682  CB  GLU C 205     -13.498  76.094  -3.648  1.00 50.00           C  
ATOM   1683  CG  GLU C 205     -13.928  77.586  -3.370  1.00 50.00           C  
ATOM   1684  CD  GLU C 205     -14.054  78.486  -4.612  1.00 50.00           C  
ATOM   1685  OE1 GLU C 205     -14.454  78.001  -5.693  1.00 50.00           O  
ATOM   1686  OE2 GLU C 205     -13.759  79.693  -4.493  1.00 50.00           O1-
ATOM   1687  N   THR C 206     -11.538  77.034  -5.675  1.00 50.00           N  
ATOM   1688  CA  THR C 206     -11.017  77.280  -7.039  1.00 50.00           C  
ATOM   1689  C   THR C 206      -9.490  77.015  -7.136  1.00 50.00           C  
ATOM   1690  O   THR C 206      -9.051  76.315  -8.052  1.00 50.00           O  
ATOM   1691  CB  THR C 206     -11.381  78.771  -7.514  1.00 50.00           C  
ATOM   1692  CG2 THR C 206     -10.582  79.821  -6.780  1.00 50.00           C  
ATOM   1693  OG1 THR C 206     -11.119  78.907  -8.914  1.00 50.00           O  
ATOM   1694  N   LEU C 207      -8.708  77.558  -6.195  1.00 50.00           N  
ATOM   1695  CA  LEU C 207      -7.232  77.431  -6.129  1.00 50.00           C  
ATOM   1696  C   LEU C 207      -6.784  75.954  -6.147  1.00 50.00           C  
ATOM   1697  O   LEU C 207      -6.005  75.534  -7.012  1.00 50.00           O  
ATOM   1698  CB  LEU C 207      -6.727  78.118  -4.838  1.00 50.00           C  
ATOM   1699  CG  LEU C 207      -5.344  78.698  -4.503  1.00 50.00           C  
ATOM   1700  CD1 LEU C 207      -5.510  79.546  -3.246  1.00 50.00           C  
ATOM   1701  CD2 LEU C 207      -4.306  77.605  -4.281  1.00 50.00           C  
ATOM   1702  N   ALA C 208      -7.287  75.186  -5.182  1.00 50.00           N  
ATOM   1703  CA  ALA C 208      -6.961  73.772  -5.010  1.00 50.00           C  
ATOM   1704  C   ALA C 208      -7.293  72.936  -6.257  1.00 50.00           C  
ATOM   1705  O   ALA C 208      -6.461  72.145  -6.697  1.00 50.00           O  
ATOM   1706  CB  ALA C 208      -7.718  73.219  -3.804  1.00 50.00           C  
ATOM   1707  N   ARG C 209      -8.490  73.110  -6.823  1.00 50.00           N  
ATOM   1708  CA  ARG C 209      -8.949  72.318  -7.977  1.00 50.00           C  
ATOM   1709  C   ARG C 209      -8.205  72.655  -9.273  1.00 50.00           C  
ATOM   1710  O   ARG C 209      -8.029  71.772 -10.115  1.00 50.00           O  
ATOM   1711  CB  ARG C 209     -10.460  72.513  -8.186  1.00 50.00           C  
ATOM   1712  CG  ARG C 209     -11.306  71.570  -7.318  1.00 50.00           C  
ATOM   1713  CD  ARG C 209     -12.086  72.291  -6.223  1.00 50.00           C  
ATOM   1714  NE  ARG C 209     -12.081  71.540  -4.968  1.00 50.00           N  
ATOM   1715  CZ  ARG C 209     -12.900  71.772  -3.948  1.00 50.00           C  
ATOM   1716  NH1 ARG C 209     -13.814  72.738  -4.028  1.00 50.00           N1+
ATOM   1717  NH2 ARG C 209     -12.791  71.041  -2.848  1.00 50.00           N  
ATOM   1718  N   GLU C 210      -7.768  73.897  -9.454  1.00 50.00           N  
ATOM   1719  CA  GLU C 210      -7.075  74.246 -10.694  1.00 50.00           C  
ATOM   1720  C   GLU C 210      -5.566  74.001 -10.598  1.00 50.00           C  
ATOM   1721  O   GLU C 210      -4.967  73.505 -11.552  1.00 50.00           O  
ATOM   1722  CB  GLU C 210      -7.341  75.715 -11.067  1.00 50.00           C  
ATOM   1723  CG  GLU C 210      -8.744  75.973 -11.670  1.00 50.00           C  
ATOM   1724  CD  GLU C 210      -8.735  76.915 -12.881  1.00 50.00           C  
ATOM   1725  OE1 GLU C 210      -8.088  76.575 -13.895  1.00 50.00           O  
ATOM   1726  OE2 GLU C 210      -9.380  77.991 -12.817  1.00 50.00           O1-
ATOM   1727  N   LEU C 211      -4.951  74.343  -9.467  1.00 50.00           N  
ATOM   1728  CA  LEU C 211      -3.506  74.144  -9.279  1.00 50.00           C  
ATOM   1729  C   LEU C 211      -3.192  72.709  -8.892  1.00 50.00           C  
ATOM   1730  O   LEU C 211      -2.082  72.216  -9.127  1.00 50.00           O  
ATOM   1731  CB  LEU C 211      -2.971  75.070  -8.174  1.00 50.00           C  
ATOM   1732  CG  LEU C 211      -1.640  74.706  -7.489  1.00 50.00           C  
ATOM   1733  CD1 LEU C 211      -0.518  74.710  -8.518  1.00 50.00           C  
ATOM   1734  CD2 LEU C 211      -1.365  75.692  -6.347  1.00 50.00           C  
ATOM   1735  N   GLY C 212      -4.186  72.053  -8.299  1.00 50.00           N  
ATOM   1736  CA  GLY C 212      -4.005  70.696  -7.827  1.00 50.00           C  
ATOM   1737  C   GLY C 212      -4.800  69.629  -8.548  1.00 50.00           C  
ATOM   1738  O   GLY C 212      -4.871  68.513  -8.037  1.00 50.00           O  
ATOM   1739  N   ALA C 213      -5.409  69.924  -9.694  1.00 50.00           N  
ATOM   1740  CA  ALA C 213      -6.087  68.855 -10.403  1.00 50.00           C  
ATOM   1741  C   ALA C 213      -5.077  67.756 -10.743  1.00 50.00           C  
ATOM   1742  O   ALA C 213      -5.375  66.555 -10.667  1.00 50.00           O  
ATOM   1743  CB  ALA C 213      -6.727  69.394 -11.684  1.00 50.00           C  
ATOM   1744  N   TYR C 214      -3.862  68.201 -11.082  1.00 50.00           N  
ATOM   1745  CA  TYR C 214      -2.755  67.316 -11.448  1.00 50.00           C  
ATOM   1746  C   TYR C 214      -1.967  66.818 -10.219  1.00 50.00           C  
ATOM   1747  O   TYR C 214      -1.360  65.743 -10.295  1.00 50.00           O  
ATOM   1748  CB  TYR C 214      -1.806  68.033 -12.443  1.00 50.00           C  
ATOM   1749  CG  TYR C 214      -0.760  69.027 -11.928  1.00 50.00           C  
ATOM   1750  CD1 TYR C 214       0.508  68.593 -11.446  1.00 50.00           C  
ATOM   1751  CD2 TYR C 214      -1.015  70.422 -11.971  1.00 50.00           C  
ATOM   1752  CE1 TYR C 214       1.495  69.543 -11.024  1.00 50.00           C  
ATOM   1753  CE2 TYR C 214      -0.034  71.372 -11.552  1.00 50.00           C  
ATOM   1754  CZ  TYR C 214       1.201  70.920 -11.088  1.00 50.00           C  
ATOM   1755  OH  TYR C 214       2.106  71.856 -10.709  1.00 50.00           O  
ATOM   1756  N   GLY C 215      -1.978  67.567  -9.107  1.00 50.00           N  
ATOM   1757  CA  GLY C 215      -1.227  67.165  -7.908  1.00 50.00           C  
ATOM   1758  C   GLY C 215      -2.033  66.995  -6.600  1.00 50.00           C  
ATOM   1759  O   GLY C 215      -3.245  67.241  -6.537  1.00 50.00           O  
ATOM   1760  N   GLU C 216      -1.333  66.575  -5.538  1.00 50.00           N  
ATOM   1761  CA  GLU C 216      -1.935  66.319  -4.218  1.00 50.00           C  
ATOM   1762  C   GLU C 216      -1.449  67.327  -3.146  1.00 50.00           C  
ATOM   1763  O   GLU C 216      -2.052  67.424  -2.068  1.00 50.00           O  
ATOM   1764  CB  GLU C 216      -1.594  64.875  -3.789  1.00 50.00           C  
ATOM   1765  CG  GLU C 216      -1.942  64.487  -2.359  1.00 50.00           C  
ATOM   1766  CD  GLU C 216      -0.706  64.340  -1.481  1.00 50.00           C  
ATOM   1767  OE1 GLU C 216       0.166  63.510  -1.823  1.00 50.00           O  
ATOM   1768  OE2 GLU C 216      -0.606  65.050  -0.456  1.00 50.00           O1-
ATOM   1769  N   LEU C 217      -0.386  68.080  -3.429  1.00 50.00           N  
ATOM   1770  CA  LEU C 217       0.168  69.033  -2.457  1.00 50.00           C  
ATOM   1771  C   LEU C 217      -0.876  70.095  -2.034  1.00 50.00           C  
ATOM   1772  O   LEU C 217      -0.700  70.785  -1.026  1.00 50.00           O  
ATOM   1773  CB  LEU C 217       1.407  69.732  -3.052  1.00 50.00           C  
ATOM   1774  CG  LEU C 217       2.333  69.114  -4.118  1.00 50.00           C  
ATOM   1775  CD1 LEU C 217       3.720  69.741  -3.938  1.00 50.00           C  
ATOM   1776  CD2 LEU C 217       2.448  67.611  -3.990  1.00 50.00           C  
ATOM   1777  N   VAL C 218      -1.951  70.203  -2.816  1.00 50.00           N  
ATOM   1778  CA  VAL C 218      -3.068  71.140  -2.617  1.00 50.00           C  
ATOM   1779  C   VAL C 218      -3.730  70.978  -1.225  1.00 50.00           C  
ATOM   1780  O   VAL C 218      -4.471  71.868  -0.783  1.00 50.00           O  
ATOM   1781  CB  VAL C 218      -4.115  70.922  -3.788  1.00 50.00           C  
ATOM   1782  CG1 VAL C 218      -5.541  70.785  -3.276  1.00 50.00           C  
ATOM   1783  CG2 VAL C 218      -4.016  72.080  -4.747  1.00 50.00           C  
ATOM   1784  N   GLN C 219      -3.463  69.861  -0.547  1.00 50.00           N  
ATOM   1785  CA  GLN C 219      -4.044  69.568   0.770  1.00 50.00           C  
ATOM   1786  C   GLN C 219      -3.361  70.357   1.890  1.00 50.00           C  
ATOM   1787  O   GLN C 219      -3.912  70.471   2.979  1.00 50.00           O  
ATOM   1788  CB  GLN C 219      -3.958  68.062   1.050  1.00 50.00           C  
ATOM   1789  CG  GLN C 219      -5.138  67.262   0.454  1.00 50.00           C  
ATOM   1790  CD  GLN C 219      -4.732  65.997  -0.317  1.00 50.00           C  
ATOM   1791  NE2 GLN C 219      -5.153  65.920  -1.579  1.00 50.00           N  
ATOM   1792  OE1 GLN C 219      -4.058  65.104   0.212  1.00 50.00           O  
ATOM   1793  N   GLY C 220      -2.171  70.893   1.630  1.00 50.00           N  
ATOM   1794  CA  GLY C 220      -1.491  71.700   2.627  1.00 50.00           C  
ATOM   1795  C   GLY C 220      -1.961  73.143   2.533  1.00 50.00           C  
ATOM   1796  O   GLY C 220      -1.886  73.911   3.490  1.00 50.00           O  
ATOM   1797  N   LEU C 221      -2.468  73.509   1.358  1.00 50.00           N  
ATOM   1798  CA  LEU C 221      -2.959  74.861   1.109  1.00 50.00           C  
ATOM   1799  C   LEU C 221      -4.342  75.102   1.758  1.00 50.00           C  
ATOM   1800  O   LEU C 221      -4.556  76.172   2.321  1.00 50.00           O  
ATOM   1801  CB  LEU C 221      -3.024  75.110  -0.404  1.00 50.00           C  
ATOM   1802  CG  LEU C 221      -4.252  74.798  -1.253  1.00 50.00           C  
ATOM   1803  CD1 LEU C 221      -5.183  75.969  -1.242  1.00 50.00           C  
ATOM   1804  CD2 LEU C 221      -3.827  74.547  -2.672  1.00 50.00           C  
ATOM   1805  N   MET C 222      -5.267  74.131   1.693  1.00 50.00           N  
ATOM   1806  CA  MET C 222      -6.631  74.264   2.284  1.00 50.00           C  
ATOM   1807  C   MET C 222      -6.637  73.973   3.813  1.00 50.00           C  
ATOM   1808  O   MET C 222      -7.672  74.091   4.470  1.00 50.00           O  
ATOM   1809  CB  MET C 222      -7.618  73.288   1.613  1.00 50.00           C  
ATOM   1810  CG  MET C 222      -7.621  73.300   0.117  1.00 50.00           C  
ATOM   1811  SD  MET C 222      -8.505  71.874  -0.442  1.00 50.00           S  
ATOM   1812  CE  MET C 222      -7.304  70.609  -0.075  1.00 50.00           C  
ATOM   1813  N   ASP C 223      -5.477  73.604   4.348  1.00 50.00           N  
ATOM   1814  CA  ASP C 223      -5.234  73.226   5.750  1.00 50.00           C  
ATOM   1815  C   ASP C 223      -5.931  74.156   6.758  1.00 50.00           C  
ATOM   1816  O   ASP C 223      -6.977  73.802   7.307  1.00 50.00           O  
ATOM   1817  CB  ASP C 223      -3.711  73.209   5.980  1.00 50.00           C  
ATOM   1818  CG  ASP C 223      -3.310  72.691   7.361  1.00 50.00           C  
ATOM   1819  OD1 ASP C 223      -4.057  71.885   7.969  1.00 50.00           O  
ATOM   1820  OD2 ASP C 223      -2.221  73.100   7.828  1.00 50.00           O1-
ATOM   1821  N   GLU C 224      -5.341  75.327   7.001  1.00 50.00           N  
ATOM   1822  CA  GLU C 224      -5.864  76.291   7.974  1.00 50.00           C  
ATOM   1823  C   GLU C 224      -7.123  76.995   7.441  1.00 50.00           C  
ATOM   1824  O   GLU C 224      -7.076  78.175   7.082  1.00 50.00           O  
ATOM   1825  CB  GLU C 224      -4.778  77.342   8.315  1.00 50.00           C  
ATOM   1826  CG  GLU C 224      -3.328  76.817   8.470  1.00 50.00           C  
ATOM   1827  CD  GLU C 224      -2.903  76.489   9.917  1.00 50.00           C  
ATOM   1828  OE1 GLU C 224      -1.792  75.930  10.097  1.00 50.00           O  
ATOM   1829  OE2 GLU C 224      -3.659  76.784  10.871  1.00 50.00           O1-
ATOM   1830  N   SER C 225      -8.239  76.261   7.400  1.00 50.00           N  
ATOM   1831  CA  SER C 225      -9.527  76.770   6.902  1.00 50.00           C  
ATOM   1832  C   SER C 225     -10.018  77.972   7.717  1.00 50.00           C  
ATOM   1833  O   SER C 225     -10.624  78.886   7.153  1.00 50.00           O  
ATOM   1834  CB  SER C 225     -10.600  75.665   6.954  1.00 50.00           C  
ATOM   1835  OG  SER C 225     -11.249  75.492   5.705  1.00 50.00           O  
ATOM   1836  N   VAL C 226      -9.752  77.965   9.026  1.00 50.00           N  
ATOM   1837  CA  VAL C 226     -10.178  79.026   9.953  1.00 50.00           C  
ATOM   1838  C   VAL C 226      -9.774  80.451   9.457  1.00 50.00           C  
ATOM   1839  O   VAL C 226     -10.577  81.390   9.579  1.00 50.00           O  
ATOM   1840  CB  VAL C 226      -9.608  78.720  11.416  1.00 50.00           C  
ATOM   1841  CG1 VAL C 226      -8.147  78.296  11.330  1.00 50.00           C  
ATOM   1842  CG2 VAL C 226      -9.756  79.932  12.330  1.00 50.00           C  
ATOM   1843  N   PHE C 227      -8.572  80.634   8.898  1.00 50.00           N  
ATOM   1844  CA  PHE C 227      -8.158  81.972   8.424  1.00 50.00           C  
ATOM   1845  C   PHE C 227      -8.608  82.223   6.975  1.00 50.00           C  
ATOM   1846  O   PHE C 227      -8.815  83.366   6.550  1.00 50.00           O  
ATOM   1847  CB  PHE C 227      -6.620  82.135   8.491  1.00 50.00           C  
ATOM   1848  CG  PHE C 227      -6.017  81.753   9.818  1.00 50.00           C  
ATOM   1849  CD1 PHE C 227      -5.713  80.409  10.103  1.00 50.00           C  
ATOM   1850  CD2 PHE C 227      -5.763  82.729  10.796  1.00 50.00           C  
ATOM   1851  CE1 PHE C 227      -5.164  80.034  11.349  1.00 50.00           C  
ATOM   1852  CE2 PHE C 227      -5.211  82.368  12.055  1.00 50.00           C  
ATOM   1853  CZ  PHE C 227      -4.911  81.015  12.328  1.00 50.00           C  
ATOM   1854  N   ALA C 228      -8.764  81.131   6.238  1.00 50.00           N  
ATOM   1855  CA  ALA C 228      -9.128  81.160   4.828  1.00 50.00           C  
ATOM   1856  C   ALA C 228     -10.613  81.536   4.595  1.00 50.00           C  
ATOM   1857  O   ALA C 228     -11.000  81.763   3.447  1.00 50.00           O  
ATOM   1858  CB  ALA C 228      -8.824  79.790   4.210  1.00 50.00           C  
ATOM   1859  N   MET C 229     -11.447  81.610   5.634  1.00 50.00           N  
ATOM   1860  CA  MET C 229     -12.865  81.948   5.425  1.00 50.00           C  
ATOM   1861  C   MET C 229     -13.091  83.474   5.422  1.00 50.00           C  
ATOM   1862  O   MET C 229     -14.213  83.925   5.216  1.00 50.00           O  
ATOM   1863  CB  MET C 229     -13.743  81.297   6.518  1.00 50.00           C  
ATOM   1864  CG  MET C 229     -13.631  79.776   6.637  1.00 50.00           C  
ATOM   1865  SD  MET C 229     -14.937  78.775   5.862  1.00 50.00           S  
ATOM   1866  CE  MET C 229     -15.635  77.876   7.302  1.00 50.00           C  
ATOM   1867  N   ARG C 230     -12.040  84.263   5.647  1.00 50.00           N  
ATOM   1868  CA  ARG C 230     -12.160  85.723   5.653  1.00 50.00           C  
ATOM   1869  C   ARG C 230     -11.108  86.364   4.738  1.00 50.00           C  
ATOM   1870  O   ARG C 230      -9.920  86.308   5.051  1.00 50.00           O  
ATOM   1871  CB  ARG C 230     -11.991  86.265   7.069  1.00 50.00           C  
ATOM   1872  CG  ARG C 230     -12.969  85.704   8.058  1.00 50.00           C  
ATOM   1873  CD  ARG C 230     -13.013  86.526   9.338  1.00 50.00           C  
ATOM   1874  NE  ARG C 230     -13.915  85.959  10.348  1.00 50.00           N  
ATOM   1875  CZ  ARG C 230     -15.207  85.678  10.167  1.00 50.00           C  
ATOM   1876  NH1 ARG C 230     -15.797  85.897   9.002  1.00 50.00           N1+
ATOM   1877  NH2 ARG C 230     -15.918  85.173  11.164  1.00 50.00           N  
ATOM   1878  N   PRO C 231     -11.540  86.989   3.605  1.00 50.00           N  
ATOM   1879  CA  PRO C 231     -10.763  87.673   2.541  1.00 50.00           C  
ATOM   1880  C   PRO C 231      -9.920  88.876   3.033  1.00 50.00           C  
ATOM   1881  O   PRO C 231      -8.843  88.702   3.598  1.00 50.00           O  
ATOM   1882  CB  PRO C 231     -11.833  88.090   1.529  1.00 50.00           C  
ATOM   1883  CG  PRO C 231     -12.926  87.112   1.752  1.00 50.00           C  
ATOM   1884  CD  PRO C 231     -12.976  87.031   3.251  1.00 50.00           C  
ATOM   1885  N   GLU C 232     -10.429  90.087   2.777  1.00 50.00           N  
ATOM   1886  CA  GLU C 232      -9.788  91.372   3.108  1.00 50.00           C  
ATOM   1887  C   GLU C 232      -9.230  91.404   4.531  1.00 50.00           C  
ATOM   1888  O   GLU C 232      -8.329  92.199   4.825  1.00 50.00           O  
ATOM   1889  CB  GLU C 232     -10.795  92.507   2.937  1.00 50.00           C  
ATOM   1890  CG  GLU C 232     -11.248  92.713   1.517  1.00 50.00           C  
ATOM   1891  CD  GLU C 232     -11.810  94.089   1.300  1.00 50.00           C  
ATOM   1892  OE1 GLU C 232     -11.157  95.063   1.727  1.00 50.00           O  
ATOM   1893  OE2 GLU C 232     -12.896  94.196   0.701  1.00 50.00           O1-
ATOM   1894  N   GLU C 233      -9.766  90.557   5.404  1.00 50.00           N  
ATOM   1895  CA  GLU C 233      -9.311  90.470   6.791  1.00 50.00           C  
ATOM   1896  C   GLU C 233      -7.917  89.798   6.876  1.00 50.00           C  
ATOM   1897  O   GLU C 233      -7.105  90.135   7.742  1.00 50.00           O  
ATOM   1898  CB  GLU C 233     -10.348  89.676   7.617  1.00 50.00           C  
ATOM   1899  CG  GLU C 233     -10.815  90.354   8.917  1.00 50.00           C  
ATOM   1900  CD  GLU C 233      -9.900  90.094  10.110  1.00 50.00           C  
ATOM   1901  OE1 GLU C 233      -9.943  88.958  10.634  1.00 50.00           O  
ATOM   1902  OE2 GLU C 233      -9.149  91.018  10.515  1.00 50.00           O1-
ATOM   1903  N   ALA C 234      -7.646  88.855   5.977  1.00 50.00           N  
ATOM   1904  CA  ALA C 234      -6.357  88.169   5.943  1.00 50.00           C  
ATOM   1905  C   ALA C 234      -5.243  89.134   5.543  1.00 50.00           C  
ATOM   1906  O   ALA C 234      -4.058  88.847   5.714  1.00 50.00           O  
ATOM   1907  CB  ALA C 234      -6.425  87.004   4.961  1.00 50.00           C  
ATOM   1908  N   LEU C 235      -5.657  90.272   4.995  1.00 50.00           N  
ATOM   1909  CA  LEU C 235      -4.758  91.340   4.599  1.00 50.00           C  
ATOM   1910  C   LEU C 235      -4.208  92.018   5.836  1.00 50.00           C  
ATOM   1911  O   LEU C 235      -3.023  92.345   5.931  1.00 50.00           O  
ATOM   1912  CB  LEU C 235      -5.529  92.341   3.723  1.00 50.00           C  
ATOM   1913  CG  LEU C 235      -5.104  93.786   3.470  1.00 50.00           C  
ATOM   1914  CD1 LEU C 235      -5.885  94.338   2.300  1.00 50.00           C  
ATOM   1915  CD2 LEU C 235      -5.359  94.618   4.690  1.00 50.00           C  
ATOM   1916  N   ILE C 236      -5.114  92.216   6.786  1.00 50.00           N  
ATOM   1917  CA  ILE C 236      -4.786  92.812   8.066  1.00 50.00           C  
ATOM   1918  C   ILE C 236      -4.120  91.780   8.996  1.00 50.00           C  
ATOM   1919  O   ILE C 236      -3.294  92.145   9.830  1.00 50.00           O  
ATOM   1920  CB  ILE C 236      -6.073  93.378   8.761  1.00 50.00           C  
ATOM   1921  CG1 ILE C 236      -6.704  94.496   7.914  1.00 50.00           C  
ATOM   1922  CG2 ILE C 236      -5.707  94.007  10.109  1.00 50.00           C  
ATOM   1923  CD1 ILE C 236      -7.749  94.056   6.943  1.00 50.00           C  
ATOM   1924  N   ARG C 237      -4.487  90.502   8.833  1.00 50.00           N  
ATOM   1925  CA  ARG C 237      -3.967  89.378   9.638  1.00 50.00           C  
ATOM   1926  C   ARG C 237      -2.506  89.105   9.325  1.00 50.00           C  
ATOM   1927  O   ARG C 237      -1.725  88.718  10.206  1.00 50.00           O  
ATOM   1928  CB  ARG C 237      -4.778  88.110   9.371  1.00 50.00           C  
ATOM   1929  CG  ARG C 237      -4.682  87.094  10.510  1.00 50.00           C  
ATOM   1930  CD  ARG C 237      -6.075  86.562  10.903  1.00 50.00           C  
ATOM   1931  NE  ARG C 237      -6.468  86.882  12.281  1.00 50.00           N  
ATOM   1932  CZ  ARG C 237      -6.808  88.090  12.725  1.00 50.00           C  
ATOM   1933  NH1 ARG C 237      -6.819  89.141  11.918  1.00 50.00           N1+
ATOM   1934  NH2 ARG C 237      -7.142  88.248  13.993  1.00 50.00           N  
ATOM   1935  N   LEU C 238      -2.159  89.291   8.053  1.00 50.00           N  
ATOM   1936  CA  LEU C 238      -0.788  89.157   7.609  1.00 50.00           C  
ATOM   1937  C   LEU C 238       0.037  90.276   8.182  1.00 50.00           C  
ATOM   1938  O   LEU C 238       1.126  90.028   8.675  1.00 50.00           O  
ATOM   1939  CB  LEU C 238      -0.695  89.214   6.090  1.00 50.00           C  
ATOM   1940  CG  LEU C 238      -0.418  87.907   5.361  1.00 50.00           C  
ATOM   1941  CD1 LEU C 238      -1.659  87.470   4.617  1.00 50.00           C  
ATOM   1942  CD2 LEU C 238       0.734  88.112   4.386  1.00 50.00           C  
ATOM   1943  N   PHE C 239      -0.501  91.507   8.109  1.00 50.00           N  
ATOM   1944  CA  PHE C 239       0.140  92.717   8.678  1.00 50.00           C  
ATOM   1945  C   PHE C 239       0.495  92.485  10.133  1.00 50.00           C  
ATOM   1946  O   PHE C 239       1.520  92.968  10.617  1.00 50.00           O  
ATOM   1947  CB  PHE C 239      -0.784  93.956   8.658  1.00 50.00           C  
ATOM   1948  CG  PHE C 239      -0.959  94.606   7.314  1.00 50.00           C  
ATOM   1949  CD1 PHE C 239      -0.100  94.318   6.232  1.00 50.00           C  
ATOM   1950  CD2 PHE C 239      -2.004  95.531   7.127  1.00 50.00           C  
ATOM   1951  CE1 PHE C 239      -0.285  94.943   4.981  1.00 50.00           C  
ATOM   1952  CE2 PHE C 239      -2.202  96.163   5.881  1.00 50.00           C  
ATOM   1953  CZ  PHE C 239      -1.342  95.870   4.808  1.00 50.00           C  
ATOM   1954  N   THR C 240      -0.398  91.749  10.808  1.00 50.00           N  
ATOM   1955  CA  THR C 240      -0.269  91.346  12.210  1.00 50.00           C  
ATOM   1956  C   THR C 240       0.903  90.385  12.377  1.00 50.00           C  
ATOM   1957  O   THR C 240       1.650  90.475  13.360  1.00 50.00           O  
ATOM   1958  CB  THR C 240      -1.585  90.638  12.720  1.00 50.00           C  
ATOM   1959  CG2 THR C 240      -1.374  89.986  14.086  1.00 50.00           C  
ATOM   1960  OG1 THR C 240      -2.647  91.601  12.812  1.00 50.00           O  
ATOM   1961  N   LEU C 241       1.049  89.475  11.403  1.00 50.00           N  
ATOM   1962  CA  LEU C 241       2.132  88.487  11.388  1.00 50.00           C  
ATOM   1963  C   LEU C 241       3.522  89.173  11.342  1.00 50.00           C  
ATOM   1964  O   LEU C 241       4.466  88.685  11.971  1.00 50.00           O  
ATOM   1965  CB  LEU C 241       1.937  87.539  10.201  1.00 50.00           C  
ATOM   1966  CG  LEU C 241       1.787  86.102  10.699  1.00 50.00           C  
ATOM   1967  CD1 LEU C 241       0.993  85.285   9.707  1.00 50.00           C  
ATOM   1968  CD2 LEU C 241       3.172  85.521  10.947  1.00 50.00           C  
ATOM   1969  N   LEU C 242       3.661  90.282  10.601  1.00 50.00           N  
ATOM   1970  CA  LEU C 242       4.917  91.046  10.644  1.00 50.00           C  
ATOM   1971  C   LEU C 242       5.145  91.499  12.085  1.00 50.00           C  
ATOM   1972  O   LEU C 242       4.184  91.426  12.859  1.00 50.00           O  
ATOM   1973  CB  LEU C 242       4.836  92.274   9.717  1.00 50.00           C  
ATOM   1974  CG  LEU C 242       4.871  92.055   8.199  1.00 50.00           C  
ATOM   1975  CD1 LEU C 242       4.367  93.334   7.526  1.00 50.00           C  
ATOM   1976  CD2 LEU C 242       6.299  91.673   7.729  1.00 50.00           C  
ATOM   1977  N   ARG C 243       6.314  91.972  12.515  1.00 50.00           N  
ATOM   1978  CA  ARG C 243       6.315  92.238  13.953  1.00 50.00           C  
ATOM   1979  C   ARG C 243       7.158  93.462  14.398  1.00 50.00           C  
ATOM   1980  O   ARG C 243       8.388  93.450  14.365  1.00 50.00           O  
ATOM   1981  CB  ARG C 243       6.771  90.981  14.719  1.00 50.00           C  
ATOM   1982  CG  ARG C 243       7.740  90.059  13.954  1.00 50.00           C  
ATOM   1983  CD  ARG C 243       8.276  88.903  14.812  1.00 50.00           C  
ATOM   1984  NE  ARG C 243       9.343  89.330  15.721  1.00 50.00           N  
ATOM   1985  CZ  ARG C 243      10.578  89.664  15.351  1.00 50.00           C  
ATOM   1986  NH1 ARG C 243      10.935  89.621  14.077  1.00 50.00           N1+
ATOM   1987  NH2 ARG C 243      11.460  90.051  16.259  1.00 50.00           N  
ATOM   1988  N   PRO C 244       6.463  94.551  14.800  1.00 50.00           N  
ATOM   1989  CA  PRO C 244       6.834  95.860  15.337  1.00 50.00           C  
ATOM   1990  C   PRO C 244       5.825  96.289  16.397  1.00 50.00           C  
ATOM   1991  O   PRO C 244       6.173  96.830  17.448  1.00 50.00           O  
ATOM   1992  CB  PRO C 244       6.800  96.803  14.131  1.00 50.00           C  
ATOM   1993  CG  PRO C 244       6.461  95.952  12.970  1.00 50.00           C  
ATOM   1994  CD  PRO C 244       5.638  94.865  13.614  1.00 50.00           C  
ATOM   1995  N   GLY C 245       4.563  95.990  16.069  1.00 50.00           N  
ATOM   1996  CA  GLY C 245       3.395  96.365  16.846  1.00 50.00           C  
ATOM   1997  C   GLY C 245       2.787  97.572  16.155  1.00 50.00           C  
ATOM   1998  O   GLY C 245       2.729  98.672  16.713  1.00 50.00           O  
ATOM   1999  N   ASP C 246       2.339  97.356  14.922  1.00 50.00           N  
ATOM   2000  CA  ASP C 246       1.838  98.445  14.095  1.00 50.00           C  
ATOM   2001  C   ASP C 246       0.303  98.484  14.035  1.00 50.00           C  
ATOM   2002  O   ASP C 246      -0.379  97.511  14.393  1.00 50.00           O  
ATOM   2003  CB  ASP C 246       2.442  98.320  12.669  1.00 50.00           C  
ATOM   2004  CG  ASP C 246       3.806  99.072  12.507  1.00 50.00           C  
ATOM   2005  OD1 ASP C 246       3.888 100.270  12.865  1.00 50.00           O  
ATOM   2006  OD2 ASP C 246       4.793  98.466  12.015  1.00 50.00           O1-
ATOM   2007  N   PRO C 247      -0.257  99.638  13.580  1.00 50.00           N  
ATOM   2008  CA  PRO C 247      -1.710  99.828  13.459  1.00 50.00           C  
ATOM   2009  C   PRO C 247      -2.359  98.774  12.546  1.00 50.00           C  
ATOM   2010  O   PRO C 247      -1.883  98.535  11.428  1.00 50.00           O  
ATOM   2011  CB  PRO C 247      -1.830 101.254  12.911  1.00 50.00           C  
ATOM   2012  CG  PRO C 247      -0.662 101.943  13.531  1.00 50.00           C  
ATOM   2013  CD  PRO C 247       0.440 100.925  13.340  1.00 50.00           C  
ATOM   2014  N   PRO C 248      -3.443  98.116  13.016  1.00 50.00           N  
ATOM   2015  CA  PRO C 248      -4.090  97.116  12.162  1.00 50.00           C  
ATOM   2016  C   PRO C 248      -4.610  97.737  10.867  1.00 50.00           C  
ATOM   2017  O   PRO C 248      -4.666  97.079   9.823  1.00 50.00           O  
ATOM   2018  CB  PRO C 248      -5.201  96.573  13.044  1.00 50.00           C  
ATOM   2019  CG  PRO C 248      -4.590  96.629  14.393  1.00 50.00           C  
ATOM   2020  CD  PRO C 248      -3.932  97.991  14.402  1.00 50.00           C  
ATOM   2021  N   LYS C 249      -4.978  99.015  10.955  1.00 50.00           N  
ATOM   2022  CA  LYS C 249      -5.514  99.760   9.820  1.00 50.00           C  
ATOM   2023  C   LYS C 249      -4.412 100.523   9.038  1.00 50.00           C  
ATOM   2024  O   LYS C 249      -3.699 101.409   9.553  1.00 50.00           O  
ATOM   2025  CB  LYS C 249      -6.600 100.727  10.318  1.00 50.00           C  
ATOM   2026  CG  LYS C 249      -7.902 100.011  10.726  1.00 50.00           C  
ATOM   2027  CD  LYS C 249      -8.858 100.895  11.519  1.00 50.00           C  
ATOM   2028  CE  LYS C 249      -9.424 102.035  10.697  1.00 50.00           C  
ATOM   2029  NZ  LYS C 249      -8.417 103.101  10.410  1.00 50.00           N1+
ATOM   2030  N   ARG C 250      -4.320 100.121   7.770  1.00 50.00           N  
ATOM   2031  CA  ARG C 250      -3.442 100.621   6.702  1.00 50.00           C  
ATOM   2032  C   ARG C 250      -3.931 100.048   5.364  1.00 50.00           C  
ATOM   2033  O   ARG C 250      -3.382  99.078   4.837  1.00 50.00           O  
ATOM   2034  CB  ARG C 250      -1.974 100.211   6.966  1.00 50.00           C  
ATOM   2035  CG  ARG C 250      -0.942 101.316   6.699  1.00 50.00           C  
ATOM   2036  CD  ARG C 250       0.503 100.945   7.099  1.00 50.00           C  
ATOM   2037  NE  ARG C 250       1.457 102.053   6.924  1.00 50.00           N  
ATOM   2038  CZ  ARG C 250       1.456 103.189   7.628  1.00 50.00           C  
ATOM   2039  NH1 ARG C 250       0.552 103.395   8.578  1.00 50.00           N1+
ATOM   2040  NH2 ARG C 250       2.361 104.133   7.383  1.00 50.00           N  
ATOM   2041  N   ASP C 251      -5.004 100.675   4.871  1.00 50.00           N  
ATOM   2042  CA  ASP C 251      -5.761 100.332   3.657  1.00 50.00           C  
ATOM   2043  C   ASP C 251      -4.987  99.430   2.695  1.00 50.00           C  
ATOM   2044  O   ASP C 251      -5.222  98.226   2.660  1.00 50.00           O  
ATOM   2045  CB  ASP C 251      -6.207 101.609   2.934  1.00 50.00           C  
ATOM   2046  CG  ASP C 251      -7.518 102.142   3.446  1.00 50.00           C  
ATOM   2047  OD1 ASP C 251      -8.407 101.333   3.779  1.00 50.00           O  
ATOM   2048  OD2 ASP C 251      -7.662 103.371   3.508  1.00 50.00           O1-
ATOM   2049  N   LYS C 252      -4.077  99.997   1.911  1.00 50.00           N  
ATOM   2050  CA  LYS C 252      -3.327  99.197   0.951  1.00 50.00           C  
ATOM   2051  C   LYS C 252      -1.883  99.646   0.885  1.00 50.00           C  
ATOM   2052  O   LYS C 252      -1.256  99.497  -0.156  1.00 50.00           O  
ATOM   2053  CB  LYS C 252      -3.946  99.329  -0.450  1.00 50.00           C  
ATOM   2054  CG  LYS C 252      -5.403  99.783  -0.510  1.00 50.00           C  
ATOM   2055  CD  LYS C 252      -5.527 101.308  -0.370  1.00 50.00           C  
ATOM   2056  CE  LYS C 252      -6.981 101.787  -0.421  1.00 50.00           C  
ATOM   2057  NZ  LYS C 252      -7.569 101.660  -1.777  1.00 50.00           N1+
ATOM   2058  N   ALA C 253      -1.369 100.162   2.004  1.00 50.00           N  
ATOM   2059  CA  ALA C 253      -0.022 100.765   2.131  1.00 50.00           C  
ATOM   2060  C   ALA C 253       1.149  99.777   1.909  1.00 50.00           C  
ATOM   2061  O   ALA C 253       1.855  99.908   0.897  1.00 50.00           O  
ATOM   2062  CB  ALA C 253       0.117 101.414   3.495  1.00 50.00           C  
ATOM   2063  N   VAL C 254       1.394  98.828   2.822  1.00 50.00           N  
ATOM   2064  CA  VAL C 254       2.543  97.929   2.633  1.00 50.00           C  
ATOM   2065  C   VAL C 254       2.301  96.917   1.485  1.00 50.00           C  
ATOM   2066  O   VAL C 254       3.264  96.373   0.929  1.00 50.00           O  
ATOM   2067  CB  VAL C 254       2.921  97.168   3.972  1.00 50.00           C  
ATOM   2068  CG1 VAL C 254       4.442  97.212   4.167  1.00 50.00           C  
ATOM   2069  CG2 VAL C 254       2.266  97.836   5.190  1.00 50.00           C  
ATOM   2070  N   ALA C 255       1.042  96.674   1.113  1.00 50.00           N  
ATOM   2071  CA  ALA C 255       0.745  95.756   0.002  1.00 50.00           C  
ATOM   2072  C   ALA C 255       1.192  96.359  -1.331  1.00 50.00           C  
ATOM   2073  O   ALA C 255       1.352  95.658  -2.339  1.00 50.00           O  
ATOM   2074  CB  ALA C 255      -0.742  95.453  -0.038  1.00 50.00           C  
ATOM   2075  N   TYR C 256       1.389  97.677  -1.308  1.00 50.00           N  
ATOM   2076  CA  TYR C 256       1.867  98.438  -2.463  1.00 50.00           C  
ATOM   2077  C   TYR C 256       3.363  98.184  -2.713  1.00 50.00           C  
ATOM   2078  O   TYR C 256       3.762  97.928  -3.839  1.00 50.00           O  
ATOM   2079  CB  TYR C 256       1.734  99.958  -2.261  1.00 50.00           C  
ATOM   2080  CG  TYR C 256       0.361 100.585  -2.358  1.00 50.00           C  
ATOM   2081  CD1 TYR C 256      -0.618 100.112  -3.265  1.00 50.00           C  
ATOM   2082  CD2 TYR C 256       0.042 101.695  -1.548  1.00 50.00           C  
ATOM   2083  CE1 TYR C 256      -1.899 100.745  -3.360  1.00 50.00           C  
ATOM   2084  CE2 TYR C 256      -1.232 102.334  -1.631  1.00 50.00           C  
ATOM   2085  CZ  TYR C 256      -2.189 101.854  -2.536  1.00 50.00           C  
ATOM   2086  OH  TYR C 256      -3.401 102.497  -2.608  1.00 50.00           O  
ATOM   2087  N   VAL C 257       4.176  98.272  -1.655  1.00 50.00           N  
ATOM   2088  CA  VAL C 257       5.633  98.108  -1.732  1.00 50.00           C  
ATOM   2089  C   VAL C 257       6.029  96.772  -2.359  1.00 50.00           C  
ATOM   2090  O   VAL C 257       7.010  96.701  -3.084  1.00 50.00           O  
ATOM   2091  CB  VAL C 257       6.268  98.200  -0.336  1.00 50.00           C  
ATOM   2092  CG1 VAL C 257       7.748  98.382  -0.456  1.00 50.00           C  
ATOM   2093  CG2 VAL C 257       5.697  99.365   0.399  1.00 50.00           C  
ATOM   2094  N   TYR C 258       5.292  95.706  -2.077  1.00 50.00           N  
ATOM   2095  CA  TYR C 258       5.611  94.408  -2.665  1.00 50.00           C  
ATOM   2096  C   TYR C 258       4.685  94.149  -3.802  1.00 50.00           C  
ATOM   2097  O   TYR C 258       4.427  93.032  -4.229  1.00 50.00           O  
ATOM   2098  CB  TYR C 258       5.521  93.348  -1.568  1.00 50.00           C  
ATOM   2099  CG  TYR C 258       6.226  93.842  -0.311  1.00 50.00           C  
ATOM   2100  CD1 TYR C 258       5.748  93.510   0.974  1.00 50.00           C  
ATOM   2101  CD2 TYR C 258       7.350  94.713  -0.397  1.00 50.00           C  
ATOM   2102  CE1 TYR C 258       6.374  94.047   2.151  1.00 50.00           C  
ATOM   2103  CE2 TYR C 258       7.964  95.247   0.753  1.00 50.00           C  
ATOM   2104  CZ  TYR C 258       7.481  94.917   2.016  1.00 50.00           C  
ATOM   2105  OH  TYR C 258       8.107  95.476   3.109  1.00 50.00           O  
ATOM   2106  N   GLY C 259       4.203  95.290  -4.274  1.00 50.00           N  
ATOM   2107  CA  GLY C 259       3.281  95.381  -5.376  1.00 50.00           C  
ATOM   2108  C   GLY C 259       3.866  96.051  -6.622  1.00 50.00           C  
ATOM   2109  O   GLY C 259       4.426  95.348  -7.460  1.00 50.00           O  
ATOM   2110  N   LEU C 260       3.816  97.384  -6.755  1.00 50.00           N  
ATOM   2111  CA  LEU C 260       4.190  97.957  -8.059  1.00 50.00           C  
ATOM   2112  C   LEU C 260       5.516  98.776  -8.141  1.00 50.00           C  
ATOM   2113  O   LEU C 260       6.241  98.553  -9.114  1.00 50.00           O  
ATOM   2114  CB  LEU C 260       3.021  98.829  -8.561  1.00 50.00           C  
ATOM   2115  CG  LEU C 260       3.091 100.334  -8.851  1.00 50.00           C  
ATOM   2116  CD1 LEU C 260       4.080 100.709  -9.965  1.00 50.00           C  
ATOM   2117  CD2 LEU C 260       1.706 100.729  -9.269  1.00 50.00           C  
ATOM   2118  N   ILE C 261       5.888  99.669  -7.223  1.00 50.00           N  
ATOM   2119  CA  ILE C 261       6.999 100.579  -7.600  1.00 50.00           C  
ATOM   2120  C   ILE C 261       8.433 100.190  -7.131  1.00 50.00           C  
ATOM   2121  O   ILE C 261       9.261  99.863  -7.977  1.00 50.00           O  
ATOM   2122  CB  ILE C 261       6.741 102.050  -7.110  1.00 50.00           C  
ATOM   2123  CG1 ILE C 261       5.287 102.469  -7.315  1.00 50.00           C  
ATOM   2124  CG2 ILE C 261       7.506 103.007  -7.956  1.00 50.00           C  
ATOM   2125  CD1 ILE C 261       4.423 102.266  -6.095  1.00 50.00           C  
ATOM   2126  N   ALA C 262       8.733 100.237  -5.830  1.00 50.00           N  
ATOM   2127  CA  ALA C 262      10.122 100.142  -5.294  1.00 50.00           C  
ATOM   2128  C   ALA C 262      10.793  98.736  -5.336  1.00 50.00           C  
ATOM   2129  O   ALA C 262      11.431  98.404  -6.319  1.00 50.00           O  
ATOM   2130  CB  ALA C 262      10.140 100.687  -3.868  1.00 50.00           C  
ATOM   2131  N   ASP C 263      10.697  97.957  -4.252  1.00 50.00           N  
ATOM   2132  CA  ASP C 263      11.361  96.639  -4.096  1.00 50.00           C  
ATOM   2133  C   ASP C 263      11.326  95.822  -5.357  1.00 50.00           C  
ATOM   2134  O   ASP C 263      12.392  95.410  -5.819  1.00 50.00           O  
ATOM   2135  CB  ASP C 263      10.722  95.881  -2.954  1.00 50.00           C  
ATOM   2136  CG  ASP C 263      10.742  96.672  -1.691  1.00 50.00           C  
ATOM   2137  OD1 ASP C 263      10.128  96.231  -0.712  1.00 50.00           O  
ATOM   2138  OD2 ASP C 263      11.384  97.745  -1.681  1.00 50.00           O1-
ATOM   2139  N   PRO C 264      10.126  95.541  -5.929  1.00 50.00           N  
ATOM   2140  CA  PRO C 264      10.182  94.776  -7.172  1.00 50.00           C  
ATOM   2141  C   PRO C 264      10.978  95.575  -8.227  1.00 50.00           C  
ATOM   2142  O   PRO C 264      11.575  96.571  -7.820  1.00 50.00           O  
ATOM   2143  CB  PRO C 264       8.716  94.552  -7.470  1.00 50.00           C  
ATOM   2144  CG  PRO C 264       8.135  94.374  -6.129  1.00 50.00           C  
ATOM   2145  CD  PRO C 264       8.742  95.542  -5.413  1.00 50.00           C  
ATOM   2146  N   ARG C 265      11.038  95.277  -9.525  1.00 50.00           N  
ATOM   2147  CA  ARG C 265      11.991  96.150 -10.215  1.00 50.00           C  
ATOM   2148  C   ARG C 265      11.441  96.895 -11.429  1.00 50.00           C  
ATOM   2149  O   ARG C 265      10.546  96.463 -12.161  1.00 50.00           O  
ATOM   2150  CB  ARG C 265      13.233  95.352 -10.597  1.00 50.00           C  
ATOM   2151  CG  ARG C 265      14.483  96.181 -10.466  1.00 50.00           C  
ATOM   2152  CD  ARG C 265      15.472  95.882 -11.538  1.00 50.00           C  
ATOM   2153  NE  ARG C 265      16.197  94.640 -11.312  1.00 50.00           N  
ATOM   2154  CZ  ARG C 265      16.996  94.082 -12.218  1.00 50.00           C  
ATOM   2155  NH1 ARG C 265      17.150  94.653 -13.404  1.00 50.00           N1+
ATOM   2156  NH2 ARG C 265      17.651  92.968 -11.947  1.00 50.00           N  
ATOM   2157  N   ARG C 266      12.054  98.071 -11.584  1.00 50.00           N  
ATOM   2158  CA  ARG C 266      11.823  98.985 -12.675  1.00 50.00           C  
ATOM   2159  C   ARG C 266      12.685  98.584 -13.868  1.00 50.00           C  
ATOM   2160  O   ARG C 266      12.918  99.372 -14.790  1.00 50.00           O  
ATOM   2161  CB  ARG C 266      12.144 100.436 -12.250  1.00 50.00           C  
ATOM   2162  CG  ARG C 266      10.937 101.401 -12.339  1.00 50.00           C  
ATOM   2163  CD  ARG C 266      11.132 102.532 -13.378  1.00 50.00           C  
ATOM   2164  NE  ARG C 266       9.868 103.186 -13.725  1.00 50.00           N  
ATOM   2165  CZ  ARG C 266       9.745 104.193 -14.586  1.00 50.00           C  
ATOM   2166  NH1 ARG C 266      10.812 104.680 -15.201  1.00 50.00           N1+
ATOM   2167  NH2 ARG C 266       8.551 104.716 -14.837  1.00 50.00           N  
ATOM   2168  N   TYR C 267      13.192  97.350 -13.829  1.00 50.00           N  
ATOM   2169  CA  TYR C 267      13.916  96.856 -14.981  1.00 50.00           C  
ATOM   2170  C   TYR C 267      12.972  96.799 -16.151  1.00 50.00           C  
ATOM   2171  O   TYR C 267      11.897  96.221 -16.013  1.00 50.00           O  
ATOM   2172  CB  TYR C 267      14.508  95.466 -14.717  1.00 50.00           C  
ATOM   2173  CG  TYR C 267      13.672  94.429 -13.964  1.00 50.00           C  
ATOM   2174  CD1 TYR C 267      14.280  93.238 -13.510  1.00 50.00           C  
ATOM   2175  CD2 TYR C 267      12.307  94.628 -13.653  1.00 50.00           C  
ATOM   2176  CE1 TYR C 267      13.557  92.275 -12.757  1.00 50.00           C  
ATOM   2177  CE2 TYR C 267      11.569  93.668 -12.901  1.00 50.00           C  
ATOM   2178  CZ  TYR C 267      12.209  92.504 -12.459  1.00 50.00           C  
ATOM   2179  OH  TYR C 267      11.525  91.583 -11.712  1.00 50.00           O  
ATOM   2180  N   ASP C 268      13.360  97.413 -17.272  1.00 50.00           N  
ATOM   2181  CA  ASP C 268      12.527  97.553 -18.487  1.00 50.00           C  
ATOM   2182  C   ASP C 268      11.362  96.525 -18.528  1.00 50.00           C  
ATOM   2183  O   ASP C 268      11.556  95.314 -18.377  1.00 50.00           O  
ATOM   2184  CB  ASP C 268      13.412  97.456 -19.767  1.00 50.00           C  
ATOM   2185  CG  ASP C 268      13.687  98.849 -20.440  1.00 50.00           C  
ATOM   2186  OD1 ASP C 268      12.723  99.588 -20.742  1.00 50.00           O  
ATOM   2187  OD2 ASP C 268      14.865  99.211 -20.683  1.00 50.00           O1-
ATOM   2188  N   LEU C 269      10.147  97.057 -18.710  1.00 50.00           N  
ATOM   2189  CA  LEU C 269       8.912  96.272 -18.774  1.00 50.00           C  
ATOM   2190  C   LEU C 269       8.887  95.407 -20.004  1.00 50.00           C  
ATOM   2191  O   LEU C 269       8.788  95.928 -21.126  1.00 50.00           O  
ATOM   2192  CB  LEU C 269       7.670  97.188 -18.804  1.00 50.00           C  
ATOM   2193  CG  LEU C 269       6.270  96.546 -18.809  1.00 50.00           C  
ATOM   2194  CD1 LEU C 269       5.262  97.532 -18.280  1.00 50.00           C  
ATOM   2195  CD2 LEU C 269       5.878  96.141 -20.196  1.00 50.00           C  
ATOM   2196  N   GLY C 270       8.976  94.091 -19.799  1.00 50.00           N  
ATOM   2197  CA  GLY C 270       8.932  93.194 -20.935  1.00 50.00           C  
ATOM   2198  C   GLY C 270      10.010  92.122 -21.007  1.00 50.00           C  
ATOM   2199  O   GLY C 270       9.658  90.958 -20.942  1.00 50.00           O  
ATOM   2200  N   GLU C 271      11.296  92.472 -21.144  1.00 50.00           N  
ATOM   2201  CA  GLU C 271      12.359  91.446 -21.296  1.00 50.00           C  
ATOM   2202  C   GLU C 271      13.324  91.377 -20.080  1.00 50.00           C  
ATOM   2203  O   GLU C 271      14.084  90.401 -19.967  1.00 50.00           O  
ATOM   2204  CB  GLU C 271      13.182  91.704 -22.587  1.00 50.00           C  
ATOM   2205  CG  GLU C 271      12.458  91.406 -23.951  1.00 50.00           C  
ATOM   2206  CD  GLU C 271      12.886  90.085 -24.617  1.00 50.00           C  
ATOM   2207  OE1 GLU C 271      12.494  89.001 -24.127  1.00 50.00           O  
ATOM   2208  OE2 GLU C 271      13.618  90.139 -25.633  1.00 50.00           O1-
ATOM   2209  N   ALA C 272      13.319  92.367 -19.189  1.00 50.00           N  
ATOM   2210  CA  ALA C 272      14.201  92.314 -18.023  1.00 50.00           C  
ATOM   2211  C   ALA C 272      13.939  91.055 -17.206  1.00 50.00           C  
ATOM   2212  O   ALA C 272      14.762  90.137 -17.188  1.00 50.00           O  
ATOM   2213  CB  ALA C 272      13.982  93.514 -17.175  1.00 50.00           C  
ATOM   2214  N   GLY C 273      12.779  91.021 -16.546  1.00 50.00           N  
ATOM   2215  CA  GLY C 273      12.396  89.875 -15.732  1.00 50.00           C  
ATOM   2216  C   GLY C 273      11.417  88.909 -16.398  1.00 50.00           C  
ATOM   2217  O   GLY C 273      11.565  87.702 -16.239  1.00 50.00           O  
ATOM   2218  N   ARG C 274      10.432  89.428 -17.137  1.00 50.00           N  
ATOM   2219  CA  ARG C 274       9.392  88.625 -17.828  1.00 50.00           C  
ATOM   2220  C   ARG C 274      10.001  87.512 -18.683  1.00 50.00           C  
ATOM   2221  O   ARG C 274       9.324  86.547 -19.062  1.00 50.00           O  
ATOM   2222  CB  ARG C 274       8.524  89.539 -18.720  1.00 50.00           C  
ATOM   2223  CG  ARG C 274       7.439  88.845 -19.608  1.00 50.00           C  
ATOM   2224  CD  ARG C 274       7.940  88.523 -21.032  1.00 50.00           C  
ATOM   2225  NE  ARG C 274       6.889  88.165 -21.989  1.00 50.00           N  
ATOM   2226  CZ  ARG C 274       5.940  88.994 -22.415  1.00 50.00           C  
ATOM   2227  NH1 ARG C 274       5.890  90.241 -21.968  1.00 50.00           N1+
ATOM   2228  NH2 ARG C 274       5.040  88.583 -23.296  1.00 50.00           N  
ATOM   2229  N   TYR C 275      11.277  87.654 -18.996  1.00 50.00           N  
ATOM   2230  CA  TYR C 275      11.977  86.659 -19.781  1.00 50.00           C  
ATOM   2231  C   TYR C 275      12.158  85.388 -18.966  1.00 50.00           C  
ATOM   2232  O   TYR C 275      11.797  84.288 -19.401  1.00 50.00           O  
ATOM   2233  CB  TYR C 275      13.288  87.313 -20.228  1.00 50.00           C  
ATOM   2234  CG  TYR C 275      14.531  86.500 -20.277  1.00 50.00           C  
ATOM   2235  CD1 TYR C 275      14.854  85.711 -21.403  1.00 50.00           C  
ATOM   2236  CD2 TYR C 275      15.439  86.563 -19.208  1.00 50.00           C  
ATOM   2237  CE1 TYR C 275      16.085  84.996 -21.462  1.00 50.00           C  
ATOM   2238  CE2 TYR C 275      16.657  85.866 -19.245  1.00 50.00           C  
ATOM   2239  CZ  TYR C 275      16.977  85.091 -20.367  1.00 50.00           C  
ATOM   2240  OH  TYR C 275      18.190  84.463 -20.366  1.00 50.00           O  
ATOM   2241  N   LYS C 276      12.698  85.566 -17.767  1.00 50.00           N  
ATOM   2242  CA  LYS C 276      12.898  84.466 -16.838  1.00 50.00           C  
ATOM   2243  C   LYS C 276      11.572  83.851 -16.448  1.00 50.00           C  
ATOM   2244  O   LYS C 276      11.516  82.766 -15.881  1.00 50.00           O  
ATOM   2245  CB  LYS C 276      13.595  84.958 -15.575  1.00 50.00           C  
ATOM   2246  CG  LYS C 276      15.116  84.888 -15.665  1.00 50.00           C  
ATOM   2247  CD  LYS C 276      15.786  85.435 -14.423  1.00 50.00           C  
ATOM   2248  CE  LYS C 276      15.410  86.881 -14.239  1.00 50.00           C  
ATOM   2249  NZ  LYS C 276      16.369  87.599 -13.408  1.00 50.00           N1+
ATOM   2250  N   ALA C 277      10.497  84.564 -16.754  1.00 50.00           N  
ATOM   2251  CA  ALA C 277       9.165  84.093 -16.423  1.00 50.00           C  
ATOM   2252  C   ALA C 277       8.616  83.174 -17.512  1.00 50.00           C  
ATOM   2253  O   ALA C 277       8.710  81.959 -17.383  1.00 50.00           O  
ATOM   2254  CB  ALA C 277       8.213  85.297 -16.205  1.00 50.00           C  
ATOM   2255  N   GLU C 278       8.065  83.768 -18.574  1.00 50.00           N  
ATOM   2256  CA  GLU C 278       7.429  83.066 -19.695  1.00 50.00           C  
ATOM   2257  C   GLU C 278       8.101  81.719 -20.022  1.00 50.00           C  
ATOM   2258  O   GLU C 278       7.399  80.706 -20.160  1.00 50.00           O  
ATOM   2259  CB  GLU C 278       7.452  83.952 -20.933  1.00 50.00           C  
ATOM   2260  CG  GLU C 278       6.120  84.121 -21.623  1.00 50.00           C  
ATOM   2261  CD  GLU C 278       5.392  85.378 -21.200  1.00 50.00           C  
ATOM   2262  OE1 GLU C 278       4.291  85.619 -21.734  1.00 50.00           O  
ATOM   2263  OE2 GLU C 278       5.910  86.123 -20.341  1.00 50.00           O1-
ATOM   2264  N   GLU C 279       9.432  81.695 -20.145  1.00 50.00           N  
ATOM   2265  CA  GLU C 279      10.155  80.451 -20.489  1.00 50.00           C  
ATOM   2266  C   GLU C 279      10.270  79.479 -19.281  1.00 50.00           C  
ATOM   2267  O   GLU C 279       9.856  78.308 -19.372  1.00 50.00           O  
ATOM   2268  CB  GLU C 279      11.574  80.802 -21.063  1.00 50.00           C  
ATOM   2269  CG  GLU C 279      12.878  80.451 -20.232  1.00 50.00           C  
ATOM   2270  CD  GLU C 279      13.357  78.975 -20.305  1.00 50.00           C  
ATOM   2271  OE1 GLU C 279      13.808  78.519 -21.374  1.00 50.00           O  
ATOM   2272  OE2 GLU C 279      13.290  78.262 -19.282  1.00 50.00           O1-
ATOM   2273  N   LYS C 280      10.809  79.965 -18.161  1.00 50.00           N  
ATOM   2274  CA  LYS C 280      11.050  79.137 -16.973  1.00 50.00           C  
ATOM   2275  C   LYS C 280       9.745  78.758 -16.229  1.00 50.00           C  
ATOM   2276  O   LYS C 280       9.519  77.565 -16.027  1.00 50.00           O  
ATOM   2277  CB  LYS C 280      12.050  79.875 -16.046  1.00 50.00           C  
ATOM   2278  CG  LYS C 280      13.358  80.323 -16.797  1.00 50.00           C  
ATOM   2279  CD  LYS C 280      14.383  81.135 -15.962  1.00 50.00           C  
ATOM   2280  CE  LYS C 280      15.548  81.648 -16.840  1.00 50.00           C  
ATOM   2281  NZ  LYS C 280      16.669  82.271 -16.073  1.00 50.00           N1+
ATOM   2282  N   LEU C 281       8.896  79.721 -15.830  1.00 50.00           N  
ATOM   2283  CA  LEU C 281       7.638  79.404 -15.092  1.00 50.00           C  
ATOM   2284  C   LEU C 281       6.542  80.492 -15.289  1.00 50.00           C  
ATOM   2285  O   LEU C 281       6.859  81.655 -15.533  1.00 50.00           O  
ATOM   2286  CB  LEU C 281       7.901  79.306 -13.587  1.00 50.00           C  
ATOM   2287  CG  LEU C 281       8.012  80.687 -12.910  1.00 50.00           C  
ATOM   2288  CD1 LEU C 281       7.690  80.635 -11.429  1.00 50.00           C  
ATOM   2289  CD2 LEU C 281       9.397  81.208 -13.180  1.00 50.00           C  
ATOM   2290  N   GLY C 282       5.264  80.113 -15.153  1.00 50.00           N  
ATOM   2291  CA  GLY C 282       4.165  81.070 -15.283  1.00 50.00           C  
ATOM   2292  C   GLY C 282       4.089  81.723 -16.654  1.00 50.00           C  
ATOM   2293  O   GLY C 282       5.101  81.847 -17.337  1.00 50.00           O  
ATOM   2294  N   ILE C 283       2.908  82.166 -17.074  1.00 50.00           N  
ATOM   2295  CA  ILE C 283       2.817  82.744 -18.416  1.00 50.00           C  
ATOM   2296  C   ILE C 283       2.802  84.285 -18.410  1.00 50.00           C  
ATOM   2297  O   ILE C 283       3.535  84.888 -19.204  1.00 50.00           O  
ATOM   2298  CB  ILE C 283       1.534  82.302 -19.207  1.00 50.00           C  
ATOM   2299  CG1 ILE C 283       1.163  80.839 -18.925  1.00 50.00           C  
ATOM   2300  CG2 ILE C 283       1.814  82.454 -20.722  1.00 50.00           C  
ATOM   2301  CD1 ILE C 283      -0.248  80.474 -19.415  1.00 50.00           C  
ATOM   2302  N   ARG C 284       2.011  84.944 -17.552  1.00 50.00           N  
ATOM   2303  CA  ARG C 284       1.943  86.409 -17.687  1.00 50.00           C  
ATOM   2304  C   ARG C 284       2.335  87.176 -16.417  1.00 50.00           C  
ATOM   2305  O   ARG C 284       2.375  86.666 -15.288  1.00 50.00           O  
ATOM   2306  CB  ARG C 284       0.525  86.822 -18.122  1.00 50.00           C  
ATOM   2307  CG  ARG C 284       0.357  88.287 -18.536  1.00 50.00           C  
ATOM   2308  CD  ARG C 284       0.067  88.477 -20.027  1.00 50.00           C  
ATOM   2309  NE  ARG C 284       1.235  88.864 -20.823  1.00 50.00           N  
ATOM   2310  CZ  ARG C 284       1.160  89.369 -22.053  1.00 50.00           C  
ATOM   2311  NH1 ARG C 284      -0.021  89.551 -22.626  1.00 50.00           N1+
ATOM   2312  NH2 ARG C 284       2.263  89.693 -22.716  1.00 50.00           N  
ATOM   2313  N   LEU C 285       2.621  88.449 -16.704  1.00 50.00           N  
ATOM   2314  CA  LEU C 285       2.993  89.507 -15.781  1.00 50.00           C  
ATOM   2315  C   LEU C 285       2.224  90.799 -16.121  1.00 50.00           C  
ATOM   2316  O   LEU C 285       2.429  91.392 -17.186  1.00 50.00           O  
ATOM   2317  CB  LEU C 285       4.521  89.783 -15.862  1.00 50.00           C  
ATOM   2318  CG  LEU C 285       5.185  90.901 -16.721  1.00 50.00           C  
ATOM   2319  CD1 LEU C 285       6.656  90.960 -16.401  1.00 50.00           C  
ATOM   2320  CD2 LEU C 285       5.001  90.656 -18.211  1.00 50.00           C  
ATOM   2321  N   SER C 286       1.313  91.226 -15.253  1.00 50.00           N  
ATOM   2322  CA  SER C 286       0.626  92.487 -15.507  1.00 50.00           C  
ATOM   2323  C   SER C 286       1.282  93.591 -14.678  1.00 50.00           C  
ATOM   2324  O   SER C 286       1.138  93.632 -13.447  1.00 50.00           O  
ATOM   2325  CB  SER C 286      -0.868  92.365 -15.171  1.00 50.00           C  
ATOM   2326  OG  SER C 286      -1.674  92.974 -16.170  1.00 50.00           O  
ATOM   2327  N   GLY C 287       2.012  94.469 -15.372  1.00 50.00           N  
ATOM   2328  CA  GLY C 287       2.787  95.518 -14.725  1.00 50.00           C  
ATOM   2329  C   GLY C 287       4.145  94.930 -14.386  1.00 50.00           C  
ATOM   2330  O   GLY C 287       4.147  93.875 -13.750  1.00 50.00           O  
ATOM   2331  N   ARG C 288       5.253  95.564 -14.800  1.00 50.00           N  
ATOM   2332  CA  ARG C 288       6.635  95.078 -14.572  1.00 50.00           C  
ATOM   2333  C   ARG C 288       6.675  93.865 -13.651  1.00 50.00           C  
ATOM   2334  O   ARG C 288       6.643  92.735 -14.116  1.00 50.00           O  
ATOM   2335  CB  ARG C 288       7.491  96.179 -13.982  1.00 50.00           C  
ATOM   2336  CG  ARG C 288       8.131  97.026 -15.036  1.00 50.00           C  
ATOM   2337  CD  ARG C 288       9.125  97.979 -14.436  1.00 50.00           C  
ATOM   2338  NE  ARG C 288       8.481  99.103 -13.768  1.00 50.00           N  
ATOM   2339  CZ  ARG C 288       7.950  99.073 -12.547  1.00 50.00           C  
ATOM   2340  NH1 ARG C 288       7.979  97.971 -11.815  1.00 50.00           N1+
ATOM   2341  NH2 ARG C 288       7.378 100.159 -12.046  1.00 50.00           N  
ATOM   2342  N   THR C 289       6.747  94.101 -12.349  1.00 50.00           N  
ATOM   2343  CA  THR C 289       6.713  93.023 -11.364  1.00 50.00           C  
ATOM   2344  C   THR C 289       5.285  92.883 -10.811  1.00 50.00           C  
ATOM   2345  O   THR C 289       4.459  93.705 -11.180  1.00 50.00           O  
ATOM   2346  CB  THR C 289       7.672  93.352 -10.245  1.00 50.00           C  
ATOM   2347  CG2 THR C 289       9.088  92.936 -10.604  1.00 50.00           C  
ATOM   2348  OG1 THR C 289       7.611  94.767 -10.008  1.00 50.00           O  
ATOM   2349  N   LEU C 290       4.974  91.888  -9.972  1.00 50.00           N  
ATOM   2350  CA  LEU C 290       3.602  91.733  -9.416  1.00 50.00           C  
ATOM   2351  C   LEU C 290       3.059  93.086  -8.922  1.00 50.00           C  
ATOM   2352  O   LEU C 290       3.125  93.385  -7.738  1.00 50.00           O  
ATOM   2353  CB  LEU C 290       3.625  90.710  -8.257  1.00 50.00           C  
ATOM   2354  CG  LEU C 290       4.639  90.726  -7.080  1.00 50.00           C  
ATOM   2355  CD1 LEU C 290       4.169  89.715  -6.049  1.00 50.00           C  
ATOM   2356  CD2 LEU C 290       6.066  90.381  -7.527  1.00 50.00           C  
ATOM   2357  N   ALA C 291       2.479  93.875  -9.826  1.00 50.00           N  
ATOM   2358  CA  ALA C 291       2.128  95.257  -9.507  1.00 50.00           C  
ATOM   2359  C   ALA C 291       0.669  95.612  -9.791  1.00 50.00           C  
ATOM   2360  O   ALA C 291       0.085  95.156 -10.768  1.00 50.00           O  
ATOM   2361  CB  ALA C 291       3.019  96.142 -10.330  1.00 50.00           C  
ATOM   2362  N   ARG C 292       0.110  96.456  -8.919  1.00 50.00           N  
ATOM   2363  CA  ARG C 292      -1.243  97.016  -9.074  1.00 50.00           C  
ATOM   2364  C   ARG C 292      -1.623  97.918  -7.893  1.00 50.00           C  
ATOM   2365  O   ARG C 292      -1.280  97.642  -6.741  1.00 50.00           O  
ATOM   2366  CB  ARG C 292      -2.345  95.934  -9.222  1.00 50.00           C  
ATOM   2367  CG  ARG C 292      -3.772  96.572  -9.517  1.00 50.00           C  
ATOM   2368  CD  ARG C 292      -4.660  95.807 -10.551  1.00 50.00           C  
ATOM   2369  NE  ARG C 292      -5.412  96.676 -11.480  1.00 50.00           N  
ATOM   2370  CZ  ARG C 292      -6.175  96.245 -12.491  1.00 50.00           C  
ATOM   2371  NH1 ARG C 292      -6.316  94.949 -12.737  1.00 50.00           N1+
ATOM   2372  NH2 ARG C 292      -6.799  97.116 -13.271  1.00 50.00           N  
ATOM   2373  N   PHE C 293      -2.334  99.004  -8.206  1.00 50.00           N  
ATOM   2374  CA  PHE C 293      -2.825  99.952  -7.211  1.00 50.00           C  
ATOM   2375  C   PHE C 293      -4.018 100.760  -7.772  1.00 50.00           C  
ATOM   2376  O   PHE C 293      -4.223 101.924  -7.419  1.00 50.00           O  
ATOM   2377  CB  PHE C 293      -1.643 100.859  -6.761  1.00 50.00           C  
ATOM   2378  CG  PHE C 293      -1.384 102.061  -7.632  1.00 50.00           C  
ATOM   2379  CD1 PHE C 293      -1.338 101.955  -9.038  1.00 50.00           C  
ATOM   2380  CD2 PHE C 293      -1.178 103.327  -7.029  1.00 50.00           C  
ATOM   2381  CE1 PHE C 293      -1.090 103.099  -9.837  1.00 50.00           C  
ATOM   2382  CE2 PHE C 293      -0.928 104.484  -7.808  1.00 50.00           C  
ATOM   2383  CZ  PHE C 293      -0.884 104.374  -9.212  1.00 50.00           C  
ATOM   2384  N   GLU C 294      -4.814 100.119  -8.633  1.00 50.00           N  
ATOM   2385  CA  GLU C 294      -5.952 100.781  -9.290  1.00 50.00           C  
ATOM   2386  C   GLU C 294      -7.252 100.640  -8.494  1.00 50.00           C  
ATOM   2387  O   GLU C 294      -8.028 101.597  -8.410  1.00 50.00           O  
ATOM   2388  CB  GLU C 294      -6.164 100.205 -10.707  1.00 50.00           C  
ATOM   2389  CG  GLU C 294      -7.163 100.981 -11.619  1.00 50.00           C  
ATOM   2390  CD  GLU C 294      -8.624 100.525 -11.481  1.00 50.00           C  
ATOM   2391  OE1 GLU C 294      -9.309 100.957 -10.530  1.00 50.00           O  
ATOM   2392  OE2 GLU C 294      -9.089  99.728 -12.330  1.00 50.00           O1-
ATOM   2393  N   ASP C 295      -7.504  99.475  -7.904  1.00 50.00           N  
ATOM   2394  CA  ASP C 295      -8.769  99.277  -7.188  1.00 50.00           C  
ATOM   2395  C   ASP C 295      -8.565  99.000  -5.699  1.00 50.00           C  
ATOM   2396  O   ASP C 295      -9.554  98.913  -4.954  1.00 50.00           O  
ATOM   2397  CB  ASP C 295      -9.538  98.104  -7.810  1.00 50.00           C  
ATOM   2398  CG  ASP C 295     -10.791  98.547  -8.551  1.00 50.00           C  
ATOM   2399  OD1 ASP C 295     -11.444  97.676  -9.178  1.00 50.00           O  
ATOM   2400  OD2 ASP C 295     -11.123  99.754  -8.504  1.00 50.00           O1-
ATOM   2401  N   GLY C 296      -7.315  98.868  -5.255  1.00 50.00           N  
ATOM   2402  CA  GLY C 296      -7.071  98.551  -3.854  1.00 50.00           C  
ATOM   2403  C   GLY C 296      -6.945  97.049  -3.703  1.00 50.00           C  
ATOM   2404  O   GLY C 296      -6.320  96.531  -2.771  1.00 50.00           O  
ATOM   2405  N   GLU C 297      -7.590  96.370  -4.653  1.00 50.00           N  
ATOM   2406  CA  GLU C 297      -7.544  94.923  -4.807  1.00 50.00           C  
ATOM   2407  C   GLU C 297      -6.397  94.577  -5.743  1.00 50.00           C  
ATOM   2408  O   GLU C 297      -6.393  94.983  -6.914  1.00 50.00           O  
ATOM   2409  CB  GLU C 297      -8.872  94.402  -5.382  1.00 50.00           C  
ATOM   2410  CG  GLU C 297      -9.770  93.724  -4.369  1.00 50.00           C  
ATOM   2411  CD  GLU C 297      -9.388  92.284  -4.102  1.00 50.00           C  
ATOM   2412  OE1 GLU C 297     -10.085  91.658  -3.291  1.00 50.00           O  
ATOM   2413  OE2 GLU C 297      -8.411  91.777  -4.694  1.00 50.00           O1-
ATOM   2414  N   PHE C 298      -5.423  93.841  -5.219  1.00 50.00           N  
ATOM   2415  CA  PHE C 298      -4.208  93.542  -5.961  1.00 50.00           C  
ATOM   2416  C   PHE C 298      -4.339  92.282  -6.827  1.00 50.00           C  
ATOM   2417  O   PHE C 298      -5.189  91.406  -6.599  1.00 50.00           O  
ATOM   2418  CB  PHE C 298      -3.033  93.413  -4.956  1.00 50.00           C  
ATOM   2419  CG  PHE C 298      -3.113  94.389  -3.782  1.00 50.00           C  
ATOM   2420  CD1 PHE C 298      -3.734  94.005  -2.566  1.00 50.00           C  
ATOM   2421  CD2 PHE C 298      -2.620  95.714  -3.909  1.00 50.00           C  
ATOM   2422  CE1 PHE C 298      -3.875  94.934  -1.483  1.00 50.00           C  
ATOM   2423  CE2 PHE C 298      -2.751  96.659  -2.837  1.00 50.00           C  
ATOM   2424  CZ  PHE C 298      -3.381  96.265  -1.628  1.00 50.00           C  
ATOM   2425  N   LYS C 299      -3.466  92.248  -7.838  1.00 50.00           N  
ATOM   2426  CA  LYS C 299      -3.328  91.156  -8.793  1.00 50.00           C  
ATOM   2427  C   LYS C 299      -1.894  90.608  -8.772  1.00 50.00           C  
ATOM   2428  O   LYS C 299      -0.913  91.362  -8.871  1.00 50.00           O  
ATOM   2429  CB  LYS C 299      -3.687  91.638 -10.212  1.00 50.00           C  
ATOM   2430  CG  LYS C 299      -2.759  92.697 -10.820  1.00 50.00           C  
ATOM   2431  CD  LYS C 299      -3.235  93.050 -12.217  1.00 50.00           C  
ATOM   2432  CE  LYS C 299      -2.559  94.282 -12.746  1.00 50.00           C  
ATOM   2433  NZ  LYS C 299      -3.341  94.807 -13.891  1.00 50.00           N1+
ATOM   2434  N   ASP C 300      -1.784  89.292  -8.630  1.00 50.00           N  
ATOM   2435  CA  ASP C 300      -0.490  88.623  -8.561  1.00 50.00           C  
ATOM   2436  C   ASP C 300      -0.414  87.442  -9.540  1.00 50.00           C  
ATOM   2437  O   ASP C 300      -0.785  86.326  -9.201  1.00 50.00           O  
ATOM   2438  CB  ASP C 300      -0.252  88.125  -7.132  1.00 50.00           C  
ATOM   2439  CG  ASP C 300      -1.286  87.100  -6.688  1.00 50.00           C  
ATOM   2440  OD1 ASP C 300      -2.495  87.422  -6.686  1.00 50.00           O  
ATOM   2441  OD2 ASP C 300      -0.888  85.969  -6.343  1.00 50.00           O1-
ATOM   2442  N   GLU C 301       0.071  87.683 -10.753  1.00 50.00           N  
ATOM   2443  CA  GLU C 301       0.187  86.606 -11.725  1.00 50.00           C  
ATOM   2444  C   GLU C 301       1.495  85.856 -11.540  1.00 50.00           C  
ATOM   2445  O   GLU C 301       1.818  84.962 -12.318  1.00 50.00           O  
ATOM   2446  CB  GLU C 301       0.124  87.174 -13.131  1.00 50.00           C  
ATOM   2447  CG  GLU C 301      -0.582  88.500 -13.197  1.00 50.00           C  
ATOM   2448  CD  GLU C 301      -1.310  88.675 -14.483  1.00 50.00           C  
ATOM   2449  OE1 GLU C 301      -0.688  88.530 -15.549  1.00 50.00           O  
ATOM   2450  OE2 GLU C 301      -2.512  88.958 -14.428  1.00 50.00           O1-
ATOM   2451  N   VAL C 302       2.232  86.227 -10.493  1.00 50.00           N  
ATOM   2452  CA  VAL C 302       3.530  85.622 -10.197  1.00 50.00           C  
ATOM   2453  C   VAL C 302       3.497  84.719  -8.938  1.00 50.00           C  
ATOM   2454  O   VAL C 302       4.199  83.707  -8.930  1.00 50.00           O  
ATOM   2455  CB  VAL C 302       4.644  86.732 -10.001  1.00 50.00           C  
ATOM   2456  CG1 VAL C 302       4.366  87.543  -8.747  1.00 50.00           C  
ATOM   2457  CG2 VAL C 302       6.037  86.083  -9.913  1.00 50.00           C  
ATOM   2458  N   PHE C 303       2.705  85.049  -7.902  1.00 50.00           N  
ATOM   2459  CA  PHE C 303       2.706  84.255  -6.642  1.00 50.00           C  
ATOM   2460  C   PHE C 303       2.081  82.856  -6.809  1.00 50.00           C  
ATOM   2461  O   PHE C 303       2.511  81.931  -6.117  1.00 50.00           O  
ATOM   2462  CB  PHE C 303       1.979  84.991  -5.481  1.00 50.00           C  
ATOM   2463  CG  PHE C 303       2.114  84.289  -4.120  1.00 50.00           C  
ATOM   2464  CD1 PHE C 303       3.387  84.136  -3.502  1.00 50.00           C  
ATOM   2465  CD2 PHE C 303       0.975  83.773  -3.465  1.00 50.00           C  
ATOM   2466  CE1 PHE C 303       3.518  83.474  -2.242  1.00 50.00           C  
ATOM   2467  CE2 PHE C 303       1.091  83.114  -2.216  1.00 50.00           C  
ATOM   2468  CZ  PHE C 303       2.358  82.962  -1.603  1.00 50.00           C  
ATOM   2469  N   LEU C 304       1.084  82.667  -7.675  1.00 50.00           N  
ATOM   2470  CA  LEU C 304       0.549  81.310  -7.824  1.00 50.00           C  
ATOM   2471  C   LEU C 304       1.406  80.480  -8.787  1.00 50.00           C  
ATOM   2472  O   LEU C 304       1.552  79.271  -8.570  1.00 50.00           O  
ATOM   2473  CB  LEU C 304      -0.919  81.301  -8.316  1.00 50.00           C  
ATOM   2474  CG  LEU C 304      -1.688  79.983  -8.533  1.00 50.00           C  
ATOM   2475  CD1 LEU C 304      -3.183  80.247  -8.515  1.00 50.00           C  
ATOM   2476  CD2 LEU C 304      -1.315  79.331  -9.856  1.00 50.00           C  
ATOM   2477  N   PRO C 305       1.975  81.091  -9.861  1.00 50.00           N  
ATOM   2478  CA  PRO C 305       2.805  80.286 -10.771  1.00 50.00           C  
ATOM   2479  C   PRO C 305       4.084  79.713 -10.090  1.00 50.00           C  
ATOM   2480  O   PRO C 305       4.543  78.656 -10.515  1.00 50.00           O  
ATOM   2481  CB  PRO C 305       3.103  81.250 -11.917  1.00 50.00           C  
ATOM   2482  CG  PRO C 305       1.878  82.044 -12.001  1.00 50.00           C  
ATOM   2483  CD  PRO C 305       1.544  82.329 -10.550  1.00 50.00           C  
ATOM   2484  N   THR C 306       4.659  80.375  -9.070  1.00 50.00           N  
ATOM   2485  CA  THR C 306       5.873  79.849  -8.380  1.00 50.00           C  
ATOM   2486  C   THR C 306       5.582  78.541  -7.645  1.00 50.00           C  
ATOM   2487  O   THR C 306       6.381  77.600  -7.710  1.00 50.00           O  
ATOM   2488  CB  THR C 306       6.468  80.819  -7.299  1.00 50.00           C  
ATOM   2489  CG2 THR C 306       5.399  81.334  -6.372  1.00 50.00           C  
ATOM   2490  OG1 THR C 306       7.434  80.121  -6.496  1.00 50.00           O  
ATOM   2491  N   LEU C 307       4.452  78.493  -6.932  1.00 50.00           N  
ATOM   2492  CA  LEU C 307       4.028  77.284  -6.223  1.00 50.00           C  
ATOM   2493  C   LEU C 307       3.397  76.290  -7.202  1.00 50.00           C  
ATOM   2494  O   LEU C 307       3.360  75.094  -6.945  1.00 50.00           O  
ATOM   2495  CB  LEU C 307       3.022  77.632  -5.111  1.00 50.00           C  
ATOM   2496  CG  LEU C 307       2.603  76.537  -4.114  1.00 50.00           C  
ATOM   2497  CD1 LEU C 307       3.805  76.025  -3.322  1.00 50.00           C  
ATOM   2498  CD2 LEU C 307       1.567  77.106  -3.167  1.00 50.00           C  
ATOM   2499  N   ARG C 308       2.898  76.806  -8.328  1.00 50.00           N  
ATOM   2500  CA  ARG C 308       2.330  75.976  -9.385  1.00 50.00           C  
ATOM   2501  C   ARG C 308       3.417  75.137 -10.039  1.00 50.00           C  
ATOM   2502  O   ARG C 308       3.166  74.021 -10.464  1.00 50.00           O  
ATOM   2503  CB  ARG C 308       1.640  76.850 -10.443  1.00 50.00           C  
ATOM   2504  CG  ARG C 308       1.814  76.344 -11.863  1.00 50.00           C  
ATOM   2505  CD  ARG C 308       0.643  76.597 -12.745  1.00 50.00           C  
ATOM   2506  NE  ARG C 308       0.057  77.915 -12.545  1.00 50.00           N  
ATOM   2507  CZ  ARG C 308       0.589  79.061 -12.944  1.00 50.00           C  
ATOM   2508  NH1 ARG C 308       1.751  79.100 -13.579  1.00 50.00           N1+
ATOM   2509  NH2 ARG C 308      -0.077  80.174 -12.705  1.00 50.00           N  
ATOM   2510  N   TYR C 309       4.623  75.697 -10.136  1.00 50.00           N  
ATOM   2511  CA  TYR C 309       5.760  74.948 -10.670  1.00 50.00           C  
ATOM   2512  C   TYR C 309       6.485  74.221  -9.529  1.00 50.00           C  
ATOM   2513  O   TYR C 309       7.339  73.368  -9.775  1.00 50.00           O  
ATOM   2514  CB  TYR C 309       6.748  75.872 -11.431  1.00 50.00           C  
ATOM   2515  CG  TYR C 309       7.234  75.350 -12.820  1.00 50.00           C  
ATOM   2516  CD1 TYR C 309       6.310  75.029 -13.849  1.00 50.00           C  
ATOM   2517  CD2 TYR C 309       8.618  75.240 -13.128  1.00 50.00           C  
ATOM   2518  CE1 TYR C 309       6.762  74.615 -15.161  1.00 50.00           C  
ATOM   2519  CE2 TYR C 309       9.085  74.832 -14.438  1.00 50.00           C  
ATOM   2520  CZ  TYR C 309       8.146  74.524 -15.446  1.00 50.00           C  
ATOM   2521  OH  TYR C 309       8.583  74.152 -16.716  1.00 50.00           O  
ATOM   2522  N   LEU C 310       6.152  74.576  -8.279  1.00 50.00           N  
ATOM   2523  CA  LEU C 310       6.678  73.820  -7.145  1.00 50.00           C  
ATOM   2524  C   LEU C 310       5.929  72.506  -7.065  1.00 50.00           C  
ATOM   2525  O   LEU C 310       6.501  71.452  -6.844  1.00 50.00           O  
ATOM   2526  CB  LEU C 310       6.491  74.534  -5.798  1.00 50.00           C  
ATOM   2527  CG  LEU C 310       7.039  73.633  -4.695  1.00 50.00           C  
ATOM   2528  CD1 LEU C 310       8.531  73.571  -4.849  1.00 50.00           C  
ATOM   2529  CD2 LEU C 310       6.657  74.129  -3.354  1.00 50.00           C  
ATOM   2530  N   PHE C 311       4.614  72.611  -7.260  1.00 50.00           N  
ATOM   2531  CA  PHE C 311       3.713  71.457  -7.319  1.00 50.00           C  
ATOM   2532  C   PHE C 311       4.042  70.607  -8.562  1.00 50.00           C  
ATOM   2533  O   PHE C 311       3.902  69.383  -8.559  1.00 50.00           O  
ATOM   2534  CB  PHE C 311       2.224  71.910  -7.431  1.00 50.00           C  
ATOM   2535  CG  PHE C 311       1.539  72.309  -6.113  1.00 50.00           C  
ATOM   2536  CD1 PHE C 311       0.148  72.090  -5.964  1.00 50.00           C  
ATOM   2537  CD2 PHE C 311       2.247  72.911  -5.035  1.00 50.00           C  
ATOM   2538  CE1 PHE C 311      -0.544  72.464  -4.764  1.00 50.00           C  
ATOM   2539  CE2 PHE C 311       1.568  73.296  -3.814  1.00 50.00           C  
ATOM   2540  CZ  PHE C 311       0.169  73.067  -3.688  1.00 50.00           C  
ATOM   2541  N   ALA C 312       4.482  71.299  -9.618  1.00 50.00           N  
ATOM   2542  CA  ALA C 312       4.830  70.698 -10.897  1.00 50.00           C  
ATOM   2543  C   ALA C 312       6.235  70.105 -10.872  1.00 50.00           C  
ATOM   2544  O   ALA C 312       6.464  69.064 -11.478  1.00 50.00           O  
ATOM   2545  CB  ALA C 312       4.725  71.745 -12.011  1.00 50.00           C  
ATOM   2546  N   LEU C 313       7.178  70.752 -10.185  1.00 50.00           N  
ATOM   2547  CA  LEU C 313       8.565  70.248 -10.103  1.00 50.00           C  
ATOM   2548  C   LEU C 313       8.658  69.028  -9.242  1.00 50.00           C  
ATOM   2549  O   LEU C 313       9.457  68.127  -9.489  1.00 50.00           O  
ATOM   2550  CB  LEU C 313       9.515  71.270  -9.484  1.00 50.00           C  
ATOM   2551  CG  LEU C 313      10.928  70.851  -8.997  1.00 50.00           C  
ATOM   2552  CD1 LEU C 313      11.695  70.047 -10.043  1.00 50.00           C  
ATOM   2553  CD2 LEU C 313      11.663  72.112  -8.640  1.00 50.00           C  
ATOM   2554  N   THR C 314       7.823  69.032  -8.219  1.00 50.00           N  
ATOM   2555  CA  THR C 314       7.788  67.991  -7.213  1.00 50.00           C  
ATOM   2556  C   THR C 314       6.928  66.778  -7.635  1.00 50.00           C  
ATOM   2557  O   THR C 314       7.010  65.728  -6.976  1.00 50.00           O  
ATOM   2558  CB  THR C 314       7.239  68.574  -5.868  1.00 50.00           C  
ATOM   2559  CG2 THR C 314       8.114  69.720  -5.395  1.00 50.00           C  
ATOM   2560  OG1 THR C 314       5.906  69.076  -6.046  1.00 50.00           O  
ATOM   2561  N   ALA C 315       6.133  66.879  -8.706  1.00 50.00           N  
ATOM   2562  CA  ALA C 315       5.241  65.756  -9.064  1.00 50.00           C  
ATOM   2563  C   ALA C 315       5.708  64.967 -10.307  1.00 50.00           C  
ATOM   2564  O   ALA C 315       5.670  63.732 -10.277  1.00 50.00           O  
ATOM   2565  CB  ALA C 315       3.808  66.279  -9.277  1.00 50.00           C  
ATOM   2566  N   GLY C 316       6.132  65.628 -11.387  1.00 50.00           N  
ATOM   2567  CA  GLY C 316       6.533  64.852 -12.554  1.00 50.00           C  
ATOM   2568  C   GLY C 316       7.345  65.591 -13.608  1.00 50.00           C  
ATOM   2569  O   GLY C 316       8.269  66.350 -13.275  1.00 50.00           O  
ATOM   2570  N   VAL C 317       6.997  65.370 -14.885  1.00 50.00           N  
ATOM   2571  CA  VAL C 317       7.741  65.982 -15.988  1.00 50.00           C  
ATOM   2572  C   VAL C 317       6.919  67.017 -16.786  1.00 50.00           C  
ATOM   2573  O   VAL C 317       6.619  66.789 -17.962  1.00 50.00           O  
ATOM   2574  CB  VAL C 317       8.273  64.906 -17.006  1.00 50.00           C  
ATOM   2575  CG1 VAL C 317       9.237  65.550 -18.002  1.00 50.00           C  
ATOM   2576  CG2 VAL C 317       8.987  63.800 -16.276  1.00 50.00           C  
ATOM   2577  N   PRO C 318       6.507  68.148 -16.165  1.00 50.00           N  
ATOM   2578  CA  PRO C 318       5.795  69.052 -17.083  1.00 50.00           C  
ATOM   2579  C   PRO C 318       6.793  69.507 -18.159  1.00 50.00           C  
ATOM   2580  O   PRO C 318       6.487  69.856 -19.295  1.00 50.00           O  
ATOM   2581  CB  PRO C 318       5.331  70.201 -16.172  1.00 50.00           C  
ATOM   2582  CG  PRO C 318       5.218  69.566 -14.807  1.00 50.00           C  
ATOM   2583  CD  PRO C 318       6.380  68.581 -14.759  1.00 50.00           C  
ATOM   2584  N   GLY C 319       8.022  69.419 -17.650  1.00 50.00           N  
ATOM   2585  CA  GLY C 319       9.324  69.695 -18.228  1.00 50.00           C  
ATOM   2586  C   GLY C 319      10.308  69.360 -17.100  1.00 50.00           C  
ATOM   2587  O   GLY C 319       9.807  69.086 -16.011  1.00 50.00           O  
ATOM   2588  N   HIS C 320      11.635  69.346 -17.267  1.00 50.00           N  
ATOM   2589  CA  HIS C 320      12.511  69.036 -16.107  1.00 50.00           C  
ATOM   2590  C   HIS C 320      13.018  70.310 -15.457  1.00 50.00           C  
ATOM   2591  O   HIS C 320      13.952  70.951 -15.944  1.00 50.00           O  
ATOM   2592  CB  HIS C 320      13.669  68.142 -16.548  1.00 50.00           C  
ATOM   2593  CG  HIS C 320      13.214  66.773 -16.947  1.00 50.00           C  
ATOM   2594  CD2 HIS C 320      13.332  66.090 -18.110  1.00 50.00           C  
ATOM   2595  ND1 HIS C 320      12.496  65.957 -16.098  1.00 50.00           N  
ATOM   2596  CE1 HIS C 320      12.190  64.833 -16.721  1.00 50.00           C  
ATOM   2597  NE2 HIS C 320      12.685  64.887 -17.944  1.00 50.00           N  
ATOM   2598  N   GLU C 321      12.382  70.648 -14.333  1.00 50.00           N  
ATOM   2599  CA  GLU C 321      12.608  71.917 -13.635  1.00 50.00           C  
ATOM   2600  C   GLU C 321      13.727  71.870 -12.596  1.00 50.00           C  
ATOM   2601  O   GLU C 321      13.499  71.994 -11.384  1.00 50.00           O  
ATOM   2602  CB  GLU C 321      11.297  72.402 -12.976  1.00 50.00           C  
ATOM   2603  CG  GLU C 321      10.273  71.299 -12.675  1.00 50.00           C  
ATOM   2604  CD  GLU C 321       9.165  71.128 -13.719  1.00 50.00           C  
ATOM   2605  OE1 GLU C 321       8.202  70.401 -13.408  1.00 50.00           O  
ATOM   2606  OE2 GLU C 321       9.239  71.699 -14.833  1.00 50.00           O1-
ATOM   2607  N   VAL C 322      14.940  71.698 -13.100  1.00 50.00           N  
ATOM   2608  CA  VAL C 322      16.145  71.771 -12.299  1.00 50.00           C  
ATOM   2609  C   VAL C 322      17.063  72.795 -12.924  1.00 50.00           C  
ATOM   2610  O   VAL C 322      17.588  72.580 -14.018  1.00 50.00           O  
ATOM   2611  CB  VAL C 322      16.881  70.391 -12.191  1.00 50.00           C  
ATOM   2612  CG1 VAL C 322      15.999  69.401 -11.448  1.00 50.00           C  
ATOM   2613  CG2 VAL C 322      17.204  69.832 -13.565  1.00 50.00           C  
ATOM   2614  N   ASP C 323      17.245  73.925 -12.253  1.00 50.00           N  
ATOM   2615  CA  ASP C 323      18.023  75.002 -12.851  1.00 50.00           C  
ATOM   2616  C   ASP C 323      19.486  74.984 -12.431  1.00 50.00           C  
ATOM   2617  O   ASP C 323      19.826  75.070 -11.239  1.00 50.00           O  
ATOM   2618  CB  ASP C 323      17.382  76.356 -12.497  1.00 50.00           C  
ATOM   2619  CG  ASP C 323      16.162  76.683 -13.372  1.00 50.00           C  
ATOM   2620  OD1 ASP C 323      16.333  77.466 -14.331  1.00 50.00           O  
ATOM   2621  OD2 ASP C 323      15.043  76.169 -13.118  1.00 50.00           O1-
ATOM   2622  N   ASP C 324      20.342  74.863 -13.448  1.00 50.00           N  
ATOM   2623  CA  ASP C 324      21.782  74.927 -13.269  1.00 50.00           C  
ATOM   2624  C   ASP C 324      22.193  76.392 -13.142  1.00 50.00           C  
ATOM   2625  O   ASP C 324      22.427  77.050 -14.146  1.00 50.00           O  
ATOM   2626  CB  ASP C 324      22.485  74.263 -14.476  1.00 50.00           C  
ATOM   2627  CG  ASP C 324      22.000  72.809 -14.731  1.00 50.00           C  
ATOM   2628  OD1 ASP C 324      22.157  71.964 -13.827  1.00 50.00           O  
ATOM   2629  OD2 ASP C 324      21.462  72.501 -15.826  1.00 50.00           O1-
ATOM   2630  N   ILE C 325      22.228  76.882 -11.898  1.00 50.00           N  
ATOM   2631  CA  ILE C 325      22.562  78.270 -11.521  1.00 50.00           C  
ATOM   2632  C   ILE C 325      23.536  78.892 -12.505  1.00 50.00           C  
ATOM   2633  O   ILE C 325      23.249  79.839 -13.239  1.00 50.00           O  
ATOM   2634  CB  ILE C 325      23.230  78.323 -10.067  1.00 50.00           C  
ATOM   2635  CG1 ILE C 325      22.208  77.921  -9.000  1.00 50.00           C  
ATOM   2636  CG2 ILE C 325      23.808  79.716  -9.778  1.00 50.00           C  
ATOM   2637  CD1 ILE C 325      22.782  77.847  -7.598  1.00 50.00           C  
ATOM   2638  N   ASP C 326      24.706  78.289 -12.478  1.00 50.00           N  
ATOM   2639  CA  ASP C 326      25.856  78.680 -13.226  1.00 50.00           C  
ATOM   2640  C   ASP C 326      25.549  78.836 -14.721  1.00 50.00           C  
ATOM   2641  O   ASP C 326      26.317  79.508 -15.414  1.00 50.00           O  
ATOM   2642  CB  ASP C 326      26.925  77.649 -12.886  1.00 50.00           C  
ATOM   2643  CG  ASP C 326      26.897  77.231 -11.411  1.00 50.00           C  
ATOM   2644  OD1 ASP C 326      27.076  78.110 -10.533  1.00 50.00           O  
ATOM   2645  OD2 ASP C 326      26.694  76.027 -11.132  1.00 50.00           O1-
ATOM   2646  N   HIS C 327      24.477  78.234 -15.247  1.00 50.00           N  
ATOM   2647  CA  HIS C 327      24.171  78.534 -16.646  1.00 50.00           C  
ATOM   2648  C   HIS C 327      24.082  80.050 -16.786  1.00 50.00           C  
ATOM   2649  O   HIS C 327      23.347  80.689 -16.046  1.00 50.00           O  
ATOM   2650  CB  HIS C 327      22.864  77.823 -17.096  1.00 50.00           C  
ATOM   2651  CG  HIS C 327      23.100  76.662 -18.026  1.00 50.00           C  
ATOM   2652  CD2 HIS C 327      23.432  75.369 -17.777  1.00 50.00           C  
ATOM   2653  ND1 HIS C 327      23.012  76.773 -19.398  1.00 50.00           N  
ATOM   2654  CE1 HIS C 327      23.280  75.601 -19.951  1.00 50.00           C  
ATOM   2655  NE2 HIS C 327      23.539  74.732 -18.990  1.00 50.00           N  
ATOM   2656  N   LEU C 328      24.840  80.648 -17.686  1.00 50.00           N  
ATOM   2657  CA  LEU C 328      24.858  82.084 -17.715  1.00 50.00           C  
ATOM   2658  C   LEU C 328      23.525  82.676 -18.068  1.00 50.00           C  
ATOM   2659  O   LEU C 328      23.405  83.897 -18.102  1.00 50.00           O  
ATOM   2660  CB  LEU C 328      25.915  82.591 -18.674  1.00 50.00           C  
ATOM   2661  CG  LEU C 328      26.588  83.719 -17.900  1.00 50.00           C  
ATOM   2662  CD1 LEU C 328      27.450  83.104 -16.802  1.00 50.00           C  
ATOM   2663  CD2 LEU C 328      27.413  84.585 -18.823  1.00 50.00           C  
ATOM   2664  N   GLY C 329      22.523  81.844 -18.340  1.00 50.00           N  
ATOM   2665  CA  GLY C 329      21.212  82.378 -18.651  1.00 50.00           C  
ATOM   2666  C   GLY C 329      20.501  82.731 -17.372  1.00 50.00           C  
ATOM   2667  O   GLY C 329      19.323  83.092 -17.370  1.00 50.00           O  
ATOM   2668  N   ASN C 330      21.261  82.627 -16.279  1.00 50.00           N  
ATOM   2669  CA  ASN C 330      20.753  82.879 -14.935  1.00 50.00           C  
ATOM   2670  C   ASN C 330      21.622  83.901 -14.143  1.00 50.00           C  
ATOM   2671  O   ASN C 330      21.081  84.932 -13.736  1.00 50.00           O  
ATOM   2672  CB  ASN C 330      20.654  81.543 -14.171  1.00 50.00           C  
ATOM   2673  CG  ASN C 330      19.480  81.521 -13.166  1.00 50.00           C  
ATOM   2674  ND2 ASN C 330      19.176  82.675 -12.557  1.00 50.00           N  
ATOM   2675  OD1 ASN C 330      18.866  80.479 -12.946  1.00 50.00           O  
ATOM   2676  N   ARG C 331      22.922  83.658 -13.904  1.00 50.00           N  
ATOM   2677  CA  ARG C 331      23.720  84.645 -13.135  1.00 50.00           C  
ATOM   2678  C   ARG C 331      24.138  85.835 -14.019  1.00 50.00           C  
ATOM   2679  O   ARG C 331      24.771  85.651 -15.055  1.00 50.00           O  
ATOM   2680  CB  ARG C 331      24.967  83.978 -12.489  1.00 50.00           C  
ATOM   2681  CG  ARG C 331      24.892  83.898 -10.941  1.00 50.00           C  
ATOM   2682  CD  ARG C 331      26.114  83.249 -10.304  1.00 50.00           C  
ATOM   2683  NE  ARG C 331      27.358  83.775 -10.861  1.00 50.00           N  
ATOM   2684  CZ  ARG C 331      28.472  83.059 -10.989  1.00 50.00           C  
ATOM   2685  NH1 ARG C 331      28.494  81.796 -10.591  1.00 50.00           N1+
ATOM   2686  NH2 ARG C 331      29.560  83.594 -11.526  1.00 50.00           N  
ATOM   2687  N   ARG C 332      23.766  87.046 -13.583  1.00 50.00           N  
ATOM   2688  CA  ARG C 332      23.970  88.322 -14.295  1.00 50.00           C  
ATOM   2689  C   ARG C 332      25.272  89.040 -13.877  1.00 50.00           C  
ATOM   2690  O   ARG C 332      25.761  88.871 -12.758  1.00 50.00           O  
ATOM   2691  CB  ARG C 332      22.773  89.234 -14.016  1.00 50.00           C  
ATOM   2692  CG  ARG C 332      22.696  90.454 -14.912  1.00 50.00           C  
ATOM   2693  CD  ARG C 332      21.866  91.550 -14.271  1.00 50.00           C  
ATOM   2694  NE  ARG C 332      21.939  92.798 -15.027  1.00 50.00           N  
ATOM   2695  CZ  ARG C 332      21.708  94.001 -14.506  1.00 50.00           C  
ATOM   2696  NH1 ARG C 332      21.390  94.118 -13.226  1.00 50.00           N1+
ATOM   2697  NH2 ARG C 332      21.790  95.091 -15.257  1.00 50.00           N  
ATOM   2698  N   ILE C 333      25.797  89.860 -14.798  1.00 50.00           N  
ATOM   2699  CA  ILE C 333      27.047  90.616 -14.617  1.00 50.00           C  
ATOM   2700  C   ILE C 333      26.795  92.137 -14.487  1.00 50.00           C  
ATOM   2701  O   ILE C 333      26.301  92.773 -15.419  1.00 50.00           O  
ATOM   2702  CB  ILE C 333      28.000  90.409 -15.805  1.00 50.00           C  
ATOM   2703  CG1 ILE C 333      28.385  88.940 -15.942  1.00 50.00           C  
ATOM   2704  CG2 ILE C 333      29.246  91.191 -15.590  1.00 50.00           C  
ATOM   2705  CD1 ILE C 333      27.377  88.106 -16.636  1.00 50.00           C  
ATOM   2706  N   ARG C 334      27.184  92.704 -13.339  1.00 50.00           N  
ATOM   2707  CA  ARG C 334      26.973  94.121 -13.005  1.00 50.00           C  
ATOM   2708  C   ARG C 334      28.046  95.040 -13.577  1.00 50.00           C  
ATOM   2709  O   ARG C 334      29.163  95.140 -13.063  1.00 50.00           O  
ATOM   2710  CB  ARG C 334      26.941  94.325 -11.490  1.00 50.00           C  
ATOM   2711  CG  ARG C 334      25.611  94.022 -10.824  1.00 50.00           C  
ATOM   2712  CD  ARG C 334      25.723  94.049  -9.305  1.00 50.00           C  
ATOM   2713  NE  ARG C 334      24.671  94.831  -8.666  1.00 50.00           N  
ATOM   2714  CZ  ARG C 334      24.895  95.882  -7.879  1.00 50.00           C  
ATOM   2715  NH1 ARG C 334      26.138  96.274  -7.632  1.00 50.00           N1+
ATOM   2716  NH2 ARG C 334      23.880  96.546  -7.338  1.00 50.00           N  
ATOM   2717  N   THR C 335      27.668  95.736 -14.637  1.00 50.00           N  
ATOM   2718  CA  THR C 335      28.547  96.684 -15.275  1.00 50.00           C  
ATOM   2719  C   THR C 335      28.825  97.852 -14.346  1.00 50.00           C  
ATOM   2720  O   THR C 335      28.076  98.081 -13.408  1.00 50.00           O  
ATOM   2721  CB  THR C 335      27.901  97.208 -16.583  1.00 50.00           C  
ATOM   2722  CG2 THR C 335      27.814  96.101 -17.635  1.00 50.00           C  
ATOM   2723  OG1 THR C 335      26.575  97.679 -16.298  1.00 50.00           O  
ATOM   2724  N   VAL C 336      29.906  98.572 -14.608  1.00 50.00           N  
ATOM   2725  CA  VAL C 336      30.271  99.757 -13.832  1.00 50.00           C  
ATOM   2726  C   VAL C 336      29.038 100.613 -13.521  1.00 50.00           C  
ATOM   2727  O   VAL C 336      28.667 100.782 -12.365  1.00 50.00           O  
ATOM   2728  CB  VAL C 336      31.261 100.674 -14.612  1.00 50.00           C  
ATOM   2729  CG1 VAL C 336      31.545 101.948 -13.810  1.00 50.00           C  
ATOM   2730  CG2 VAL C 336      32.530  99.928 -14.919  1.00 50.00           C  
ATOM   2731  N   GLY C 337      28.434 101.142 -14.587  1.00 50.00           N  
ATOM   2732  CA  GLY C 337      27.261 101.995 -14.509  1.00 50.00           C  
ATOM   2733  C   GLY C 337      26.332 101.611 -13.391  1.00 50.00           C  
ATOM   2734  O   GLY C 337      26.158 102.353 -12.428  1.00 50.00           O  
ATOM   2735  N   GLU C 338      25.748 100.433 -13.537  1.00 50.00           N  
ATOM   2736  CA  GLU C 338      24.843  99.881 -12.552  1.00 50.00           C  
ATOM   2737  C   GLU C 338      25.403 100.070 -11.136  1.00 50.00           C  
ATOM   2738  O   GLU C 338      24.710 100.505 -10.215  1.00 50.00           O  
ATOM   2739  CB  GLU C 338      24.641  98.393 -12.879  1.00 50.00           C  
ATOM   2740  CG  GLU C 338      23.667  97.637 -11.996  1.00 50.00           C  
ATOM   2741  CD  GLU C 338      23.633  96.148 -12.300  1.00 50.00           C  
ATOM   2742  OE1 GLU C 338      22.910  95.418 -11.588  1.00 50.00           O  
ATOM   2743  OE2 GLU C 338      24.324  95.705 -13.243  1.00 50.00           O1-
ATOM   2744  N   LEU C 339      26.679  99.754 -10.975  1.00 50.00           N  
ATOM   2745  CA  LEU C 339      27.319  99.874  -9.676  1.00 50.00           C  
ATOM   2746  C   LEU C 339      27.421 101.329  -9.229  1.00 50.00           C  
ATOM   2747  O   LEU C 339      27.420 101.615  -8.034  1.00 50.00           O  
ATOM   2748  CB  LEU C 339      28.703  99.217  -9.719  1.00 50.00           C  
ATOM   2749  CG  LEU C 339      28.707  97.793  -9.139  1.00 50.00           C  
ATOM   2750  CD1 LEU C 339      29.904  97.019  -9.687  1.00 50.00           C  
ATOM   2751  CD2 LEU C 339      28.725  97.866  -7.608  1.00 50.00           C  
ATOM   2752  N   MET C 340      27.515 102.258 -10.167  1.00 50.00           N  
ATOM   2753  CA  MET C 340      27.563 103.626  -9.734  1.00 50.00           C  
ATOM   2754  C   MET C 340      26.169 104.152  -9.543  1.00 50.00           C  
ATOM   2755  O   MET C 340      25.901 104.925  -8.635  1.00 50.00           O  
ATOM   2756  CB  MET C 340      28.316 104.481 -10.746  1.00 50.00           C  
ATOM   2757  CG  MET C 340      28.467 105.951 -10.326  1.00 50.00           C  
ATOM   2758  SD  MET C 340      27.043 106.968 -10.764  1.00 50.00           S  
ATOM   2759  CE  MET C 340      27.793 108.173 -11.870  1.00 50.00           C  
ATOM   2760  N   THR C 341      25.264 103.708 -10.400  1.00 50.00           N  
ATOM   2761  CA  THR C 341      23.902 104.179 -10.287  1.00 50.00           C  
ATOM   2762  C   THR C 341      23.297 103.750  -8.981  1.00 50.00           C  
ATOM   2763  O   THR C 341      22.524 104.496  -8.394  1.00 50.00           O  
ATOM   2764  CB  THR C 341      22.983 103.674 -11.449  1.00 50.00           C  
ATOM   2765  CG2 THR C 341      22.612 102.207 -11.299  1.00 50.00           C  
ATOM   2766  OG1 THR C 341      21.775 104.452 -11.448  1.00 50.00           O  
ATOM   2767  N   ASP C 342      23.652 102.555  -8.516  1.00 50.00           N  
ATOM   2768  CA  ASP C 342      23.096 102.097  -7.268  1.00 50.00           C  
ATOM   2769  C   ASP C 342      23.500 103.011  -6.138  1.00 50.00           C  
ATOM   2770  O   ASP C 342      22.647 103.451  -5.364  1.00 50.00           O  
ATOM   2771  CB  ASP C 342      23.554 100.692  -6.932  1.00 50.00           C  
ATOM   2772  CG  ASP C 342      22.600  99.997  -5.986  1.00 50.00           C  
ATOM   2773  OD1 ASP C 342      22.152 100.649  -5.010  1.00 50.00           O  
ATOM   2774  OD2 ASP C 342      22.301  98.802  -6.223  1.00 50.00           O1-
ATOM   2775  N   GLN C 343      24.801 103.299  -6.030  1.00 50.00           N  
ATOM   2776  CA  GLN C 343      25.254 104.191  -4.978  1.00 50.00           C  
ATOM   2777  C   GLN C 343      24.694 105.568  -5.178  1.00 50.00           C  
ATOM   2778  O   GLN C 343      24.446 106.287  -4.221  1.00 50.00           O  
ATOM   2779  CB  GLN C 343      26.764 104.297  -4.931  1.00 50.00           C  
ATOM   2780  CG  GLN C 343      27.247 105.227  -3.820  1.00 50.00           C  
ATOM   2781  CD  GLN C 343      26.807 104.808  -2.411  1.00 50.00           C  
ATOM   2782  NE2 GLN C 343      25.991 103.763  -2.312  1.00 50.00           N  
ATOM   2783  OE1 GLN C 343      27.203 105.423  -1.429  1.00 50.00           O  
ATOM   2784  N   PHE C 344      24.498 105.944  -6.435  1.00 50.00           N  
ATOM   2785  CA  PHE C 344      23.915 107.234  -6.694  1.00 50.00           C  
ATOM   2786  C   PHE C 344      22.491 107.288  -6.150  1.00 50.00           C  
ATOM   2787  O   PHE C 344      22.089 108.312  -5.600  1.00 50.00           O  
ATOM   2788  CB  PHE C 344      23.905 107.537  -8.193  1.00 50.00           C  
ATOM   2789  CG  PHE C 344      23.406 108.928  -8.522  1.00 50.00           C  
ATOM   2790  CD1 PHE C 344      22.020 109.179  -8.676  1.00 50.00           C  
ATOM   2791  CD2 PHE C 344      24.317 110.003  -8.657  1.00 50.00           C  
ATOM   2792  CE1 PHE C 344      21.541 110.484  -8.960  1.00 50.00           C  
ATOM   2793  CE2 PHE C 344      23.862 111.332  -8.943  1.00 50.00           C  
ATOM   2794  CZ  PHE C 344      22.469 111.572  -9.095  1.00 50.00           C  
ATOM   2795  N   ARG C 345      21.736 106.188  -6.289  1.00 50.00           N  
ATOM   2796  CA  ARG C 345      20.350 106.137  -5.794  1.00 50.00           C  
ATOM   2797  C   ARG C 345      20.310 105.950  -4.290  1.00 50.00           C  
ATOM   2798  O   ARG C 345      19.318 106.330  -3.664  1.00 50.00           O  
ATOM   2799  CB  ARG C 345      19.542 105.017  -6.493  1.00 50.00           C  
ATOM   2800  CG  ARG C 345      19.581 103.592  -5.902  1.00 50.00           C  
ATOM   2801  CD  ARG C 345      19.809 102.479  -6.982  1.00 50.00           C  
ATOM   2802  NE  ARG C 345      18.814 102.345  -8.066  1.00 50.00           N  
ATOM   2803  CZ  ARG C 345      19.020 102.694  -9.343  1.00 50.00           C  
ATOM   2804  NH1 ARG C 345      20.178 103.216  -9.722  1.00 50.00           N1+
ATOM   2805  NH2 ARG C 345      18.075 102.506 -10.258  1.00 50.00           N  
ATOM   2806  N   VAL C 346      21.373 105.355  -3.725  1.00 50.00           N  
ATOM   2807  CA  VAL C 346      21.510 105.216  -2.270  1.00 50.00           C  
ATOM   2808  C   VAL C 346      21.751 106.611  -1.647  1.00 50.00           C  
ATOM   2809  O   VAL C 346      21.309 106.898  -0.534  1.00 50.00           O  
ATOM   2810  CB  VAL C 346      22.712 104.249  -1.894  1.00 50.00           C  
ATOM   2811  CG1 VAL C 346      22.870 104.135  -0.389  1.00 50.00           C  
ATOM   2812  CG2 VAL C 346      22.460 102.871  -2.455  1.00 50.00           C  
ATOM   2813  N   GLY C 347      22.446 107.468  -2.404  1.00 50.00           N  
ATOM   2814  CA  GLY C 347      22.723 108.831  -1.989  1.00 50.00           C  
ATOM   2815  C   GLY C 347      21.481 109.683  -2.138  1.00 50.00           C  
ATOM   2816  O   GLY C 347      21.230 110.571  -1.327  1.00 50.00           O  
ATOM   2817  N   LEU C 348      20.700 109.400  -3.180  1.00 50.00           N  
ATOM   2818  CA  LEU C 348      19.455 110.118  -3.443  1.00 50.00           C  
ATOM   2819  C   LEU C 348      18.451 109.892  -2.326  1.00 50.00           C  
ATOM   2820  O   LEU C 348      17.728 110.808  -1.946  1.00 50.00           O  
ATOM   2821  CB  LEU C 348      18.831 109.659  -4.770  1.00 50.00           C  
ATOM   2822  CG  LEU C 348      18.035 110.723  -5.555  1.00 50.00           C  
ATOM   2823  CD1 LEU C 348      18.842 111.996  -5.655  1.00 50.00           C  
ATOM   2824  CD2 LEU C 348      17.733 110.238  -6.970  1.00 50.00           C  
ATOM   2825  N   ALA C 349      18.402 108.668  -1.806  1.00 50.00           N  
ATOM   2826  CA  ALA C 349      17.503 108.328  -0.701  1.00 50.00           C  
ATOM   2827  C   ALA C 349      17.903 109.080   0.565  1.00 50.00           C  
ATOM   2828  O   ALA C 349      17.049 109.584   1.287  1.00 50.00           O  
ATOM   2829  CB  ALA C 349      17.543 106.812  -0.439  1.00 50.00           C  
ATOM   2830  N   ARG C 350      19.216 109.136   0.808  1.00 50.00           N  
ATOM   2831  CA  ARG C 350      19.820 109.822   1.956  1.00 50.00           C  
ATOM   2832  C   ARG C 350      19.527 111.327   1.917  1.00 50.00           C  
ATOM   2833  O   ARG C 350      19.407 111.981   2.952  1.00 50.00           O  
ATOM   2834  CB  ARG C 350      21.343 109.605   1.959  1.00 50.00           C  
ATOM   2835  CG  ARG C 350      21.809 108.190   2.259  1.00 50.00           C  
ATOM   2836  CD  ARG C 350      21.462 107.771   3.673  1.00 50.00           C  
ATOM   2837  NE  ARG C 350      22.461 106.861   4.221  1.00 50.00           N  
ATOM   2838  CZ  ARG C 350      23.726 107.198   4.458  1.00 50.00           C  
ATOM   2839  NH1 ARG C 350      24.162 108.429   4.199  1.00 50.00           N1+
ATOM   2840  NH2 ARG C 350      24.563 106.301   4.961  1.00 50.00           N  
ATOM   2841  N   LEU C 351      19.422 111.864   0.706  1.00 50.00           N  
ATOM   2842  CA  LEU C 351      19.110 113.280   0.492  1.00 50.00           C  
ATOM   2843  C   LEU C 351      17.604 113.537   0.690  1.00 50.00           C  
ATOM   2844  O   LEU C 351      17.184 114.480   1.377  1.00 50.00           O  
ATOM   2845  CB  LEU C 351      19.544 113.672  -0.935  1.00 50.00           C  
ATOM   2846  CG  LEU C 351      19.837 115.123  -1.341  1.00 50.00           C  
ATOM   2847  CD1 LEU C 351      20.051 115.990  -0.130  1.00 50.00           C  
ATOM   2848  CD2 LEU C 351      21.072 115.136  -2.222  1.00 50.00           C  
ATOM   2849  N   ALA C 352      16.806 112.666   0.078  1.00 50.00           N  
ATOM   2850  CA  ALA C 352      15.354 112.713   0.167  1.00 50.00           C  
ATOM   2851  C   ALA C 352      14.893 112.493   1.606  1.00 50.00           C  
ATOM   2852  O   ALA C 352      13.783 112.881   1.985  1.00 50.00           O  
ATOM   2853  CB  ALA C 352      14.738 111.645  -0.752  1.00 50.00           C  
ATOM   2854  N   ARG C 353      15.760 111.856   2.391  1.00 50.00           N  
ATOM   2855  CA  ARG C 353      15.503 111.586   3.808  1.00 50.00           C  
ATOM   2856  C   ARG C 353      15.449 112.888   4.591  1.00 50.00           C  
ATOM   2857  O   ARG C 353      14.463 113.186   5.280  1.00 50.00           O  
ATOM   2858  CB  ARG C 353      16.624 110.699   4.406  1.00 50.00           C  
ATOM   2859  CG  ARG C 353      16.503 110.394   5.924  1.00 50.00           C  
ATOM   2860  CD  ARG C 353      17.855 110.169   6.646  1.00 50.00           C  
ATOM   2861  NE  ARG C 353      18.655 109.043   6.148  1.00 50.00           N  
ATOM   2862  CZ  ARG C 353      19.404 108.249   6.918  1.00 50.00           C  
ATOM   2863  NH1 ARG C 353      19.458 108.442   8.226  1.00 50.00           N1+
ATOM   2864  NH2 ARG C 353      20.104 107.260   6.382  1.00 50.00           N  
ATOM   2865  N   GLY C 354      16.538 113.648   4.452  1.00 50.00           N  
ATOM   2866  CA  GLY C 354      16.705 114.920   5.126  1.00 50.00           C  
ATOM   2867  C   GLY C 354      15.841 116.017   4.554  1.00 50.00           C  
ATOM   2868  O   GLY C 354      15.450 116.907   5.296  1.00 50.00           O  
ATOM   2869  N   VAL C 355      15.536 115.962   3.261  1.00 50.00           N  
ATOM   2870  CA  VAL C 355      14.697 116.985   2.658  1.00 50.00           C  
ATOM   2871  C   VAL C 355      13.263 116.948   3.227  1.00 50.00           C  
ATOM   2872  O   VAL C 355      12.652 118.001   3.448  1.00 50.00           O  
ATOM   2873  CB  VAL C 355      14.637 116.819   1.121  1.00 50.00           C  
ATOM   2874  CG1 VAL C 355      13.953 115.544   0.760  1.00 50.00           C  
ATOM   2875  CG2 VAL C 355      13.877 117.965   0.509  1.00 50.00           C  
ATOM   2876  N   ARG C 356      12.736 115.742   3.458  1.00 50.00           N  
ATOM   2877  CA  ARG C 356      11.382 115.543   3.997  1.00 50.00           C  
ATOM   2878  C   ARG C 356      11.222 116.215   5.356  1.00 50.00           C  
ATOM   2879  O   ARG C 356      10.140 116.707   5.695  1.00 50.00           O  
ATOM   2880  CB  ARG C 356      11.086 114.041   4.142  1.00 50.00           C  
ATOM   2881  CG  ARG C 356       9.615 113.617   3.973  1.00 50.00           C  
ATOM   2882  CD  ARG C 356       9.408 112.118   4.335  1.00 50.00           C  
ATOM   2883  NE  ARG C 356       8.245 111.483   3.694  1.00 50.00           N  
ATOM   2884  CZ  ARG C 356       8.229 111.010   2.450  1.00 50.00           C  
ATOM   2885  NH1 ARG C 356       9.307 111.086   1.688  1.00 50.00           N1+
ATOM   2886  NH2 ARG C 356       7.127 110.463   1.968  1.00 50.00           N  
ATOM   2887  N   GLU C 357      12.317 116.218   6.122  1.00 50.00           N  
ATOM   2888  CA  GLU C 357      12.368 116.819   7.448  1.00 50.00           C  
ATOM   2889  C   GLU C 357      12.278 118.326   7.359  1.00 50.00           C  
ATOM   2890  O   GLU C 357      11.802 118.977   8.278  1.00 50.00           O  
ATOM   2891  CB  GLU C 357      13.684 116.447   8.163  1.00 50.00           C  
ATOM   2892  CG  GLU C 357      14.021 114.935   8.230  1.00 50.00           C  
ATOM   2893  CD  GLU C 357      14.956 114.558   9.391  1.00 50.00           C  
ATOM   2894  OE1 GLU C 357      15.958 115.258   9.610  1.00 50.00           O  
ATOM   2895  OE2 GLU C 357      14.689 113.555  10.087  1.00 50.00           O1-
ATOM   2896  N   ARG C 358      12.733 118.858   6.225  1.00 50.00           N  
ATOM   2897  CA  ARG C 358      12.779 120.297   5.965  1.00 50.00           C  
ATOM   2898  C   ARG C 358      11.493 120.812   5.336  1.00 50.00           C  
ATOM   2899  O   ARG C 358      11.306 122.019   5.196  1.00 50.00           O  
ATOM   2900  CB  ARG C 358      13.973 120.588   5.074  1.00 50.00           C  
ATOM   2901  CG  ARG C 358      15.264 119.975   5.651  1.00 50.00           C  
ATOM   2902  CD  ARG C 358      16.236 119.488   4.594  1.00 50.00           C  
ATOM   2903  NE  ARG C 358      17.101 120.540   4.095  1.00 50.00           N  
ATOM   2904  CZ  ARG C 358      17.976 120.373   3.117  1.00 50.00           C  
ATOM   2905  NH1 ARG C 358      18.100 119.186   2.535  1.00 50.00           N1+
ATOM   2906  NH2 ARG C 358      18.722 121.395   2.729  1.00 50.00           N  
ATOM   2907  N   MET C 359      10.611 119.908   4.942  1.00 50.00           N  
ATOM   2908  CA  MET C 359       9.321 120.337   4.423  1.00 50.00           C  
ATOM   2909  C   MET C 359       8.482 120.939   5.566  1.00 50.00           C  
ATOM   2910  O   MET C 359       7.589 121.767   5.354  1.00 50.00           O  
ATOM   2911  CB  MET C 359       8.596 119.131   3.798  1.00 50.00           C  
ATOM   2912  CG  MET C 359       7.298 119.435   3.042  1.00 50.00           C  
ATOM   2913  SD  MET C 359       5.772 119.462   4.049  1.00 50.00           S  
ATOM   2914  CE  MET C 359       5.174 121.190   3.785  1.00 50.00           C  
ATOM   2915  N   LEU C 360       8.825 120.501   6.785  1.00 50.00           N  
ATOM   2916  CA  LEU C 360       8.193 120.909   8.052  1.00 50.00           C  
ATOM   2917  C   LEU C 360       9.001 122.030   8.754  1.00 50.00           C  
ATOM   2918  O   LEU C 360       8.455 122.806   9.548  1.00 50.00           O  
ATOM   2919  CB  LEU C 360       8.086 119.687   8.994  1.00 50.00           C  
ATOM   2920  CG  LEU C 360       8.568 118.302   8.523  1.00 50.00           C  
ATOM   2921  CD1 LEU C 360       8.736 117.398   9.711  1.00 50.00           C  
ATOM   2922  CD2 LEU C 360       7.591 117.709   7.553  1.00 50.00           C  
ATOM   2923  N   MET C 361      10.296 122.103   8.454  1.00 50.00           N  
ATOM   2924  CA  MET C 361      11.175 123.096   9.064  1.00 50.00           C  
ATOM   2925  C   MET C 361      10.947 124.484   8.469  1.00 50.00           C  
ATOM   2926  O   MET C 361      10.858 125.471   9.208  1.00 50.00           O  
ATOM   2927  CB  MET C 361      12.661 122.696   8.888  1.00 50.00           C  
ATOM   2928  CG  MET C 361      13.354 123.115   7.590  1.00 50.00           C  
ATOM   2929  SD  MET C 361      15.106 122.818   7.593  1.00 50.00           S  
ATOM   2930  CE  MET C 361      15.768 124.424   7.608  1.00 50.00           C  
ATOM   2931  N   GLY C 362      10.851 124.552   7.139  1.00 50.00           N  
ATOM   2932  CA  GLY C 362      10.665 125.823   6.452  1.00 50.00           C  
ATOM   2933  C   GLY C 362       9.426 126.565   6.891  1.00 50.00           C  
ATOM   2934  O   GLY C 362       8.319 126.032   6.791  1.00 50.00           O  
ATOM   2935  N   SER C 363       9.620 127.788   7.384  1.00 50.00           N  
ATOM   2936  CA  SER C 363       8.514 128.614   7.836  1.00 50.00           C  
ATOM   2937  C   SER C 363       7.406 128.670   6.780  1.00 50.00           C  
ATOM   2938  O   SER C 363       6.434 127.914   6.871  1.00 50.00           O  
ATOM   2939  CB  SER C 363       9.026 130.026   8.164  1.00 50.00           C  
ATOM   2940  OG  SER C 363      10.201 130.346   7.426  1.00 50.00           O  
ATOM   2941  N   GLU C 364       7.546 129.543   5.779  1.00 50.00           N  
ATOM   2942  CA  GLU C 364       6.537 129.645   4.726  1.00 50.00           C  
ATOM   2943  C   GLU C 364       7.057 129.121   3.377  1.00 50.00           C  
ATOM   2944  O   GLU C 364       8.018 128.355   3.311  1.00 50.00           O  
ATOM   2945  CB  GLU C 364       6.060 131.093   4.581  1.00 50.00           C  
ATOM   2946  CG  GLU C 364       5.097 131.531   5.659  1.00 50.00           C  
ATOM   2947  CD  GLU C 364       3.960 130.545   5.869  1.00 50.00           C  
ATOM   2948  OE1 GLU C 364       3.442 130.003   4.867  1.00 50.00           O  
ATOM   2949  OE2 GLU C 364       3.583 130.312   7.040  1.00 50.00           O1-
ATOM   2950  N   ASP C 365       6.396 129.560   2.312  1.00 50.00           N  
ATOM   2951  CA  ASP C 365       6.622 129.157   0.922  1.00 50.00           C  
ATOM   2952  C   ASP C 365       8.117 129.243   0.447  1.00 50.00           C  
ATOM   2953  O   ASP C 365       8.543 128.332  -0.263  1.00 50.00           O  
ATOM   2954  CB  ASP C 365       5.677 130.005   0.051  1.00 50.00           C  
ATOM   2955  CG  ASP C 365       6.259 130.353  -1.296  1.00 50.00           C  
ATOM   2956  OD1 ASP C 365       7.162 131.208  -1.363  1.00 50.00           O  
ATOM   2957  OD2 ASP C 365       5.818 129.775  -2.299  1.00 50.00           O1-
ATOM   2958  N   SER C 366       8.914 130.266   0.789  1.00 50.00           N  
ATOM   2959  CA  SER C 366      10.312 130.327   0.282  1.00 50.00           C  
ATOM   2960  C   SER C 366      11.204 129.253   0.926  1.00 50.00           C  
ATOM   2961  O   SER C 366      11.911 129.495   1.911  1.00 50.00           O  
ATOM   2962  CB  SER C 366      10.914 131.724   0.516  1.00 50.00           C  
ATOM   2963  OG  SER C 366      10.740 132.543  -0.637  1.00 50.00           O  
ATOM   2964  N   LEU C 367      11.170 128.061   0.334  1.00 50.00           N  
ATOM   2965  CA  LEU C 367      11.907 126.919   0.846  1.00 50.00           C  
ATOM   2966  C   LEU C 367      12.446 126.028  -0.282  1.00 50.00           C  
ATOM   2967  O   LEU C 367      12.816 124.881  -0.036  1.00 50.00           O  
ATOM   2968  CB  LEU C 367      10.975 126.102   1.757  1.00 50.00           C  
ATOM   2969  CG  LEU C 367       9.454 126.055   1.480  1.00 50.00           C  
ATOM   2970  CD1 LEU C 367       9.185 125.438   0.130  1.00 50.00           C  
ATOM   2971  CD2 LEU C 367       8.752 125.235   2.550  1.00 50.00           C  
ATOM   2972  N   THR C 368      12.510 126.544  -1.504  1.00 50.00           N  
ATOM   2973  CA  THR C 368      12.950 125.747  -2.652  1.00 50.00           C  
ATOM   2974  C   THR C 368      14.466 125.416  -2.611  1.00 50.00           C  
ATOM   2975  O   THR C 368      14.847 124.246  -2.511  1.00 50.00           O  
ATOM   2976  CB  THR C 368      12.625 126.501  -3.969  1.00 50.00           C  
ATOM   2977  CG2 THR C 368      12.466 125.547  -5.127  1.00 50.00           C  
ATOM   2978  OG1 THR C 368      11.427 127.258  -3.781  1.00 50.00           O  
ATOM   2979  N   PRO C 369      15.335 126.438  -2.671  1.00 50.00           N  
ATOM   2980  CA  PRO C 369      16.787 126.240  -2.670  1.00 50.00           C  
ATOM   2981  C   PRO C 369      17.309 125.375  -1.511  1.00 50.00           C  
ATOM   2982  O   PRO C 369      17.153 124.150  -1.480  1.00 50.00           O  
ATOM   2983  CB  PRO C 369      17.317 127.661  -2.634  1.00 50.00           C  
ATOM   2984  CG  PRO C 369      16.309 128.345  -1.761  1.00 50.00           C  
ATOM   2985  CD  PRO C 369      15.034 127.856  -2.363  1.00 50.00           C  
ATOM   2986  N   ALA C 370      17.953 126.067  -0.573  1.00 50.00           N  
ATOM   2987  CA  ALA C 370      18.629 125.499   0.587  1.00 50.00           C  
ATOM   2988  C   ALA C 370      17.671 124.828   1.557  1.00 50.00           C  
ATOM   2989  O   ALA C 370      18.093 123.941   2.305  1.00 50.00           O  
ATOM   2990  CB  ALA C 370      19.419 126.600   1.313  1.00 50.00           C  
ATOM   2991  N   LYS C 371      16.404 125.215   1.578  1.00 50.00           N  
ATOM   2992  CA  LYS C 371      15.521 124.577   2.540  1.00 50.00           C  
ATOM   2993  C   LYS C 371      15.294 123.110   2.194  1.00 50.00           C  
ATOM   2994  O   LYS C 371      15.084 122.315   3.094  1.00 50.00           O  
ATOM   2995  CB  LYS C 371      14.175 125.306   2.617  1.00 50.00           C  
ATOM   2996  CG  LYS C 371      13.355 125.045   3.894  1.00 50.00           C  
ATOM   2997  CD  LYS C 371      13.894 125.753   5.157  1.00 50.00           C  
ATOM   2998  CE  LYS C 371      13.443 127.206   5.278  1.00 50.00           C  
ATOM   2999  NZ  LYS C 371      13.402 127.651   6.703  1.00 50.00           N1+
ATOM   3000  N   LEU C 372      15.347 122.730   0.917  1.00 50.00           N  
ATOM   3001  CA  LEU C 372      15.113 121.323   0.572  1.00 50.00           C  
ATOM   3002  C   LEU C 372      16.413 120.578   0.230  1.00 50.00           C  
ATOM   3003  O   LEU C 372      16.469 119.362   0.408  1.00 50.00           O  
ATOM   3004  CB  LEU C 372      14.138 121.211  -0.615  1.00 50.00           C  
ATOM   3005  CG  LEU C 372      12.669 120.871  -0.318  1.00 50.00           C  
ATOM   3006  CD1 LEU C 372      11.955 121.982   0.410  1.00 50.00           C  
ATOM   3007  CD2 LEU C 372      11.999 120.589  -1.624  1.00 50.00           C  
ATOM   3008  N   VAL C 373      17.462 121.263  -0.223  1.00 50.00           N  
ATOM   3009  CA  VAL C 373      18.645 120.515  -0.662  1.00 50.00           C  
ATOM   3010  C   VAL C 373      19.896 120.756   0.195  1.00 50.00           C  
ATOM   3011  O   VAL C 373      20.226 121.891   0.553  1.00 50.00           O  
ATOM   3012  CB  VAL C 373      18.988 120.871  -2.110  1.00 50.00           C  
ATOM   3013  CG1 VAL C 373      20.103 119.976  -2.610  1.00 50.00           C  
ATOM   3014  CG2 VAL C 373      17.751 120.729  -2.972  1.00 50.00           C  
ATOM   3015  N   ASN C 374      20.578 119.630   0.480  1.00 50.00           N  
ATOM   3016  CA  ASN C 374      21.857 119.524   1.206  1.00 50.00           C  
ATOM   3017  C   ASN C 374      22.785 118.526   0.487  1.00 50.00           C  
ATOM   3018  O   ASN C 374      22.506 117.344   0.420  1.00 50.00           O  
ATOM   3019  CB  ASN C 374      21.635 119.089   2.688  1.00 50.00           C  
ATOM   3020  CG  ASN C 374      21.112 117.633   2.851  1.00 50.00           C  
ATOM   3021  ND2 ASN C 374      21.961 116.780   3.394  1.00 50.00           N  
ATOM   3022  OD1 ASN C 374      19.977 117.298   2.510  1.00 50.00           O  
ATOM   3023  N   SER C 375      23.888 119.020  -0.059  1.00 50.00           N  
ATOM   3024  CA  SER C 375      24.818 118.200  -0.851  1.00 50.00           C  
ATOM   3025  C   SER C 375      25.621 117.230   0.003  1.00 50.00           C  
ATOM   3026  O   SER C 375      26.336 116.388  -0.542  1.00 50.00           O  
ATOM   3027  CB  SER C 375      25.800 119.102  -1.601  1.00 50.00           C  
ATOM   3028  OG  SER C 375      25.126 120.150  -2.277  1.00 50.00           O  
ATOM   3029  N   ARG C 376      25.507 117.341   1.319  1.00 50.00           N  
ATOM   3030  CA  ARG C 376      26.283 116.504   2.228  1.00 50.00           C  
ATOM   3031  C   ARG C 376      26.170 114.990   1.897  1.00 50.00           C  
ATOM   3032  O   ARG C 376      27.203 114.362   1.641  1.00 50.00           O  
ATOM   3033  CB  ARG C 376      25.851 116.752   3.691  1.00 50.00           C  
ATOM   3034  CG  ARG C 376      26.918 116.413   4.740  1.00 50.00           C  
ATOM   3035  CD  ARG C 376      28.078 117.410   4.738  1.00 50.00           C  
ATOM   3036  NE  ARG C 376      27.640 118.740   5.164  1.00 50.00           N  
ATOM   3037  CZ  ARG C 376      28.435 119.806   5.279  1.00 50.00           C  
ATOM   3038  NH1 ARG C 376      29.734 119.713   5.004  1.00 50.00           N1+
ATOM   3039  NH2 ARG C 376      27.930 120.973   5.675  1.00 50.00           N  
ATOM   3040  N   PRO C 377      24.942 114.391   1.868  1.00 50.00           N  
ATOM   3041  CA  PRO C 377      24.713 112.950   1.599  1.00 50.00           C  
ATOM   3042  C   PRO C 377      25.306 112.464   0.280  1.00 50.00           C  
ATOM   3043  O   PRO C 377      26.111 111.528   0.240  1.00 50.00           O  
ATOM   3044  CB  PRO C 377      23.191 112.798   1.616  1.00 50.00           C  
ATOM   3045  CG  PRO C 377      22.685 114.082   2.171  1.00 50.00           C  
ATOM   3046  CD  PRO C 377      23.665 115.099   1.705  1.00 50.00           C  
ATOM   3047  N   LEU C 378      24.878 113.093  -0.799  1.00 50.00           N  
ATOM   3048  CA  LEU C 378      25.321 112.711  -2.112  1.00 50.00           C  
ATOM   3049  C   LEU C 378      26.841 112.627  -2.201  1.00 50.00           C  
ATOM   3050  O   LEU C 378      27.378 111.609  -2.629  1.00 50.00           O  
ATOM   3051  CB  LEU C 378      24.796 113.716  -3.109  1.00 50.00           C  
ATOM   3052  CG  LEU C 378      25.042 113.270  -4.530  1.00 50.00           C  
ATOM   3053  CD1 LEU C 378      24.344 111.938  -4.788  1.00 50.00           C  
ATOM   3054  CD2 LEU C 378      24.526 114.330  -5.444  1.00 50.00           C  
ATOM   3055  N   GLU C 379      27.522 113.695  -1.792  1.00 50.00           N  
ATOM   3056  CA  GLU C 379      28.986 113.776  -1.845  1.00 50.00           C  
ATOM   3057  C   GLU C 379      29.644 112.569  -1.194  1.00 50.00           C  
ATOM   3058  O   GLU C 379      30.357 111.813  -1.855  1.00 50.00           O  
ATOM   3059  CB  GLU C 379      29.468 115.055  -1.140  1.00 50.00           C  
ATOM   3060  CG  GLU C 379      30.992 115.184  -0.949  1.00 50.00           C  
ATOM   3061  CD  GLU C 379      31.689 115.957  -2.059  1.00 50.00           C  
ATOM   3062  OE1 GLU C 379      31.659 115.493  -3.213  1.00 50.00           O  
ATOM   3063  OE2 GLU C 379      32.268 117.029  -1.777  1.00 50.00           O1-
ATOM   3064  N   ALA C 380      29.402 112.405   0.102  1.00 50.00           N  
ATOM   3065  CA  ALA C 380      29.985 111.304   0.866  1.00 50.00           C  
ATOM   3066  C   ALA C 380      29.627 109.942   0.255  1.00 50.00           C  
ATOM   3067  O   ALA C 380      30.475 109.042   0.213  1.00 50.00           O  
ATOM   3068  CB  ALA C 380      29.506 111.365   2.330  1.00 50.00           C  
ATOM   3069  N   ALA C 381      28.379 109.802  -0.213  1.00 50.00           N  
ATOM   3070  CA  ALA C 381      27.872 108.552  -0.802  1.00 50.00           C  
ATOM   3071  C   ALA C 381      28.712 108.125  -2.000  1.00 50.00           C  
ATOM   3072  O   ALA C 381      29.397 107.093  -1.984  1.00 50.00           O  
ATOM   3073  CB  ALA C 381      26.405 108.741  -1.227  1.00 50.00           C  
ATOM   3074  N   ILE C 382      28.647 108.930  -3.045  1.00 50.00           N  
ATOM   3075  CA  ILE C 382      29.420 108.649  -4.228  1.00 50.00           C  
ATOM   3076  C   ILE C 382      30.892 108.554  -3.889  1.00 50.00           C  
ATOM   3077  O   ILE C 382      31.523 107.551  -4.192  1.00 50.00           O  
ATOM   3078  CB  ILE C 382      29.218 109.748  -5.296  1.00 50.00           C  
ATOM   3079  CG1 ILE C 382      27.772 109.698  -5.814  1.00 50.00           C  
ATOM   3080  CG2 ILE C 382      30.198 109.537  -6.471  1.00 50.00           C  
ATOM   3081  CD1 ILE C 382      27.428 110.754  -6.885  1.00 50.00           C  
ATOM   3082  N   ARG C 383      31.430 109.593  -3.256  1.00 50.00           N  
ATOM   3083  CA  ARG C 383      32.846 109.605  -2.909  1.00 50.00           C  
ATOM   3084  C   ARG C 383      33.277 108.279  -2.268  1.00 50.00           C  
ATOM   3085  O   ARG C 383      34.296 107.700  -2.658  1.00 50.00           O  
ATOM   3086  CB  ARG C 383      33.162 110.771  -1.951  1.00 50.00           C  
ATOM   3087  CG  ARG C 383      34.620 110.774  -1.396  1.00 50.00           C  
ATOM   3088  CD  ARG C 383      35.675 111.442  -2.300  1.00 50.00           C  
ATOM   3089  NE  ARG C 383      35.737 112.902  -2.126  1.00 50.00           N  
ATOM   3090  CZ  ARG C 383      36.859 113.627  -2.192  1.00 50.00           C  
ATOM   3091  NH1 ARG C 383      38.023 113.031  -2.423  1.00 50.00           N1+
ATOM   3092  NH2 ARG C 383      36.827 114.949  -2.029  1.00 50.00           N  
ATOM   3093  N   GLU C 384      32.493 107.798  -1.306  1.00 50.00           N  
ATOM   3094  CA  GLU C 384      32.815 106.566  -0.590  1.00 50.00           C  
ATOM   3095  C   GLU C 384      32.899 105.382  -1.524  1.00 50.00           C  
ATOM   3096  O   GLU C 384      33.693 104.474  -1.306  1.00 50.00           O  
ATOM   3097  CB  GLU C 384      31.763 106.268   0.480  1.00 50.00           C  
ATOM   3098  CG  GLU C 384      31.891 104.859   1.107  1.00 50.00           C  
ATOM   3099  CD  GLU C 384      32.819 104.810   2.318  1.00 50.00           C  
ATOM   3100  OE1 GLU C 384      33.371 103.722   2.622  1.00 50.00           O  
ATOM   3101  OE2 GLU C 384      32.989 105.859   2.975  1.00 50.00           O1-
ATOM   3102  N   PHE C 385      32.086 105.373  -2.560  1.00 50.00           N  
ATOM   3103  CA  PHE C 385      32.131 104.239  -3.450  1.00 50.00           C  
ATOM   3104  C   PHE C 385      33.402 104.229  -4.288  1.00 50.00           C  
ATOM   3105  O   PHE C 385      34.023 103.192  -4.457  1.00 50.00           O  
ATOM   3106  CB  PHE C 385      30.924 104.247  -4.376  1.00 50.00           C  
ATOM   3107  CG  PHE C 385      29.904 103.169  -4.075  1.00 50.00           C  
ATOM   3108  CD1 PHE C 385      29.439 102.952  -2.763  1.00 50.00           C  
ATOM   3109  CD2 PHE C 385      29.359 102.394  -5.120  1.00 50.00           C  
ATOM   3110  CE1 PHE C 385      28.422 101.965  -2.497  1.00 50.00           C  
ATOM   3111  CE2 PHE C 385      28.344 101.405  -4.869  1.00 50.00           C  
ATOM   3112  CZ  PHE C 385      27.877 101.195  -3.557  1.00 50.00           C  
ATOM   3113  N   PHE C 386      33.810 105.375  -4.810  1.00 50.00           N  
ATOM   3114  CA  PHE C 386      34.973 105.385  -5.691  1.00 50.00           C  
ATOM   3115  C   PHE C 386      36.287 105.379  -4.933  1.00 50.00           C  
ATOM   3116  O   PHE C 386      37.315 105.060  -5.536  1.00 50.00           O  
ATOM   3117  CB  PHE C 386      34.895 106.591  -6.632  1.00 50.00           C  
ATOM   3118  CG  PHE C 386      34.010 106.355  -7.842  1.00 50.00           C  
ATOM   3119  CD1 PHE C 386      32.786 105.650  -7.719  1.00 50.00           C  
ATOM   3120  CD2 PHE C 386      34.391 106.832  -9.110  1.00 50.00           C  
ATOM   3121  CE1 PHE C 386      31.947 105.420  -8.852  1.00 50.00           C  
ATOM   3122  CE2 PHE C 386      33.560 106.611 -10.263  1.00 50.00           C  
ATOM   3123  CZ  PHE C 386      32.338 105.903 -10.128  1.00 50.00           C  
ATOM   3124  N   SER C 387      36.283 105.712  -3.641  1.00 50.00           N  
ATOM   3125  CA  SER C 387      37.546 105.722  -2.898  1.00 50.00           C  
ATOM   3126  C   SER C 387      37.647 104.555  -1.892  1.00 50.00           C  
ATOM   3127  O   SER C 387      38.761 104.085  -1.604  1.00 50.00           O  
ATOM   3128  CB  SER C 387      37.749 107.062  -2.130  1.00 50.00           C  
ATOM   3129  OG  SER C 387      36.740 108.038  -2.361  1.00 50.00           O  
ATOM   3130  N   ARG C 388      36.531 104.064  -1.357  1.00 50.00           N  
ATOM   3131  CA  ARG C 388      36.674 103.006  -0.360  1.00 50.00           C  
ATOM   3132  C   ARG C 388      35.935 101.725  -0.740  1.00 50.00           C  
ATOM   3133  O   ARG C 388      36.100 100.725  -0.026  1.00 50.00           O  
ATOM   3134  CB  ARG C 388      36.204 103.508   1.025  1.00 50.00           C  
ATOM   3135  CG  ARG C 388      37.302 104.212   1.897  1.00 50.00           C  
ATOM   3136  CD  ARG C 388      37.272 105.758   1.801  1.00 50.00           C  
ATOM   3137  NE  ARG C 388      36.337 106.414   2.724  1.00 50.00           N  
ATOM   3138  CZ  ARG C 388      36.155 107.729   2.803  1.00 50.00           C  
ATOM   3139  NH1 ARG C 388      36.833 108.554   2.025  1.00 50.00           N1+
ATOM   3140  NH2 ARG C 388      35.296 108.224   3.675  1.00 50.00           N  
ATOM   3141  N   SER C 389      35.135 101.713  -1.815  1.00 50.00           N  
ATOM   3142  CA  SER C 389      34.488 100.440  -2.171  1.00 50.00           C  
ATOM   3143  C   SER C 389      35.559  99.359  -2.392  1.00 50.00           C  
ATOM   3144  O   SER C 389      36.605  99.635  -2.982  1.00 50.00           O  
ATOM   3145  CB  SER C 389      33.618 100.582  -3.435  1.00 50.00           C  
ATOM   3146  OG  SER C 389      32.406 101.264  -3.156  1.00 50.00           O  
ATOM   3147  N   GLN C 390      35.302  98.144  -1.914  1.00 50.00           N  
ATOM   3148  CA  GLN C 390      36.275  97.035  -1.967  1.00 50.00           C  
ATOM   3149  C   GLN C 390      36.628  96.613  -3.416  1.00 50.00           C  
ATOM   3150  O   GLN C 390      37.456  95.711  -3.617  1.00 50.00           O  
ATOM   3151  CB  GLN C 390      35.698  95.812  -1.213  1.00 50.00           C  
ATOM   3152  CG  GLN C 390      34.790  96.120   0.003  1.00 50.00           C  
ATOM   3153  CD  GLN C 390      34.862  95.067   1.107  1.00 50.00           C  
ATOM   3154  NE2 GLN C 390      35.817  94.153   0.999  1.00 50.00           N  
ATOM   3155  OE1 GLN C 390      34.074  95.088   2.044  1.00 50.00           O  
ATOM   3156  N   LEU C 391      36.031  97.281  -4.403  1.00 50.00           N  
ATOM   3157  CA  LEU C 391      36.145  96.909  -5.819  1.00 50.00           C  
ATOM   3158  C   LEU C 391      37.152  97.759  -6.624  1.00 50.00           C  
ATOM   3159  O   LEU C 391      37.653  97.263  -7.629  1.00 50.00           O  
ATOM   3160  CB  LEU C 391      34.753  97.010  -6.421  1.00 50.00           C  
ATOM   3161  CG  LEU C 391      34.403  96.818  -7.886  1.00 50.00           C  
ATOM   3162  CD1 LEU C 391      32.891  96.677  -7.978  1.00 50.00           C  
ATOM   3163  CD2 LEU C 391      34.884  97.995  -8.724  1.00 50.00           C  
ATOM   3164  N   SER C 392      37.458  98.998  -6.248  1.00 50.00           N  
ATOM   3165  CA  SER C 392      38.410  99.792  -7.054  1.00 50.00           C  
ATOM   3166  C   SER C 392      39.873  99.583  -6.603  1.00 50.00           C  
ATOM   3167  O   SER C 392      40.221  99.708  -5.426  1.00 50.00           O  
ATOM   3168  CB  SER C 392      38.037 101.281  -6.986  1.00 50.00           C  
ATOM   3169  OG  SER C 392      36.772 101.523  -7.600  1.00 50.00           O  
ATOM   3170  N   GLN C 393      40.726  99.274  -7.576  1.00 50.00           N  
ATOM   3171  CA  GLN C 393      42.130  98.993  -7.311  1.00 50.00           C  
ATOM   3172  C   GLN C 393      43.061  99.736  -8.288  1.00 50.00           C  
ATOM   3173  O   GLN C 393      42.619 100.492  -9.158  1.00 50.00           O  
ATOM   3174  CB  GLN C 393      42.354  97.473  -7.418  1.00 50.00           C  
ATOM   3175  CG  GLN C 393      41.550  96.660  -6.412  1.00 50.00           C  
ATOM   3176  CD  GLN C 393      40.605  95.636  -7.026  1.00 50.00           C  
ATOM   3177  NE2 GLN C 393      40.483  95.645  -8.348  1.00 50.00           N  
ATOM   3178  OE1 GLN C 393      39.988  94.853  -6.311  1.00 50.00           O  
ATOM   3179  N   PHE C 394      44.362  99.507  -8.116  1.00 50.00           N  
ATOM   3180  CA  PHE C 394      45.379 100.091  -8.965  1.00 50.00           C  
ATOM   3181  C   PHE C 394      45.338  99.493 -10.356  1.00 50.00           C  
ATOM   3182  O   PHE C 394      45.403  98.272 -10.498  1.00 50.00           O  
ATOM   3183  CB  PHE C 394      46.748  99.844  -8.373  1.00 50.00           C  
ATOM   3184  CG  PHE C 394      47.501 101.091  -8.128  1.00 50.00           C  
ATOM   3185  CD1 PHE C 394      48.895 101.116  -8.288  1.00 50.00           C  
ATOM   3186  CD2 PHE C 394      46.834 102.269  -7.748  1.00 50.00           C  
ATOM   3187  CE1 PHE C 394      49.636 102.302  -8.083  1.00 50.00           C  
ATOM   3188  CE2 PHE C 394      47.549 103.465  -7.536  1.00 50.00           C  
ATOM   3189  CZ  PHE C 394      48.964 103.488  -7.703  1.00 50.00           C  
ATOM   3190  N   LYS C 395      45.221 100.333 -11.382  1.00 50.00           N  
ATOM   3191  CA  LYS C 395      45.201  99.816 -12.751  1.00 50.00           C  
ATOM   3192  C   LYS C 395      46.486  99.017 -13.035  1.00 50.00           C  
ATOM   3193  O   LYS C 395      47.589  99.551 -12.903  1.00 50.00           O  
ATOM   3194  CB  LYS C 395      45.075 100.993 -13.719  1.00 50.00           C  
ATOM   3195  CG  LYS C 395      44.855 100.649 -15.180  1.00 50.00           C  
ATOM   3196  CD  LYS C 395      44.724 101.958 -15.974  1.00 50.00           C  
ATOM   3197  CE  LYS C 395      44.209 101.754 -17.391  1.00 50.00           C  
ATOM   3198  NZ  LYS C 395      43.975 103.074 -18.020  1.00 50.00           N1+
ATOM   3199  N   ASP C 396      46.360  97.746 -13.403  1.00 50.00           N  
ATOM   3200  CA  ASP C 396      47.549  96.932 -13.670  1.00 50.00           C  
ATOM   3201  C   ASP C 396      48.129  97.269 -15.035  1.00 50.00           C  
ATOM   3202  O   ASP C 396      47.797  96.621 -16.009  1.00 50.00           O  
ATOM   3203  CB  ASP C 396      47.155  95.438 -13.593  1.00 50.00           C  
ATOM   3204  CG  ASP C 396      48.363  94.471 -13.420  1.00 50.00           C  
ATOM   3205  OD1 ASP C 396      48.138  93.312 -12.985  1.00 50.00           O  
ATOM   3206  OD2 ASP C 396      49.520  94.847 -13.713  1.00 50.00           O1-
ATOM   3207  N   GLU C 397      48.996  98.275 -15.120  1.00 50.00           N  
ATOM   3208  CA  GLU C 397      49.525  98.643 -16.430  1.00 50.00           C  
ATOM   3209  C   GLU C 397      50.989  98.271 -16.594  1.00 50.00           C  
ATOM   3210  O   GLU C 397      51.830  99.109 -16.890  1.00 50.00           O  
ATOM   3211  CB  GLU C 397      49.363 100.143 -16.698  1.00 50.00           C  
ATOM   3212  CG  GLU C 397      48.656 100.895 -15.613  1.00 50.00           C  
ATOM   3213  CD  GLU C 397      49.612 101.588 -14.668  1.00 50.00           C  
ATOM   3214  OE1 GLU C 397      50.121 102.654 -15.051  1.00 50.00           O  
ATOM   3215  OE2 GLU C 397      49.857 101.075 -13.553  1.00 50.00           O1-
ATOM   3216  N   THR C 398      51.305  97.006 -16.392  1.00 50.00           N  
ATOM   3217  CA  THR C 398      52.654  96.528 -16.647  1.00 50.00           C  
ATOM   3218  C   THR C 398      53.003  96.815 -18.099  1.00 50.00           C  
ATOM   3219  O   THR C 398      54.087  97.259 -18.459  1.00 50.00           O  
ATOM   3220  CB  THR C 398      52.672  95.046 -16.343  1.00 50.00           C  
ATOM   3221  CG2 THR C 398      53.815  94.694 -15.389  1.00 50.00           C  
ATOM   3222  OG1 THR C 398      51.443  94.719 -15.697  1.00 50.00           O  
ATOM   3223  N   ASN C 399      51.980  96.540 -18.894  1.00 50.00           N  
ATOM   3224  CA  ASN C 399      51.840  96.757 -20.322  1.00 50.00           C  
ATOM   3225  C   ASN C 399      50.364  96.972 -20.604  1.00 50.00           C  
ATOM   3226  O   ASN C 399      49.562  96.285 -19.988  1.00 50.00           O  
ATOM   3227  CB  ASN C 399      52.399  95.553 -21.118  1.00 50.00           C  
ATOM   3228  CG  ASN C 399      51.827  94.198 -20.669  1.00 50.00           C  
ATOM   3229  ND2 ASN C 399      52.124  93.799 -19.437  1.00 50.00           N  
ATOM   3230  OD1 ASN C 399      51.135  93.524 -21.429  1.00 50.00           O  
ATOM   3231  N   PRO C 400      49.976  97.912 -21.492  1.00 50.00           N  
ATOM   3232  CA  PRO C 400      48.538  98.132 -21.743  1.00 50.00           C  
ATOM   3233  C   PRO C 400      47.690  96.833 -21.664  1.00 50.00           C  
ATOM   3234  O   PRO C 400      46.623  96.847 -21.057  1.00 50.00           O  
ATOM   3235  CB  PRO C 400      48.534  98.813 -23.103  1.00 50.00           C  
ATOM   3236  CG  PRO C 400      49.787  99.638 -23.055  1.00 50.00           C  
ATOM   3237  CD  PRO C 400      50.793  98.669 -22.464  1.00 50.00           C  
ATOM   3238  N   LEU C 401      48.153  95.729 -22.250  1.00 50.00           N  
ATOM   3239  CA  LEU C 401      47.420  94.462 -22.172  1.00 50.00           C  
ATOM   3240  C   LEU C 401      47.011  94.166 -20.749  1.00 50.00           C  
ATOM   3241  O   LEU C 401      45.865  93.840 -20.480  1.00 50.00           O  
ATOM   3242  CB  LEU C 401      48.266  93.274 -22.658  1.00 50.00           C  
ATOM   3243  CG  LEU C 401      48.089  91.880 -21.987  1.00 50.00           C  
ATOM   3244  CD1 LEU C 401      46.707  91.289 -22.199  1.00 50.00           C  
ATOM   3245  CD2 LEU C 401      49.103  90.964 -22.572  1.00 50.00           C  
ATOM   3246  N   SER C 402      47.975  94.264 -19.842  1.00 50.00           N  
ATOM   3247  CA  SER C 402      47.731  94.010 -18.431  1.00 50.00           C  
ATOM   3248  C   SER C 402      46.477  94.744 -17.953  1.00 50.00           C  
ATOM   3249  O   SER C 402      45.561  94.113 -17.408  1.00 50.00           O  
ATOM   3250  CB  SER C 402      48.943  94.460 -17.590  1.00 50.00           C  
ATOM   3251  OG  SER C 402      50.118  93.744 -17.905  1.00 50.00           O  
ATOM   3252  N   SER C 403      46.440  96.065 -18.179  1.00 50.00           N  
ATOM   3253  CA  SER C 403      45.327  96.935 -17.760  1.00 50.00           C  
ATOM   3254  C   SER C 403      44.003  96.513 -18.405  1.00 50.00           C  
ATOM   3255  O   SER C 403      42.971  96.390 -17.737  1.00 50.00           O  
ATOM   3256  CB  SER C 403      45.639  98.403 -18.113  1.00 50.00           C  
ATOM   3257  OG  SER C 403      45.717  98.626 -19.502  1.00 50.00           O  
ATOM   3258  N   LEU C 404      44.034  96.290 -19.707  1.00 50.00           N  
ATOM   3259  CA  LEU C 404      42.842  95.863 -20.418  1.00 50.00           C  
ATOM   3260  C   LEU C 404      42.221  94.611 -19.747  1.00 50.00           C  
ATOM   3261  O   LEU C 404      41.009  94.556 -19.552  1.00 50.00           O  
ATOM   3262  CB  LEU C 404      43.234  95.602 -21.892  1.00 50.00           C  
ATOM   3263  CG  LEU C 404      42.318  95.791 -23.124  1.00 50.00           C  
ATOM   3264  CD1 LEU C 404      41.297  96.885 -22.932  1.00 50.00           C  
ATOM   3265  CD2 LEU C 404      43.216  96.104 -24.309  1.00 50.00           C  
ATOM   3266  N   ARG C 405      43.055  93.630 -19.379  1.00 50.00           N  
ATOM   3267  CA  ARG C 405      42.608  92.375 -18.744  1.00 50.00           C  
ATOM   3268  C   ARG C 405      42.003  92.628 -17.374  1.00 50.00           C  
ATOM   3269  O   ARG C 405      40.941  92.120 -17.043  1.00 50.00           O  
ATOM   3270  CB  ARG C 405      43.793  91.406 -18.607  1.00 50.00           C  
ATOM   3271  CG  ARG C 405      43.947  90.707 -17.247  1.00 50.00           C  
ATOM   3272  CD  ARG C 405      45.159  91.204 -16.488  1.00 50.00           C  
ATOM   3273  NE  ARG C 405      45.442  90.418 -15.283  1.00 50.00           N  
ATOM   3274  CZ  ARG C 405      45.722  89.115 -15.270  1.00 50.00           C  
ATOM   3275  NH1 ARG C 405      45.765  88.425 -16.397  1.00 50.00           N1+
ATOM   3276  NH2 ARG C 405      45.956  88.494 -14.123  1.00 50.00           N  
ATOM   3277  N   HIS C 406      42.716  93.404 -16.580  1.00 50.00           N  
ATOM   3278  CA  HIS C 406      42.302  93.780 -15.235  1.00 50.00           C  
ATOM   3279  C   HIS C 406      40.903  94.416 -15.270  1.00 50.00           C  
ATOM   3280  O   HIS C 406      40.137  94.367 -14.298  1.00 50.00           O  
ATOM   3281  CB  HIS C 406      43.352  94.776 -14.709  1.00 50.00           C  
ATOM   3282  CG  HIS C 406      43.347  95.010 -13.231  1.00 50.00           C  
ATOM   3283  CD2 HIS C 406      43.125  94.177 -12.187  1.00 50.00           C  
ATOM   3284  ND1 HIS C 406      43.659  96.238 -12.684  1.00 50.00           N  
ATOM   3285  CE1 HIS C 406      43.628  96.148 -11.366  1.00 50.00           C  
ATOM   3286  NE2 HIS C 406      43.309  94.910 -11.038  1.00 50.00           N  
ATOM   3287  N   LYS C 407      40.581  95.000 -16.421  1.00 50.00           N  
ATOM   3288  CA  LYS C 407      39.323  95.705 -16.613  1.00 50.00           C  
ATOM   3289  C   LYS C 407      38.187  94.766 -16.956  1.00 50.00           C  
ATOM   3290  O   LYS C 407      37.037  95.051 -16.629  1.00 50.00           O  
ATOM   3291  CB  LYS C 407      39.497  96.757 -17.722  1.00 50.00           C  
ATOM   3292  CG  LYS C 407      39.908  98.138 -17.181  1.00 50.00           C  
ATOM   3293  CD  LYS C 407      41.082  98.762 -17.921  1.00 50.00           C  
ATOM   3294  CE  LYS C 407      40.609  99.556 -19.097  1.00 50.00           C  
ATOM   3295  NZ  LYS C 407      39.660 100.580 -18.646  1.00 50.00           N1+
ATOM   3296  N   ARG C 408      38.499  93.651 -17.607  1.00 50.00           N  
ATOM   3297  CA  ARG C 408      37.451  92.727 -18.023  1.00 50.00           C  
ATOM   3298  C   ARG C 408      37.377  91.487 -17.131  1.00 50.00           C  
ATOM   3299  O   ARG C 408      36.585  90.591 -17.442  1.00 50.00           O  
ATOM   3300  CB  ARG C 408      37.659  92.352 -19.528  1.00 50.00           C  
ATOM   3301  CG  ARG C 408      38.106  90.906 -19.927  1.00 50.00           C  
ATOM   3302  CD  ARG C 408      39.145  90.922 -21.083  1.00 50.00           C  
ATOM   3303  NE  ARG C 408      38.733  90.426 -22.410  1.00 50.00           N  
ATOM   3304  CZ  ARG C 408      37.835  90.994 -23.226  1.00 50.00           C  
ATOM   3305  NH1 ARG C 408      37.195  92.102 -22.872  1.00 50.00           N1+
ATOM   3306  NH2 ARG C 408      37.592  90.461 -24.426  1.00 50.00           N  
ATOM   3307  N   ARG C 409      38.151  91.408 -16.041  1.00 50.00           N  
ATOM   3308  CA  ARG C 409      38.017  90.216 -15.216  1.00 50.00           C  
ATOM   3309  C   ARG C 409      36.796  90.291 -14.299  1.00 50.00           C  
ATOM   3310  O   ARG C 409      36.585  91.267 -13.595  1.00 50.00           O  
ATOM   3311  CB  ARG C 409      39.315  89.903 -14.449  1.00 50.00           C  
ATOM   3312  CG  ARG C 409      40.076  90.987 -13.756  1.00 50.00           C  
ATOM   3313  CD  ARG C 409      41.203  90.249 -13.041  1.00 50.00           C  
ATOM   3314  NE  ARG C 409      41.841  91.089 -12.050  1.00 50.00           N  
ATOM   3315  CZ  ARG C 409      42.543  90.677 -10.987  1.00 50.00           C  
ATOM   3316  NH1 ARG C 409      42.762  89.382 -10.667  1.00 50.00           N1+
ATOM   3317  NH2 ARG C 409      43.051  91.615 -10.215  1.00 50.00           N  
ATOM   3318  N   ILE C 410      36.001  89.212 -14.350  1.00 50.00           N  
ATOM   3319  CA  ILE C 410      34.696  89.041 -13.687  1.00 50.00           C  
ATOM   3320  C   ILE C 410      34.801  88.569 -12.246  1.00 50.00           C  
ATOM   3321  O   ILE C 410      35.427  87.567 -11.926  1.00 50.00           O  
ATOM   3322  CB  ILE C 410      33.842  88.087 -14.544  1.00 50.00           C  
ATOM   3323  CG1 ILE C 410      33.442  88.881 -15.803  1.00 50.00           C  
ATOM   3324  CG2 ILE C 410      32.681  87.493 -13.721  1.00 50.00           C  
ATOM   3325  CD1 ILE C 410      32.315  88.357 -16.613  1.00 50.00           C  
ATOM   3326  N   SER C 411      34.110  89.317 -11.393  1.00 50.00           N  
ATOM   3327  CA  SER C 411      34.151  89.109  -9.961  1.00 50.00           C  
ATOM   3328  C   SER C 411      32.785  88.827  -9.355  1.00 50.00           C  
ATOM   3329  O   SER C 411      31.739  89.237  -9.857  1.00 50.00           O  
ATOM   3330  CB  SER C 411      34.745  90.351  -9.309  1.00 50.00           C  
ATOM   3331  OG  SER C 411      34.201  90.566  -8.025  1.00 50.00           O  
ATOM   3332  N   ALA C 412      32.856  88.111  -8.236  1.00 50.00           N  
ATOM   3333  CA  ALA C 412      31.714  87.778  -7.429  1.00 50.00           C  
ATOM   3334  C   ALA C 412      31.661  88.700  -6.225  1.00 50.00           C  
ATOM   3335  O   ALA C 412      30.706  89.468  -6.056  1.00 50.00           O  
ATOM   3336  CB  ALA C 412      31.817  86.337  -6.985  1.00 50.00           C  
ATOM   3337  N   LEU C 413      32.708  88.626  -5.400  1.00 50.00           N  
ATOM   3338  CA  LEU C 413      32.808  89.480  -4.219  1.00 50.00           C  
ATOM   3339  C   LEU C 413      32.480  90.916  -4.579  1.00 50.00           C  
ATOM   3340  O   LEU C 413      32.690  91.310  -5.731  1.00 50.00           O  
ATOM   3341  CB  LEU C 413      34.226  89.420  -3.608  1.00 50.00           C  
ATOM   3342  CG  LEU C 413      35.518  89.191  -4.408  1.00 50.00           C  
ATOM   3343  CD1 LEU C 413      35.665  90.184  -5.529  1.00 50.00           C  
ATOM   3344  CD2 LEU C 413      36.686  89.326  -3.450  1.00 50.00           C  
ATOM   3345  N   GLY C 414      31.961  91.698  -3.631  1.00 50.00           N  
ATOM   3346  CA  GLY C 414      31.641  93.076  -3.972  1.00 50.00           C  
ATOM   3347  C   GLY C 414      30.901  93.855  -2.896  1.00 50.00           C  
ATOM   3348  O   GLY C 414      31.406  93.927  -1.766  1.00 50.00           O  
ATOM   3349  N   PRO C 415      29.706  94.448  -3.208  1.00 50.00           N  
ATOM   3350  CA  PRO C 415      28.900  95.236  -2.254  1.00 50.00           C  
ATOM   3351  C   PRO C 415      28.881  94.606  -0.859  1.00 50.00           C  
ATOM   3352  O   PRO C 415      28.790  95.292   0.174  1.00 50.00           O  
ATOM   3353  CB  PRO C 415      27.513  95.287  -2.919  1.00 50.00           C  
ATOM   3354  CG  PRO C 415      27.837  95.291  -4.372  1.00 50.00           C  
ATOM   3355  CD  PRO C 415      28.932  94.229  -4.453  1.00 50.00           C  
ATOM   3356  N   GLY C 416      28.994  93.282  -0.865  1.00 50.00           N  
ATOM   3357  CA  GLY C 416      28.948  92.505   0.346  1.00 50.00           C  
ATOM   3358  C   GLY C 416      27.571  91.911   0.438  1.00 50.00           C  
ATOM   3359  O   GLY C 416      27.350  90.870   1.056  1.00 50.00           O  
ATOM   3360  N   GLY C 417      26.647  92.612  -0.218  1.00 50.00           N  
ATOM   3361  CA  GLY C 417      25.259  92.204  -0.257  1.00 50.00           C  
ATOM   3362  C   GLY C 417      25.069  90.958  -1.088  1.00 50.00           C  
ATOM   3363  O   GLY C 417      24.297  90.067  -0.717  1.00 50.00           O  
ATOM   3364  N   LEU C 418      25.786  90.896  -2.210  1.00 50.00           N  
ATOM   3365  CA  LEU C 418      25.703  89.763  -3.126  1.00 50.00           C  
ATOM   3366  C   LEU C 418      26.380  88.506  -2.546  1.00 50.00           C  
ATOM   3367  O   LEU C 418      25.733  87.747  -1.818  1.00 50.00           O  
ATOM   3368  CB  LEU C 418      26.320  90.152  -4.480  1.00 50.00           C  
ATOM   3369  CG  LEU C 418      25.535  91.224  -5.257  1.00 50.00           C  
ATOM   3370  CD1 LEU C 418      25.738  92.605  -4.647  1.00 50.00           C  
ATOM   3371  CD2 LEU C 418      26.005  91.226  -6.686  1.00 50.00           C  
ATOM   3372  N   THR C 419      27.659  88.273  -2.840  1.00 50.00           N  
ATOM   3373  CA  THR C 419      28.314  87.063  -2.333  1.00 50.00           C  
ATOM   3374  C   THR C 419      29.559  87.373  -1.500  1.00 50.00           C  
ATOM   3375  O   THR C 419      30.350  88.262  -1.828  1.00 50.00           O  
ATOM   3376  CB  THR C 419      28.721  86.124  -3.490  1.00 50.00           C  
ATOM   3377  CG2 THR C 419      29.280  86.926  -4.659  1.00 50.00           C  
ATOM   3378  OG1 THR C 419      29.687  85.174  -3.011  1.00 50.00           O  
ATOM   3379  N   ARG C 420      29.712  86.610  -0.415  1.00 50.00           N  
ATOM   3380  CA  ARG C 420      30.843  86.738   0.493  1.00 50.00           C  
ATOM   3381  C   ARG C 420      31.953  85.751   0.138  1.00 50.00           C  
ATOM   3382  O   ARG C 420      31.802  84.974  -0.810  1.00 50.00           O  
ATOM   3383  CB  ARG C 420      30.378  86.546   1.931  1.00 50.00           C  
ATOM   3384  CG  ARG C 420      29.900  87.847   2.536  1.00 50.00           C  
ATOM   3385  CD  ARG C 420      29.415  87.686   3.955  1.00 50.00           C  
ATOM   3386  NE  ARG C 420      28.710  88.876   4.426  1.00 50.00           N  
ATOM   3387  CZ  ARG C 420      27.874  88.879   5.461  1.00 50.00           C  
ATOM   3388  NH1 ARG C 420      27.642  87.755   6.132  1.00 50.00           N1+
ATOM   3389  NH2 ARG C 420      27.264  90.000   5.822  1.00 50.00           N  
ATOM   3390  N   GLU C 421      33.045  85.756   0.908  1.00 50.00           N  
ATOM   3391  CA  GLU C 421      34.241  84.975   0.545  1.00 50.00           C  
ATOM   3392  C   GLU C 421      34.273  83.518   1.072  1.00 50.00           C  
ATOM   3393  O   GLU C 421      34.809  82.678   0.351  1.00 50.00           O  
ATOM   3394  CB  GLU C 421      35.487  85.712   1.019  1.00 50.00           C  
ATOM   3395  CG  GLU C 421      36.773  85.307   0.302  1.00 50.00           C  
ATOM   3396  CD  GLU C 421      37.117  86.206  -0.886  1.00 50.00           C  
ATOM   3397  OE1 GLU C 421      36.357  86.223  -1.873  1.00 50.00           O  
ATOM   3398  OE2 GLU C 421      38.156  86.901  -0.833  1.00 50.00           O1-
ATOM   3399  N   ARG C 422      33.775  83.146   2.250  1.00 50.00           N  
ATOM   3400  CA  ARG C 422      33.937  81.720   2.581  1.00 50.00           C  
ATOM   3401  C   ARG C 422      32.674  80.876   2.186  1.00 50.00           C  
ATOM   3402  O   ARG C 422      32.367  79.839   2.797  1.00 50.00           O  
ATOM   3403  CB  ARG C 422      34.311  81.568   4.084  1.00 50.00           C  
ATOM   3404  CG  ARG C 422      35.627  80.702   4.343  1.00 50.00           C  
ATOM   3405  CD  ARG C 422      36.984  81.484   4.482  1.00 50.00           C  
ATOM   3406  NE  ARG C 422      38.180  80.674   4.155  1.00 50.00           N  
ATOM   3407  CZ  ARG C 422      39.238  80.433   4.955  1.00 50.00           C  
ATOM   3408  NH1 ARG C 422      39.336  80.914   6.202  1.00 50.00           N1+
ATOM   3409  NH2 ARG C 422      40.252  79.695   4.505  1.00 50.00           N  
ATOM   3410  N   ALA C 423      31.977  81.316   1.129  1.00 50.00           N  
ATOM   3411  CA  ALA C 423      30.771  80.660   0.605  1.00 50.00           C  
ATOM   3412  C   ALA C 423      30.801  80.564  -0.930  1.00 50.00           C  
ATOM   3413  O   ALA C 423      30.586  81.600  -1.563  1.00 50.00           O  
ATOM   3414  CB  ALA C 423      29.561  81.469   1.001  1.00 50.00           C  
ATOM   3415  N   GLY C 424      31.044  79.395  -1.556  1.00 50.00           N  
ATOM   3416  CA  GLY C 424      30.988  79.427  -3.028  1.00 50.00           C  
ATOM   3417  C   GLY C 424      31.577  78.305  -3.909  1.00 50.00           C  
ATOM   3418  O   GLY C 424      31.915  78.623  -5.059  1.00 50.00           O  
ATOM   3419  N   PHE C 425      31.693  77.046  -3.467  1.00 50.00           N  
ATOM   3420  CA  PHE C 425      32.274  75.988  -4.334  1.00 50.00           C  
ATOM   3421  C   PHE C 425      31.504  75.837  -5.670  1.00 50.00           C  
ATOM   3422  O   PHE C 425      32.096  75.426  -6.675  1.00 50.00           O  
ATOM   3423  CB  PHE C 425      32.282  74.623  -3.615  1.00 50.00           C  
ATOM   3424  CG  PHE C 425      33.249  73.608  -4.205  1.00 50.00           C  
ATOM   3425  CD1 PHE C 425      33.094  72.234  -3.898  1.00 50.00           C  
ATOM   3426  CD2 PHE C 425      34.327  74.005  -5.050  1.00 50.00           C  
ATOM   3427  CE1 PHE C 425      34.000  71.256  -4.422  1.00 50.00           C  
ATOM   3428  CE2 PHE C 425      35.241  73.047  -5.582  1.00 50.00           C  
ATOM   3429  CZ  PHE C 425      35.077  71.667  -5.267  1.00 50.00           C  
ATOM   3430  N   ASP C 426      30.206  76.154  -5.688  1.00 50.00           N  
ATOM   3431  CA  ASP C 426      29.421  76.044  -6.925  1.00 50.00           C  
ATOM   3432  C   ASP C 426      29.624  77.278  -7.830  1.00 50.00           C  
ATOM   3433  O   ASP C 426      29.521  77.172  -9.054  1.00 50.00           O  
ATOM   3434  CB  ASP C 426      27.916  75.856  -6.601  1.00 50.00           C  
ATOM   3435  CG  ASP C 426      27.101  77.142  -6.727  1.00 50.00           C  
ATOM   3436  OD1 ASP C 426      27.246  78.024  -5.857  1.00 50.00           O  
ATOM   3437  OD2 ASP C 426      26.315  77.269  -7.695  1.00 50.00           O1-
ATOM   3438  N   VAL C 427      29.917  78.432  -7.222  1.00 50.00           N  
ATOM   3439  CA  VAL C 427      30.135  79.704  -7.936  1.00 50.00           C  
ATOM   3440  C   VAL C 427      31.524  79.759  -8.546  1.00 50.00           C  
ATOM   3441  O   VAL C 427      31.727  80.202  -9.682  1.00 50.00           O  
ATOM   3442  CB  VAL C 427      30.036  80.925  -6.991  1.00 50.00           C  
ATOM   3443  CG1 VAL C 427      30.264  82.220  -7.790  1.00 50.00           C  
ATOM   3444  CG2 VAL C 427      28.695  80.940  -6.303  1.00 50.00           C  
ATOM   3445  N   ARG C 428      32.472  79.309  -7.741  1.00 50.00           N  
ATOM   3446  CA  ARG C 428      33.873  79.297  -8.096  1.00 50.00           C  
ATOM   3447  C   ARG C 428      34.136  78.466  -9.346  1.00 50.00           C  
ATOM   3448  O   ARG C 428      34.943  78.879 -10.180  1.00 50.00           O  
ATOM   3449  CB  ARG C 428      34.685  78.743  -6.929  1.00 50.00           C  
ATOM   3450  CG  ARG C 428      34.615  79.580  -5.675  1.00 50.00           C  
ATOM   3451  CD  ARG C 428      34.948  78.735  -4.469  1.00 50.00           C  
ATOM   3452  NE  ARG C 428      35.487  79.539  -3.386  1.00 50.00           N  
ATOM   3453  CZ  ARG C 428      36.652  80.170  -3.449  1.00 50.00           C  
ATOM   3454  NH1 ARG C 428      37.390  80.083  -4.545  1.00 50.00           N1+
ATOM   3455  NH2 ARG C 428      37.078  80.887  -2.421  1.00 50.00           N  
ATOM   3456  N   ASP C 429      33.476  77.311  -9.483  1.00 50.00           N  
ATOM   3457  CA  ASP C 429      33.694  76.448 -10.652  1.00 50.00           C  
ATOM   3458  C   ASP C 429      33.379  77.202 -11.953  1.00 50.00           C  
ATOM   3459  O   ASP C 429      32.607  78.172 -11.945  1.00 50.00           O  
ATOM   3460  CB  ASP C 429      32.810  75.172 -10.592  1.00 50.00           C  
ATOM   3461  CG  ASP C 429      32.953  74.371  -9.265  1.00 50.00           C  
ATOM   3462  OD1 ASP C 429      33.966  74.522  -8.536  1.00 50.00           O  
ATOM   3463  OD2 ASP C 429      32.030  73.572  -8.957  1.00 50.00           O1-
ATOM   3464  N   VAL C 430      33.984  76.772 -13.059  1.00 50.00           N  
ATOM   3465  CA  VAL C 430      33.720  77.401 -14.348  1.00 50.00           C  
ATOM   3466  C   VAL C 430      32.512  76.771 -14.994  1.00 50.00           C  
ATOM   3467  O   VAL C 430      32.584  75.671 -15.533  1.00 50.00           O  
ATOM   3468  CB  VAL C 430      34.943  77.283 -15.326  1.00 50.00           C  
ATOM   3469  CG1 VAL C 430      35.467  75.852 -15.353  1.00 50.00           C  
ATOM   3470  CG2 VAL C 430      34.531  77.737 -16.731  1.00 50.00           C  
ATOM   3471  N   HIS C 431      31.386  77.464 -14.943  1.00 50.00           N  
ATOM   3472  CA  HIS C 431      30.220  76.857 -15.526  1.00 50.00           C  
ATOM   3473  C   HIS C 431      30.297  76.804 -17.036  1.00 50.00           C  
ATOM   3474  O   HIS C 431      31.047  77.533 -17.672  1.00 50.00           O  
ATOM   3475  CB  HIS C 431      28.945  77.581 -15.206  1.00 50.00           C  
ATOM   3476  CG  HIS C 431      27.757  76.848 -15.738  1.00 50.00           C  
ATOM   3477  CD2 HIS C 431      26.995  77.068 -16.829  1.00 50.00           C  
ATOM   3478  ND1 HIS C 431      27.303  75.674 -15.185  1.00 50.00           N  
ATOM   3479  CE1 HIS C 431      26.311  75.203 -15.920  1.00 50.00           C  
ATOM   3480  NE2 HIS C 431      26.106  76.032 -16.925  1.00 50.00           N  
ATOM   3481  N   ARG C 432      29.485  75.901 -17.570  1.00 50.00           N  
ATOM   3482  CA  ARG C 432      29.273  75.667 -18.973  1.00 50.00           C  
ATOM   3483  C   ARG C 432      29.133  76.967 -19.737  1.00 50.00           C  
ATOM   3484  O   ARG C 432      29.900  77.263 -20.645  1.00 50.00           O  
ATOM   3485  CB  ARG C 432      27.973  74.895 -19.189  1.00 50.00           C  
ATOM   3486  CG  ARG C 432      27.986  73.451 -18.834  1.00 50.00           C  
ATOM   3487  CD  ARG C 432      28.789  72.719 -19.860  1.00 50.00           C  
ATOM   3488  NE  ARG C 432      28.726  71.290 -19.638  1.00 50.00           N  
ATOM   3489  CZ  ARG C 432      29.734  70.463 -19.879  1.00 50.00           C  
ATOM   3490  NH1 ARG C 432      30.878  70.935 -20.351  1.00 50.00           N1+
ATOM   3491  NH2 ARG C 432      29.598  69.169 -19.640  1.00 50.00           N  
ATOM   3492  N   THR C 433      28.144  77.751 -19.359  1.00 50.00           N  
ATOM   3493  CA  THR C 433      27.828  78.948 -20.094  1.00 50.00           C  
ATOM   3494  C   THR C 433      28.887  80.012 -20.009  1.00 50.00           C  
ATOM   3495  O   THR C 433      28.777  81.003 -20.727  1.00 50.00           O  
ATOM   3496  CB  THR C 433      26.564  79.470 -19.629  1.00 50.00           C  
ATOM   3497  CG2 THR C 433      25.729  79.780 -20.786  1.00 50.00           C  
ATOM   3498  OG1 THR C 433      25.873  78.455 -18.911  1.00 50.00           O  
ATOM   3499  N   HIS C 434      29.907  79.834 -19.172  1.00 50.00           N  
ATOM   3500  CA  HIS C 434      30.996  80.822 -19.098  1.00 50.00           C  
ATOM   3501  C   HIS C 434      31.729  80.930 -20.460  1.00 50.00           C  
ATOM   3502  O   HIS C 434      32.715  81.656 -20.608  1.00 50.00           O  
ATOM   3503  CB  HIS C 434      32.024  80.430 -18.012  1.00 50.00           C  
ATOM   3504  CG  HIS C 434      31.667  80.866 -16.620  1.00 50.00           C  
ATOM   3505  CD2 HIS C 434      30.586  81.520 -16.132  1.00 50.00           C  
ATOM   3506  ND1 HIS C 434      32.484  80.618 -15.537  1.00 50.00           N  
ATOM   3507  CE1 HIS C 434      31.921  81.100 -14.443  1.00 50.00           C  
ATOM   3508  NE2 HIS C 434      30.768  81.652 -14.776  1.00 50.00           N  
ATOM   3509  N   TYR C 435      31.228  80.197 -21.444  1.00 50.00           N  
ATOM   3510  CA  TYR C 435      31.794  80.150 -22.778  1.00 50.00           C  
ATOM   3511  C   TYR C 435      31.776  81.511 -23.443  1.00 50.00           C  
ATOM   3512  O   TYR C 435      30.721  82.112 -23.572  1.00 50.00           O  
ATOM   3513  CB  TYR C 435      30.986  79.174 -23.615  1.00 50.00           C  
ATOM   3514  CG  TYR C 435      31.617  78.749 -24.918  1.00 50.00           C  
ATOM   3515  CD1 TYR C 435      32.864  79.269 -25.342  1.00 50.00           C  
ATOM   3516  CD2 TYR C 435      30.976  77.802 -25.743  1.00 50.00           C  
ATOM   3517  CE1 TYR C 435      33.453  78.850 -26.558  1.00 50.00           C  
ATOM   3518  CE2 TYR C 435      31.568  77.373 -26.973  1.00 50.00           C  
ATOM   3519  CZ  TYR C 435      32.810  77.906 -27.369  1.00 50.00           C  
ATOM   3520  OH  TYR C 435      33.405  77.498 -28.547  1.00 50.00           O  
ATOM   3521  N   GLY C 436      32.945  81.978 -23.872  1.00 50.00           N  
ATOM   3522  CA  GLY C 436      33.034  83.252 -24.560  1.00 50.00           C  
ATOM   3523  C   GLY C 436      32.436  84.415 -23.806  1.00 50.00           C  
ATOM   3524  O   GLY C 436      32.161  85.445 -24.395  1.00 50.00           O  
ATOM   3525  N   ARG C 437      32.253  84.233 -22.503  1.00 50.00           N  
ATOM   3526  CA  ARG C 437      31.656  85.227 -21.608  1.00 50.00           C  
ATOM   3527  C   ARG C 437      32.558  85.497 -20.393  1.00 50.00           C  
ATOM   3528  O   ARG C 437      32.563  86.585 -19.810  1.00 50.00           O  
ATOM   3529  CB  ARG C 437      30.290  84.687 -21.191  1.00 50.00           C  
ATOM   3530  CG  ARG C 437      29.431  84.519 -22.427  1.00 50.00           C  
ATOM   3531  CD  ARG C 437      28.474  83.367 -22.376  1.00 50.00           C  
ATOM   3532  NE  ARG C 437      27.773  83.284 -23.648  1.00 50.00           N  
ATOM   3533  CZ  ARG C 437      26.794  82.435 -23.885  1.00 50.00           C  
ATOM   3534  NH1 ARG C 437      26.424  81.606 -22.934  1.00 50.00           N1+
ATOM   3535  NH2 ARG C 437      26.187  82.422 -25.058  1.00 50.00           N  
ATOM   3536  N   ILE C 438      33.321  84.470 -20.041  1.00 50.00           N  
ATOM   3537  CA  ILE C 438      34.264  84.469 -18.930  1.00 50.00           C  
ATOM   3538  C   ILE C 438      35.432  83.520 -19.221  1.00 50.00           C  
ATOM   3539  O   ILE C 438      35.263  82.353 -19.593  1.00 50.00           O  
ATOM   3540  CB  ILE C 438      33.555  84.017 -17.583  1.00 50.00           C  
ATOM   3541  CG1 ILE C 438      32.895  85.210 -16.917  1.00 50.00           C  
ATOM   3542  CG2 ILE C 438      34.548  83.345 -16.634  1.00 50.00           C  
ATOM   3543  CD1 ILE C 438      31.950  84.830 -15.789  1.00 50.00           C  
ATOM   3544  N   CYS C 439      36.625  84.032 -19.052  1.00 50.00           N  
ATOM   3545  CA  CYS C 439      37.776  83.222 -19.245  1.00 50.00           C  
ATOM   3546  C   CYS C 439      37.792  82.098 -18.236  1.00 50.00           C  
ATOM   3547  O   CYS C 439      37.405  82.291 -17.091  1.00 50.00           O  
ATOM   3548  CB  CYS C 439      39.001  84.088 -19.083  1.00 50.00           C  
ATOM   3549  SG  CYS C 439      40.474  83.221 -19.220  1.00 50.00           S  
ATOM   3550  N   PRO C 440      38.155  80.836 -18.662  1.00 50.00           N  
ATOM   3551  CA  PRO C 440      38.207  79.732 -17.697  1.00 50.00           C  
ATOM   3552  C   PRO C 440      39.570  79.711 -16.981  1.00 50.00           C  
ATOM   3553  O   PRO C 440      39.792  78.977 -16.022  1.00 50.00           O  
ATOM   3554  CB  PRO C 440      38.024  78.476 -18.550  1.00 50.00           C  
ATOM   3555  CG  PRO C 440      38.578  78.882 -19.911  1.00 50.00           C  
ATOM   3556  CD  PRO C 440      38.159  80.338 -20.032  1.00 50.00           C  
ATOM   3557  N   VAL C 441      40.547  80.467 -17.597  1.00 50.00           N  
ATOM   3558  CA  VAL C 441      41.939  80.471 -17.164  1.00 50.00           C  
ATOM   3559  C   VAL C 441      42.307  81.765 -16.405  1.00 50.00           C  
ATOM   3560  O   VAL C 441      43.039  81.687 -15.428  1.00 50.00           O  
ATOM   3561  CB  VAL C 441      42.898  80.271 -18.409  1.00 50.00           C  
ATOM   3562  CG1 VAL C 441      44.153  81.131 -18.314  1.00 50.00           C  
ATOM   3563  CG2 VAL C 441      43.333  78.800 -18.481  1.00 50.00           C  
ATOM   3564  N   GLU C 442      41.806  82.931 -16.833  1.00 50.00           N  
ATOM   3565  CA  GLU C 442      42.130  84.247 -16.234  1.00 50.00           C  
ATOM   3566  C   GLU C 442      41.962  84.264 -14.718  1.00 50.00           C  
ATOM   3567  O   GLU C 442      42.422  85.209 -14.057  1.00 50.00           O  
ATOM   3568  CB  GLU C 442      41.259  85.356 -16.804  1.00 50.00           C  
ATOM   3569  CG  GLU C 442      41.938  86.708 -16.679  1.00 50.00           C  
ATOM   3570  CD  GLU C 442      42.555  87.172 -17.989  1.00 50.00           C  
ATOM   3571  OE1 GLU C 442      43.497  87.979 -17.947  1.00 50.00           O  
ATOM   3572  OE2 GLU C 442      42.094  86.737 -19.063  1.00 50.00           O1-
ATOM   3573  N   THR C 443      41.291  83.250 -14.173  1.00 50.00           N  
ATOM   3574  CA  THR C 443      41.150  83.125 -12.725  1.00 50.00           C  
ATOM   3575  C   THR C 443      42.551  83.086 -12.068  1.00 50.00           C  
ATOM   3576  O   THR C 443      43.307  82.125 -12.226  1.00 50.00           O  
ATOM   3577  CB  THR C 443      40.371  81.839 -12.353  1.00 50.00           C  
ATOM   3578  CG2 THR C 443      39.079  81.759 -13.137  1.00 50.00           C  
ATOM   3579  OG1 THR C 443      41.170  80.681 -12.650  1.00 50.00           O  
ATOM   3580  N   PRO C 444      42.913  84.152 -11.333  1.00 50.00           N  
ATOM   3581  CA  PRO C 444      44.218  84.252 -10.670  1.00 50.00           C  
ATOM   3582  C   PRO C 444      44.484  83.107  -9.711  1.00 50.00           C  
ATOM   3583  O   PRO C 444      43.590  82.701  -8.970  1.00 50.00           O  
ATOM   3584  CB  PRO C 444      44.142  85.586  -9.959  1.00 50.00           C  
ATOM   3585  CG  PRO C 444      43.134  86.364 -10.789  1.00 50.00           C  
ATOM   3586  CD  PRO C 444      42.098  85.351 -11.057  1.00 50.00           C  
ATOM   3587  N   GLU C 445      45.697  82.565  -9.710  1.00 50.00           N  
ATOM   3588  CA  GLU C 445      45.968  81.536  -8.711  1.00 50.00           C  
ATOM   3589  C   GLU C 445      46.158  82.198  -7.346  1.00 50.00           C  
ATOM   3590  O   GLU C 445      46.686  83.311  -7.271  1.00 50.00           O  
ATOM   3591  CB  GLU C 445      47.222  80.715  -9.061  1.00 50.00           C  
ATOM   3592  CG  GLU C 445      47.478  79.510  -8.114  1.00 50.00           C  
ATOM   3593  CD  GLU C 445      47.474  78.147  -8.833  1.00 50.00           C  
ATOM   3594  OE1 GLU C 445      46.563  77.926  -9.655  1.00 50.00           O  
ATOM   3595  OE2 GLU C 445      48.366  77.293  -8.584  1.00 50.00           O1-
ATOM   3596  N   GLY C 446      45.723  81.531  -6.282  1.00 50.00           N  
ATOM   3597  CA  GLY C 446      45.815  82.104  -4.950  1.00 50.00           C  
ATOM   3598  C   GLY C 446      44.488  81.994  -4.221  1.00 50.00           C  
ATOM   3599  O   GLY C 446      43.514  81.523  -4.802  1.00 50.00           O  
ATOM   3600  N   ALA C 447      44.442  82.419  -2.960  1.00 50.00           N  
ATOM   3601  CA  ALA C 447      43.211  82.345  -2.165  1.00 50.00           C  
ATOM   3602  C   ALA C 447      42.029  82.875  -2.954  1.00 50.00           C  
ATOM   3603  O   ALA C 447      41.051  82.167  -3.189  1.00 50.00           O  
ATOM   3604  CB  ALA C 447      43.374  83.140  -0.872  1.00 50.00           C  
ATOM   3605  N   ASN C 448      42.123  84.128  -3.360  1.00 50.00           N  
ATOM   3606  CA  ASN C 448      41.086  84.691  -4.183  1.00 50.00           C  
ATOM   3607  C   ASN C 448      41.175  84.113  -5.581  1.00 50.00           C  
ATOM   3608  O   ASN C 448      41.979  84.579  -6.398  1.00 50.00           O  
ATOM   3609  CB  ASN C 448      41.240  86.194  -4.249  1.00 50.00           C  
ATOM   3610  CG  ASN C 448      40.921  86.846  -2.957  1.00 50.00           C  
ATOM   3611  ND2 ASN C 448      40.001  87.798  -2.981  1.00 50.00           N  
ATOM   3612  OD1 ASN C 448      41.495  86.500  -1.932  1.00 50.00           O  
ATOM   3613  N   ILE C 449      40.359  83.099  -5.857  1.00 50.00           N  
ATOM   3614  CA  ILE C 449      40.389  82.429  -7.152  1.00 50.00           C  
ATOM   3615  C   ILE C 449      38.976  82.085  -7.636  1.00 50.00           C  
ATOM   3616  O   ILE C 449      38.052  81.989  -6.828  1.00 50.00           O  
ATOM   3617  CB  ILE C 449      41.275  81.137  -7.046  1.00 50.00           C  
ATOM   3618  CG1 ILE C 449      41.508  80.535  -8.433  1.00 50.00           C  
ATOM   3619  CG2 ILE C 449      40.628  80.152  -6.097  1.00 50.00           C  
ATOM   3620  CD1 ILE C 449      42.682  79.592  -8.500  1.00 50.00           C  
ATOM   3621  N   GLY C 450      38.810  81.916  -8.948  1.00 50.00           N  
ATOM   3622  CA  GLY C 450      37.519  81.547  -9.507  1.00 50.00           C  
ATOM   3623  C   GLY C 450      36.489  82.641  -9.386  1.00 50.00           C  
ATOM   3624  O   GLY C 450      35.586  82.751 -10.227  1.00 50.00           O  
ATOM   3625  N   LEU C 451      36.624  83.442  -8.332  1.00 50.00           N  
ATOM   3626  CA  LEU C 451      35.732  84.559  -8.077  1.00 50.00           C  
ATOM   3627  C   LEU C 451      36.015  85.682  -9.040  1.00 50.00           C  
ATOM   3628  O   LEU C 451      35.156  86.515  -9.287  1.00 50.00           O  
ATOM   3629  CB  LEU C 451      35.929  85.092  -6.664  1.00 50.00           C  
ATOM   3630  CG  LEU C 451      35.959  84.104  -5.506  1.00 50.00           C  
ATOM   3631  CD1 LEU C 451      36.935  84.594  -4.439  1.00 50.00           C  
ATOM   3632  CD2 LEU C 451      34.557  83.945  -4.972  1.00 50.00           C  
ATOM   3633  N   ILE C 452      37.242  85.675  -9.566  1.00 50.00           N  
ATOM   3634  CA  ILE C 452      37.734  86.674 -10.510  1.00 50.00           C  
ATOM   3635  C   ILE C 452      38.234  86.017 -11.810  1.00 50.00           C  
ATOM   3636  O   ILE C 452      39.111  85.164 -11.781  1.00 50.00           O  
ATOM   3637  CB  ILE C 452      38.881  87.502  -9.851  1.00 50.00           C  
ATOM   3638  CG1 ILE C 452      38.295  88.550  -8.912  1.00 50.00           C  
ATOM   3639  CG2 ILE C 452      39.695  88.219 -10.889  1.00 50.00           C  
ATOM   3640  CD1 ILE C 452      37.674  87.985  -7.645  1.00 50.00           C  
ATOM   3641  N   THR C 453      37.684  86.431 -12.949  1.00 50.00           N  
ATOM   3642  CA  THR C 453      38.072  85.848 -14.239  1.00 50.00           C  
ATOM   3643  C   THR C 453      37.677  86.751 -15.432  1.00 50.00           C  
ATOM   3644  O   THR C 453      36.484  86.944 -15.670  1.00 50.00           O  
ATOM   3645  CB  THR C 453      37.394  84.492 -14.421  1.00 50.00           C  
ATOM   3646  CG2 THR C 453      36.027  84.467 -13.770  1.00 50.00           C  
ATOM   3647  OG1 THR C 453      37.232  84.247 -15.810  1.00 50.00           O  
ATOM   3648  N   SER C 454      38.663  87.273 -16.186  1.00 50.00           N  
ATOM   3649  CA  SER C 454      38.400  88.170 -17.338  1.00 50.00           C  
ATOM   3650  C   SER C 454      37.468  87.549 -18.340  1.00 50.00           C  
ATOM   3651  O   SER C 454      37.346  86.335 -18.394  1.00 50.00           O  
ATOM   3652  CB  SER C 454      39.693  88.573 -18.037  1.00 50.00           C  
ATOM   3653  OG  SER C 454      40.480  89.356 -17.167  1.00 50.00           O  
ATOM   3654  N   LEU C 455      36.792  88.368 -19.139  1.00 50.00           N  
ATOM   3655  CA  LEU C 455      35.886  87.769 -20.084  1.00 50.00           C  
ATOM   3656  C   LEU C 455      36.618  87.299 -21.325  1.00 50.00           C  
ATOM   3657  O   LEU C 455      37.824  87.489 -21.466  1.00 50.00           O  
ATOM   3658  CB  LEU C 455      34.748  88.743 -20.444  1.00 50.00           C  
ATOM   3659  CG  LEU C 455      34.807  90.269 -20.385  1.00 50.00           C  
ATOM   3660  CD1 LEU C 455      34.316  90.853 -21.697  1.00 50.00           C  
ATOM   3661  CD2 LEU C 455      33.956  90.751 -19.247  1.00 50.00           C  
ATOM   3662  N   ALA C 456      35.865  86.683 -22.224  1.00 50.00           N  
ATOM   3663  CA  ALA C 456      36.422  86.119 -23.431  1.00 50.00           C  
ATOM   3664  C   ALA C 456      36.570  87.142 -24.555  1.00 50.00           C  
ATOM   3665  O   ALA C 456      36.225  88.309 -24.436  1.00 50.00           O  
ATOM   3666  CB  ALA C 456      35.570  85.009 -23.862  1.00 50.00           C  
ATOM   3667  N   ALA C 457      37.098  86.629 -25.660  1.00 50.00           N  
ATOM   3668  CA  ALA C 457      37.441  87.351 -26.880  1.00 50.00           C  
ATOM   3669  C   ALA C 457      36.309  88.234 -27.397  1.00 50.00           C  
ATOM   3670  O   ALA C 457      36.339  89.454 -27.188  1.00 50.00           O  
ATOM   3671  CB  ALA C 457      37.854  86.352 -27.961  1.00 50.00           C  
ATOM   3672  N   TYR C 458      35.335  87.622 -28.076  1.00 50.00           N  
ATOM   3673  CA  TYR C 458      34.228  88.352 -28.692  1.00 50.00           C  
ATOM   3674  C   TYR C 458      33.103  88.621 -27.715  1.00 50.00           C  
ATOM   3675  O   TYR C 458      32.114  89.259 -28.069  1.00 50.00           O  
ATOM   3676  CB  TYR C 458      33.699  87.570 -29.893  1.00 50.00           C  
ATOM   3677  CG  TYR C 458      34.740  87.405 -30.976  1.00 50.00           C  
ATOM   3678  CD1 TYR C 458      35.665  86.343 -30.941  1.00 50.00           C  
ATOM   3679  CD2 TYR C 458      34.843  88.341 -32.022  1.00 50.00           C  
ATOM   3680  CE1 TYR C 458      36.696  86.219 -31.943  1.00 50.00           C  
ATOM   3681  CE2 TYR C 458      35.863  88.227 -33.020  1.00 50.00           C  
ATOM   3682  CZ  TYR C 458      36.782  87.170 -32.972  1.00 50.00           C  
ATOM   3683  OH  TYR C 458      37.775  87.084 -33.920  1.00 50.00           O  
ATOM   3684  N   ALA C 459      33.254  88.136 -26.491  1.00 50.00           N  
ATOM   3685  CA  ALA C 459      32.258  88.339 -25.445  1.00 50.00           C  
ATOM   3686  C   ALA C 459      31.791  89.791 -25.395  1.00 50.00           C  
ATOM   3687  O   ALA C 459      32.610  90.710 -25.445  1.00 50.00           O  
ATOM   3688  CB  ALA C 459      32.853  87.985 -24.102  1.00 50.00           C  
ATOM   3689  N   ARG C 460      30.486  90.008 -25.303  1.00 50.00           N  
ATOM   3690  CA  ARG C 460      30.012  91.372 -25.158  1.00 50.00           C  
ATOM   3691  C   ARG C 460      28.677  91.430 -24.448  1.00 50.00           C  
ATOM   3692  O   ARG C 460      27.730  90.704 -24.770  1.00 50.00           O  
ATOM   3693  CB  ARG C 460      29.908  92.097 -26.512  1.00 50.00           C  
ATOM   3694  CG  ARG C 460      29.676  91.288 -27.753  1.00 50.00           C  
ATOM   3695  CD  ARG C 460      29.734  92.194 -28.998  1.00 50.00           C  
ATOM   3696  NE  ARG C 460      28.457  92.809 -29.337  1.00 50.00           N  
ATOM   3697  CZ  ARG C 460      28.000  93.942 -28.815  1.00 50.00           C  
ATOM   3698  NH1 ARG C 460      28.709  94.603 -27.924  1.00 50.00           N1+
ATOM   3699  NH2 ARG C 460      26.823  94.419 -29.185  1.00 50.00           N  
ATOM   3700  N   VAL C 461      28.631  92.302 -23.451  1.00 50.00           N  
ATOM   3701  CA  VAL C 461      27.427  92.525 -22.691  1.00 50.00           C  
ATOM   3702  C   VAL C 461      26.407  93.230 -23.557  1.00 50.00           C  
ATOM   3703  O   VAL C 461      26.621  94.363 -23.987  1.00 50.00           O  
ATOM   3704  CB  VAL C 461      27.739  93.379 -21.447  1.00 50.00           C  
ATOM   3705  CG1 VAL C 461      26.539  93.478 -20.566  1.00 50.00           C  
ATOM   3706  CG2 VAL C 461      28.894  92.747 -20.674  1.00 50.00           C  
ATOM   3707  N   ASP C 462      25.310  92.542 -23.818  1.00 50.00           N  
ATOM   3708  CA  ASP C 462      24.223  93.024 -24.661  1.00 50.00           C  
ATOM   3709  C   ASP C 462      23.537  94.274 -24.069  1.00 50.00           C  
ATOM   3710  O   ASP C 462      24.108  95.374 -24.051  1.00 50.00           O  
ATOM   3711  CB  ASP C 462      23.223  91.881 -24.843  1.00 50.00           C  
ATOM   3712  CG  ASP C 462      22.938  91.130 -23.533  1.00 50.00           C  
ATOM   3713  OD1 ASP C 462      23.858  90.972 -22.700  1.00 50.00           O  
ATOM   3714  OD2 ASP C 462      21.785  90.686 -23.331  1.00 50.00           O1-
ATOM   3715  N   GLU C 463      22.303  94.092 -23.596  1.00 50.00           N  
ATOM   3716  CA  GLU C 463      21.497  95.162 -23.003  1.00 50.00           C  
ATOM   3717  C   GLU C 463      21.448  95.036 -21.500  1.00 50.00           C  
ATOM   3718  O   GLU C 463      21.538  96.016 -20.759  1.00 50.00           O  
ATOM   3719  CB  GLU C 463      20.070  95.117 -23.555  1.00 50.00           C  
ATOM   3720  CG  GLU C 463      19.919  95.917 -24.829  1.00 50.00           C  
ATOM   3721  CD  GLU C 463      20.339  97.371 -24.654  1.00 50.00           C  
ATOM   3722  OE1 GLU C 463      20.565  98.045 -25.681  1.00 50.00           O  
ATOM   3723  OE2 GLU C 463      20.440  97.843 -23.497  1.00 50.00           O1-
ATOM   3724  N   LEU C 464      21.290  93.800 -21.067  1.00 50.00           N  
ATOM   3725  CA  LEU C 464      21.264  93.485 -19.667  1.00 50.00           C  
ATOM   3726  C   LEU C 464      22.226  92.365 -19.386  1.00 50.00           C  
ATOM   3727  O   LEU C 464      22.019  91.259 -19.858  1.00 50.00           O  
ATOM   3728  CB  LEU C 464      19.850  93.077 -19.253  1.00 50.00           C  
ATOM   3729  CG  LEU C 464      19.287  93.411 -17.872  1.00 50.00           C  
ATOM   3730  CD1 LEU C 464      18.964  94.901 -17.694  1.00 50.00           C  
ATOM   3731  CD2 LEU C 464      18.050  92.585 -17.743  1.00 50.00           C  
ATOM   3732  N   GLY C 465      23.270  92.707 -18.636  1.00 50.00           N  
ATOM   3733  CA  GLY C 465      24.370  91.848 -18.202  1.00 50.00           C  
ATOM   3734  C   GLY C 465      24.370  90.368 -18.549  1.00 50.00           C  
ATOM   3735  O   GLY C 465      24.717  89.540 -17.710  1.00 50.00           O  
ATOM   3736  N   PHE C 466      23.991  90.006 -19.755  1.00 50.00           N  
ATOM   3737  CA  PHE C 466      24.065  88.629 -20.132  1.00 50.00           C  
ATOM   3738  C   PHE C 466      25.119  88.480 -21.145  1.00 50.00           C  
ATOM   3739  O   PHE C 466      24.926  88.827 -22.301  1.00 50.00           O  
ATOM   3740  CB  PHE C 466      22.731  88.137 -20.679  1.00 50.00           C  
ATOM   3741  CG  PHE C 466      21.707  87.909 -19.624  1.00 50.00           C  
ATOM   3742  CD1 PHE C 466      21.965  87.021 -18.567  1.00 50.00           C  
ATOM   3743  CD2 PHE C 466      20.482  88.587 -19.666  1.00 50.00           C  
ATOM   3744  CE1 PHE C 466      21.013  86.805 -17.554  1.00 50.00           C  
ATOM   3745  CE2 PHE C 466      19.514  88.389 -18.664  1.00 50.00           C  
ATOM   3746  CZ  PHE C 466      19.783  87.492 -17.601  1.00 50.00           C  
ATOM   3747  N   ILE C 467      26.264  87.999 -20.713  1.00 50.00           N  
ATOM   3748  CA  ILE C 467      27.292  87.907 -21.678  1.00 50.00           C  
ATOM   3749  C   ILE C 467      26.877  87.004 -22.782  1.00 50.00           C  
ATOM   3750  O   ILE C 467      26.826  85.782 -22.658  1.00 50.00           O  
ATOM   3751  CB  ILE C 467      28.583  87.435 -21.073  1.00 50.00           C  
ATOM   3752  CG1 ILE C 467      28.780  88.065 -19.692  1.00 50.00           C  
ATOM   3753  CG2 ILE C 467      29.733  87.886 -21.973  1.00 50.00           C  
ATOM   3754  CD1 ILE C 467      29.888  87.446 -18.879  1.00 50.00           C  
ATOM   3755  N   ARG C 468      26.516  87.662 -23.867  1.00 50.00           N  
ATOM   3756  CA  ARG C 468      26.140  86.949 -25.040  1.00 50.00           C  
ATOM   3757  C   ARG C 468      27.364  86.568 -25.789  1.00 50.00           C  
ATOM   3758  O   ARG C 468      28.370  87.305 -25.800  1.00 50.00           O  
ATOM   3759  CB  ARG C 468      25.220  87.798 -25.929  1.00 50.00           C  
ATOM   3760  CG  ARG C 468      23.864  88.094 -25.277  1.00 50.00           C  
ATOM   3761  CD  ARG C 468      22.820  88.638 -26.242  1.00 50.00           C  
ATOM   3762  NE  ARG C 468      21.749  87.669 -26.488  1.00 50.00           N  
ATOM   3763  CZ  ARG C 468      20.715  87.883 -27.299  1.00 50.00           C  
ATOM   3764  NH1 ARG C 468      20.607  89.040 -27.945  1.00 50.00           N1+
ATOM   3765  NH2 ARG C 468      19.801  86.941 -27.478  1.00 50.00           N  
ATOM   3766  N   THR C 469      27.302  85.403 -26.392  1.00 50.00           N  
ATOM   3767  CA  THR C 469      28.425  84.989 -27.151  1.00 50.00           C  
ATOM   3768  C   THR C 469      28.050  84.912 -28.617  1.00 50.00           C  
ATOM   3769  O   THR C 469      26.902  84.593 -28.959  1.00 50.00           O  
ATOM   3770  CB  THR C 469      28.948  83.666 -26.557  1.00 50.00           C  
ATOM   3771  CG2 THR C 469      28.325  82.463 -27.244  1.00 50.00           C  
ATOM   3772  OG1 THR C 469      30.381  83.654 -26.669  1.00 50.00           O  
ATOM   3773  N   PRO C 470      28.998  85.223 -29.505  1.00 50.00           N  
ATOM   3774  CA  PRO C 470      28.613  85.159 -30.908  1.00 50.00           C  
ATOM   3775  C   PRO C 470      28.484  83.739 -31.416  1.00 50.00           C  
ATOM   3776  O   PRO C 470      29.296  82.865 -31.143  1.00 50.00           O  
ATOM   3777  CB  PRO C 470      29.695  85.967 -31.596  1.00 50.00           C  
ATOM   3778  CG  PRO C 470      30.909  85.648 -30.779  1.00 50.00           C  
ATOM   3779  CD  PRO C 470      30.431  85.560 -29.351  1.00 50.00           C  
ATOM   3780  N   TYR C 471      27.434  83.528 -32.171  1.00 50.00           N  
ATOM   3781  CA  TYR C 471      27.171  82.252 -32.761  1.00 50.00           C  
ATOM   3782  C   TYR C 471      26.583  82.463 -34.116  1.00 50.00           C  
ATOM   3783  O   TYR C 471      25.626  83.214 -34.233  1.00 50.00           O  
ATOM   3784  CB  TYR C 471      26.196  81.461 -31.882  1.00 50.00           C  
ATOM   3785  CG  TYR C 471      26.751  80.781 -30.621  1.00 50.00           C  
ATOM   3786  CD1 TYR C 471      25.931  80.624 -29.474  1.00 50.00           C  
ATOM   3787  CD2 TYR C 471      28.058  80.234 -30.578  1.00 50.00           C  
ATOM   3788  CE1 TYR C 471      26.391  79.934 -28.319  1.00 50.00           C  
ATOM   3789  CE2 TYR C 471      28.529  79.538 -29.422  1.00 50.00           C  
ATOM   3790  CZ  TYR C 471      27.682  79.398 -28.307  1.00 50.00           C  
ATOM   3791  OH  TYR C 471      28.105  78.724 -27.196  1.00 50.00           O  
ATOM   3792  N   ARG C 472      27.131  81.836 -35.147  1.00 50.00           N  
ATOM   3793  CA  ARG C 472      26.583  82.055 -36.475  1.00 50.00           C  
ATOM   3794  C   ARG C 472      25.478  81.077 -36.792  1.00 50.00           C  
ATOM   3795  O   ARG C 472      25.487  79.915 -36.375  1.00 50.00           O  
ATOM   3796  CB  ARG C 472      27.661  81.925 -37.518  1.00 50.00           C  
ATOM   3797  CG  ARG C 472      28.973  82.534 -37.113  1.00 50.00           C  
ATOM   3798  CD  ARG C 472      30.055  81.781 -37.817  1.00 50.00           C  
ATOM   3799  NE  ARG C 472      29.558  81.317 -39.108  1.00 50.00           N  
ATOM   3800  CZ  ARG C 472      30.309  80.781 -40.061  1.00 50.00           C  
ATOM   3801  NH1 ARG C 472      31.616  80.634 -39.878  1.00 50.00           N1+
ATOM   3802  NH2 ARG C 472      29.747  80.388 -41.200  1.00 50.00           N  
ATOM   3803  N   ARG C 473      24.521  81.591 -37.549  1.00 50.00           N  
ATOM   3804  CA  ARG C 473      23.366  80.837 -37.985  1.00 50.00           C  
ATOM   3805  C   ARG C 473      23.723  79.900 -39.121  1.00 50.00           C  
ATOM   3806  O   ARG C 473      24.566  80.208 -39.972  1.00 50.00           O  
ATOM   3807  CB  ARG C 473      22.244  81.800 -38.439  1.00 50.00           C  
ATOM   3808  CG  ARG C 473      21.122  81.175 -39.311  1.00 50.00           C  
ATOM   3809  CD  ARG C 473      20.347  80.047 -38.616  1.00 50.00           C  
ATOM   3810  NE  ARG C 473      19.219  80.521 -37.821  1.00 50.00           N  
ATOM   3811  CZ  ARG C 473      18.159  81.143 -38.329  1.00 50.00           C  
ATOM   3812  NH1 ARG C 473      18.087  81.367 -39.630  1.00 50.00           N1+
ATOM   3813  NH2 ARG C 473      17.168  81.543 -37.541  1.00 50.00           N  
ATOM   3814  N   VAL C 474      23.065  78.747 -39.097  1.00 50.00           N  
ATOM   3815  CA  VAL C 474      23.182  77.737 -40.128  1.00 50.00           C  
ATOM   3816  C   VAL C 474      21.807  77.077 -40.377  1.00 50.00           C  
ATOM   3817  O   VAL C 474      21.343  76.216 -39.621  1.00 50.00           O  
ATOM   3818  CB  VAL C 474      24.334  76.681 -39.747  1.00 50.00           C  
ATOM   3819  CG1 VAL C 474      24.181  76.255 -38.334  1.00 50.00           C  
ATOM   3820  CG2 VAL C 474      24.326  75.468 -40.691  1.00 50.00           C  
ATOM   3821  N   VAL C 475      21.168  77.557 -41.448  1.00 50.00           N  
ATOM   3822  CA  VAL C 475      19.852  77.119 -41.944  1.00 50.00           C  
ATOM   3823  C   VAL C 475      19.999  75.867 -42.827  1.00 50.00           C  
ATOM   3824  O   VAL C 475      20.470  75.965 -43.965  1.00 50.00           O  
ATOM   3825  CB  VAL C 475      19.189  78.290 -42.777  1.00 50.00           C  
ATOM   3826  CG1 VAL C 475      18.002  77.790 -43.598  1.00 50.00           C  
ATOM   3827  CG2 VAL C 475      18.763  79.405 -41.837  1.00 50.00           C  
ATOM   3828  N   GLY C 476      19.590  74.707 -42.318  1.00 50.00           N  
ATOM   3829  CA  GLY C 476      19.769  73.485 -43.081  1.00 50.00           C  
ATOM   3830  C   GLY C 476      21.253  73.144 -43.133  1.00 50.00           C  
ATOM   3831  O   GLY C 476      21.968  73.424 -42.170  1.00 50.00           O  
ATOM   3832  N   GLY C 477      21.738  72.555 -44.223  1.00 50.00           N  
ATOM   3833  CA  GLY C 477      23.160  72.247 -44.300  1.00 50.00           C  
ATOM   3834  C   GLY C 477      23.966  73.449 -44.765  1.00 50.00           C  
ATOM   3835  O   GLY C 477      25.068  73.321 -45.300  1.00 50.00           O  
ATOM   3836  N   VAL C 478      23.404  74.632 -44.547  1.00 50.00           N  
ATOM   3837  CA  VAL C 478      24.032  75.859 -44.989  1.00 50.00           C  
ATOM   3838  C   VAL C 478      24.417  76.757 -43.827  1.00 50.00           C  
ATOM   3839  O   VAL C 478      23.561  77.157 -43.052  1.00 50.00           O  
ATOM   3840  CB  VAL C 478      23.078  76.626 -45.961  1.00 50.00           C  
ATOM   3841  CG1 VAL C 478      23.599  78.033 -46.262  1.00 50.00           C  
ATOM   3842  CG2 VAL C 478      22.972  75.839 -47.266  1.00 50.00           C  
ATOM   3843  N   VAL C 479      25.708  77.077 -43.715  1.00 50.00           N  
ATOM   3844  CA  VAL C 479      26.174  77.988 -42.672  1.00 50.00           C  
ATOM   3845  C   VAL C 479      26.197  79.439 -43.185  1.00 50.00           C  
ATOM   3846  O   VAL C 479      26.546  79.707 -44.343  1.00 50.00           O  
ATOM   3847  CB  VAL C 479      27.587  77.594 -42.165  1.00 50.00           C  
ATOM   3848  CG1 VAL C 479      27.567  76.119 -41.716  1.00 50.00           C  
ATOM   3849  CG2 VAL C 479      28.626  77.857 -43.241  1.00 50.00           C  
ATOM   3850  N   THR C 480      25.822  80.367 -42.311  1.00 50.00           N  
ATOM   3851  CA  THR C 480      25.732  81.775 -42.673  1.00 50.00           C  
ATOM   3852  C   THR C 480      26.867  82.604 -42.047  1.00 50.00           C  
ATOM   3853  O   THR C 480      27.496  82.201 -41.049  1.00 50.00           O  
ATOM   3854  CB  THR C 480      24.367  82.376 -42.201  1.00 50.00           C  
ATOM   3855  CG2 THR C 480      23.993  83.589 -43.040  1.00 50.00           C  
ATOM   3856  OG1 THR C 480      23.323  81.406 -42.359  1.00 50.00           O  
ATOM   3857  N   ASP C 481      27.113  83.762 -42.668  1.00 50.00           N  
ATOM   3858  CA  ASP C 481      28.081  84.729 -42.185  1.00 50.00           C  
ATOM   3859  C   ASP C 481      27.378  85.750 -41.313  1.00 50.00           C  
ATOM   3860  O   ASP C 481      27.908  86.796 -40.968  1.00 50.00           O  
ATOM   3861  CB  ASP C 481      28.776  85.432 -43.350  1.00 50.00           C  
ATOM   3862  CG  ASP C 481      29.759  84.537 -44.071  1.00 50.00           C  
ATOM   3863  OD1 ASP C 481      29.324  83.524 -44.652  1.00 50.00           O  
ATOM   3864  OD2 ASP C 481      30.970  84.848 -44.055  1.00 50.00           O1-
ATOM   3865  N   GLU C 482      26.141  85.403 -40.989  1.00 50.00           N  
ATOM   3866  CA  GLU C 482      25.284  86.169 -40.105  1.00 50.00           C  
ATOM   3867  C   GLU C 482      25.539  85.715 -38.653  1.00 50.00           C  
ATOM   3868  O   GLU C 482      25.796  84.522 -38.434  1.00 50.00           O  
ATOM   3869  CB  GLU C 482      23.817  85.922 -40.527  1.00 50.00           C  
ATOM   3870  CG  GLU C 482      22.735  86.658 -39.756  1.00 50.00           C  
ATOM   3871  CD  GLU C 482      21.336  86.123 -40.063  1.00 50.00           C  
ATOM   3872  OE1 GLU C 482      21.201  84.894 -40.251  1.00 50.00           O  
ATOM   3873  OE2 GLU C 482      20.375  86.924 -40.108  1.00 50.00           O1-
ATOM   3874  N   VAL C 483      25.503  86.613 -37.665  1.00 50.00           N  
ATOM   3875  CA  VAL C 483      25.752  86.162 -36.286  1.00 50.00           C  
ATOM   3876  C   VAL C 483      24.709  86.702 -35.313  1.00 50.00           C  
ATOM   3877  O   VAL C 483      24.127  87.784 -35.496  1.00 50.00           O  
ATOM   3878  CB  VAL C 483      27.187  86.575 -35.768  1.00 50.00           C  
ATOM   3879  CG1 VAL C 483      27.470  85.927 -34.403  1.00 50.00           C  
ATOM   3880  CG2 VAL C 483      28.269  86.063 -36.741  1.00 50.00           C  
ATOM   3881  N   VAL C 484      24.483  85.909 -34.271  1.00 50.00           N  
ATOM   3882  CA  VAL C 484      23.521  86.247 -33.244  1.00 50.00           C  
ATOM   3883  C   VAL C 484      24.155  86.153 -31.841  1.00 50.00           C  
ATOM   3884  O   VAL C 484      24.462  85.052 -31.375  1.00 50.00           O  
ATOM   3885  CB  VAL C 484      22.247  85.280 -33.316  1.00 50.00           C  
ATOM   3886  CG1 VAL C 484      20.972  86.064 -32.988  1.00 50.00           C  
ATOM   3887  CG2 VAL C 484      22.111  84.647 -34.713  1.00 50.00           C  
ATOM   3888  N   TYR C 485      24.382  87.298 -31.188  1.00 50.00           N  
ATOM   3889  CA  TYR C 485      24.865  87.266 -29.811  1.00 50.00           C  
ATOM   3890  C   TYR C 485      23.785  86.700 -28.955  1.00 50.00           C  
ATOM   3891  O   TYR C 485      22.759  87.335 -28.793  1.00 50.00           O  
ATOM   3892  CB  TYR C 485      25.247  88.676 -29.339  1.00 50.00           C  
ATOM   3893  CG  TYR C 485      26.674  88.963 -29.722  1.00 50.00           C  
ATOM   3894  CD1 TYR C 485      26.992  89.839 -30.769  1.00 50.00           C  
ATOM   3895  CD2 TYR C 485      27.720  88.279 -29.087  1.00 50.00           C  
ATOM   3896  CE1 TYR C 485      28.348  90.019 -31.186  1.00 50.00           C  
ATOM   3897  CE2 TYR C 485      29.064  88.450 -29.489  1.00 50.00           C  
ATOM   3898  CZ  TYR C 485      29.375  89.310 -30.533  1.00 50.00           C  
ATOM   3899  OH  TYR C 485      30.691  89.431 -30.911  1.00 50.00           O  
ATOM   3900  N   MET C 486      23.985  85.512 -28.416  1.00 50.00           N  
ATOM   3901  CA  MET C 486      22.877  84.905 -27.738  1.00 50.00           C  
ATOM   3902  C   MET C 486      23.040  84.843 -26.278  1.00 50.00           C  
ATOM   3903  O   MET C 486      24.129  84.704 -25.732  1.00 50.00           O  
ATOM   3904  CB  MET C 486      22.668  83.500 -28.227  1.00 50.00           C  
ATOM   3905  CG  MET C 486      22.476  83.376 -29.687  1.00 50.00           C  
ATOM   3906  SD  MET C 486      21.958  81.728 -29.824  1.00 50.00           S  
ATOM   3907  CE  MET C 486      20.207  81.931 -29.307  1.00 50.00           C  
ATOM   3908  N   THR C 487      21.877  84.935 -25.663  1.00 50.00           N  
ATOM   3909  CA  THR C 487      21.758  84.801 -24.248  1.00 50.00           C  
ATOM   3910  C   THR C 487      22.120  83.383 -23.857  1.00 50.00           C  
ATOM   3911  O   THR C 487      21.982  82.442 -24.644  1.00 50.00           O  
ATOM   3912  CB  THR C 487      20.320  85.124 -23.812  1.00 50.00           C  
ATOM   3913  CG2 THR C 487      20.237  85.396 -22.320  1.00 50.00           C  
ATOM   3914  OG1 THR C 487      19.882  86.281 -24.525  1.00 50.00           O  
ATOM   3915  N   ALA C 488      22.593  83.224 -22.646  1.00 50.00           N  
ATOM   3916  CA  ALA C 488      22.982  81.924 -22.222  1.00 50.00           C  
ATOM   3917  C   ALA C 488      21.780  80.974 -22.117  1.00 50.00           C  
ATOM   3918  O   ALA C 488      21.950  79.767 -22.323  1.00 50.00           O  
ATOM   3919  CB  ALA C 488      23.656  82.060 -20.960  1.00 50.00           C  
ATOM   3920  N   THR C 489      20.584  81.496 -21.809  1.00 50.00           N  
ATOM   3921  CA  THR C 489      19.378  80.645 -21.698  1.00 50.00           C  
ATOM   3922  C   THR C 489      18.968  80.105 -23.041  1.00 50.00           C  
ATOM   3923  O   THR C 489      18.698  78.911 -23.184  1.00 50.00           O  
ATOM   3924  CB  THR C 489      18.092  81.366 -21.219  1.00 50.00           C  
ATOM   3925  CG2 THR C 489      18.165  81.687 -19.730  1.00 50.00           C  
ATOM   3926  OG1 THR C 489      17.869  82.524 -22.041  1.00 50.00           O  
ATOM   3927  N   GLU C 490      18.904  81.014 -24.009  1.00 50.00           N  
ATOM   3928  CA  GLU C 490      18.511  80.711 -25.373  1.00 50.00           C  
ATOM   3929  C   GLU C 490      19.446  79.672 -26.022  1.00 50.00           C  
ATOM   3930  O   GLU C 490      19.012  78.887 -26.871  1.00 50.00           O  
ATOM   3931  CB  GLU C 490      18.551  81.977 -26.219  1.00 50.00           C  
ATOM   3932  CG  GLU C 490      17.876  83.202 -25.659  1.00 50.00           C  
ATOM   3933  CD  GLU C 490      17.938  84.362 -26.639  1.00 50.00           C  
ATOM   3934  OE1 GLU C 490      17.812  84.120 -27.850  1.00 50.00           O  
ATOM   3935  OE2 GLU C 490      18.106  85.512 -26.212  1.00 50.00           O1-
ATOM   3936  N   GLU C 491      20.720  79.671 -25.631  1.00 50.00           N  
ATOM   3937  CA  GLU C 491      21.739  78.768 -26.198  1.00 50.00           C  
ATOM   3938  C   GLU C 491      21.388  77.297 -26.000  1.00 50.00           C  
ATOM   3939  O   GLU C 491      21.724  76.458 -26.839  1.00 50.00           O  
ATOM   3940  CB  GLU C 491      23.101  79.034 -25.554  1.00 50.00           C  
ATOM   3941  CG  GLU C 491      24.288  78.211 -26.128  1.00 50.00           C  
ATOM   3942  CD  GLU C 491      24.694  76.989 -25.283  1.00 50.00           C  
ATOM   3943  OE1 GLU C 491      23.888  76.049 -25.110  1.00 50.00           O  
ATOM   3944  OE2 GLU C 491      25.841  76.968 -24.790  1.00 50.00           O1-
ATOM   3945  N   ASP C 492      20.718  76.976 -24.903  1.00 50.00           N  
ATOM   3946  CA  ASP C 492      20.392  75.590 -24.620  1.00 50.00           C  
ATOM   3947  C   ASP C 492      19.274  75.068 -25.515  1.00 50.00           C  
ATOM   3948  O   ASP C 492      19.175  73.863 -25.742  1.00 50.00           O  
ATOM   3949  CB  ASP C 492      20.021  75.451 -23.140  1.00 50.00           C  
ATOM   3950  CG  ASP C 492      21.055  74.632 -22.356  1.00 50.00           C  
ATOM   3951  OD1 ASP C 492      22.273  74.733 -22.655  1.00 50.00           O  
ATOM   3952  OD2 ASP C 492      20.647  73.885 -21.438  1.00 50.00           O1-
ATOM   3953  N   ARG C 493      18.441  75.963 -26.033  1.00 50.00           N  
ATOM   3954  CA  ARG C 493      17.321  75.568 -26.903  1.00 50.00           C  
ATOM   3955  C   ARG C 493      17.815  75.022 -28.265  1.00 50.00           C  
ATOM   3956  O   ARG C 493      17.086  74.295 -28.954  1.00 50.00           O  
ATOM   3957  CB  ARG C 493      16.393  76.774 -27.170  1.00 50.00           C  
ATOM   3958  CG  ARG C 493      16.002  77.589 -25.942  1.00 50.00           C  
ATOM   3959  CD  ARG C 493      15.473  78.939 -26.352  1.00 50.00           C  
ATOM   3960  NE  ARG C 493      16.153  79.427 -27.542  1.00 50.00           N  
ATOM   3961  CZ  ARG C 493      16.155  80.690 -27.929  1.00 50.00           C  
ATOM   3962  NH1 ARG C 493      15.517  81.603 -27.214  1.00 50.00           N1+
ATOM   3963  NH2 ARG C 493      16.794  81.037 -29.030  1.00 50.00           N  
ATOM   3964  N   TYR C 494      19.044  75.358 -28.649  1.00 50.00           N  
ATOM   3965  CA  TYR C 494      19.533  74.940 -29.951  1.00 50.00           C  
ATOM   3966  C   TYR C 494      20.685  73.983 -29.868  1.00 50.00           C  
ATOM   3967  O   TYR C 494      21.354  73.836 -28.852  1.00 50.00           O  
ATOM   3968  CB  TYR C 494      19.998  76.130 -30.749  1.00 50.00           C  
ATOM   3969  CG  TYR C 494      18.895  76.908 -31.382  1.00 50.00           C  
ATOM   3970  CD1 TYR C 494      18.053  77.745 -30.617  1.00 50.00           C  
ATOM   3971  CD2 TYR C 494      18.698  76.844 -32.770  1.00 50.00           C  
ATOM   3972  CE1 TYR C 494      17.029  78.519 -31.236  1.00 50.00           C  
ATOM   3973  CE2 TYR C 494      17.690  77.603 -33.405  1.00 50.00           C  
ATOM   3974  CZ  TYR C 494      16.862  78.437 -32.637  1.00 50.00           C  
ATOM   3975  OH  TYR C 494      15.898  79.181 -33.281  1.00 50.00           O  
ATOM   3976  N   THR C 495      20.887  73.342 -31.011  1.00 50.00           N  
ATOM   3977  CA  THR C 495      21.958  72.401 -31.269  1.00 50.00           C  
ATOM   3978  C   THR C 495      23.088  73.121 -32.000  1.00 50.00           C  
ATOM   3979  O   THR C 495      22.990  73.375 -33.194  1.00 50.00           O  
ATOM   3980  CB  THR C 495      21.433  71.238 -32.151  1.00 50.00           C  
ATOM   3981  CG2 THR C 495      22.463  70.140 -32.247  1.00 50.00           C  
ATOM   3982  OG1 THR C 495      20.214  70.719 -31.600  1.00 50.00           O  
ATOM   3983  N   ILE C 496      24.153  73.462 -31.292  1.00 50.00           N  
ATOM   3984  CA  ILE C 496      25.229  74.223 -31.913  1.00 50.00           C  
ATOM   3985  C   ILE C 496      26.431  73.349 -32.211  1.00 50.00           C  
ATOM   3986  O   ILE C 496      26.639  72.359 -31.539  1.00 50.00           O  
ATOM   3987  CB  ILE C 496      25.644  75.398 -30.994  1.00 50.00           C  
ATOM   3988  CG1 ILE C 496      24.447  76.335 -30.770  1.00 50.00           C  
ATOM   3989  CG2 ILE C 496      26.775  76.179 -31.630  1.00 50.00           C  
ATOM   3990  CD1 ILE C 496      23.418  75.833 -29.779  1.00 50.00           C  
ATOM   3991  N   ALA C 497      27.216  73.719 -33.217  1.00 50.00           N  
ATOM   3992  CA  ALA C 497      28.388  72.944 -33.587  1.00 50.00           C  
ATOM   3993  C   ALA C 497      29.655  73.776 -33.476  1.00 50.00           C  
ATOM   3994  O   ALA C 497      29.595  74.997 -33.433  1.00 50.00           O  
ATOM   3995  CB  ALA C 497      28.224  72.424 -35.012  1.00 50.00           C  
ATOM   3996  N   GLN C 498      30.799  73.098 -33.435  1.00 50.00           N  
ATOM   3997  CA  GLN C 498      32.094  73.772 -33.341  1.00 50.00           C  
ATOM   3998  C   GLN C 498      32.512  74.351 -34.696  1.00 50.00           C  
ATOM   3999  O   GLN C 498      31.888  74.058 -35.718  1.00 50.00           O  
ATOM   4000  CB  GLN C 498      33.173  72.789 -32.854  1.00 50.00           C  
ATOM   4001  CG  GLN C 498      33.954  73.210 -31.581  1.00 50.00           C  
ATOM   4002  CD  GLN C 498      34.698  74.537 -31.708  1.00 50.00           C  
ATOM   4003  NE2 GLN C 498      34.525  75.408 -30.721  1.00 50.00           N  
ATOM   4004  OE1 GLN C 498      35.418  74.769 -32.673  1.00 50.00           O  
ATOM   4005  N   ALA C 499      33.571  75.164 -34.691  1.00 50.00           N  
ATOM   4006  CA  ALA C 499      34.075  75.824 -35.897  1.00 50.00           C  
ATOM   4007  C   ALA C 499      34.982  74.907 -36.711  1.00 50.00           C  
ATOM   4008  O   ALA C 499      35.174  75.126 -37.907  1.00 50.00           O  
ATOM   4009  CB  ALA C 499      34.839  77.093 -35.508  1.00 50.00           C  
ATOM   4010  N   ASN C 500      35.532  73.885 -36.060  1.00 50.00           N  
ATOM   4011  CA  ASN C 500      36.444  72.930 -36.696  1.00 50.00           C  
ATOM   4012  C   ASN C 500      35.742  72.102 -37.773  1.00 50.00           C  
ATOM   4013  O   ASN C 500      36.406  71.377 -38.515  1.00 50.00           O  
ATOM   4014  CB  ASN C 500      37.025  71.959 -35.658  1.00 50.00           C  
ATOM   4015  CG  ASN C 500      38.366  72.408 -35.079  1.00 50.00           C  
ATOM   4016  ND2 ASN C 500      38.895  73.539 -35.560  1.00 50.00           N  
ATOM   4017  OD1 ASN C 500      38.917  71.735 -34.205  1.00 50.00           O  
ATOM   4018  N   THR C 501      34.416  72.199 -37.858  1.00 50.00           N  
ATOM   4019  CA  THR C 501      33.637  71.432 -38.840  1.00 50.00           C  
ATOM   4020  C   THR C 501      34.078  71.738 -40.290  1.00 50.00           C  
ATOM   4021  O   THR C 501      34.097  72.903 -40.708  1.00 50.00           O  
ATOM   4022  CB  THR C 501      32.109  71.733 -38.697  1.00 50.00           C  
ATOM   4023  CG2 THR C 501      31.645  71.457 -37.272  1.00 50.00           C  
ATOM   4024  OG1 THR C 501      31.844  73.108 -39.008  1.00 50.00           O  
ATOM   4025  N   PRO C 502      34.445  70.691 -41.070  1.00 50.00           N  
ATOM   4026  CA  PRO C 502      34.866  70.927 -42.457  1.00 50.00           C  
ATOM   4027  C   PRO C 502      33.768  71.644 -43.253  1.00 50.00           C  
ATOM   4028  O   PRO C 502      32.616  71.182 -43.280  1.00 50.00           O  
ATOM   4029  CB  PRO C 502      35.176  69.519 -42.978  1.00 50.00           C  
ATOM   4030  CG  PRO C 502      35.607  68.781 -41.738  1.00 50.00           C  
ATOM   4031  CD  PRO C 502      34.581  69.260 -40.724  1.00 50.00           C  
ATOM   4032  N   LEU C 503      34.113  72.764 -43.891  1.00 50.00           N  
ATOM   4033  CA  LEU C 503      33.116  73.529 -44.638  1.00 50.00           C  
ATOM   4034  C   LEU C 503      33.627  73.960 -46.016  1.00 50.00           C  
ATOM   4035  O   LEU C 503      34.781  74.393 -46.173  1.00 50.00           O  
ATOM   4036  CB  LEU C 503      32.706  74.754 -43.826  1.00 50.00           C  
ATOM   4037  CG  LEU C 503      31.209  74.773 -43.498  1.00 50.00           C  
ATOM   4038  CD1 LEU C 503      30.972  75.557 -42.196  1.00 50.00           C  
ATOM   4039  CD2 LEU C 503      30.444  75.359 -44.687  1.00 50.00           C  
ATOM   4040  N   GLU C 504      32.735  73.839 -47.003  1.00 50.00           N  
ATOM   4041  CA  GLU C 504      33.028  74.177 -48.391  1.00 50.00           C  
ATOM   4042  C   GLU C 504      32.556  75.591 -48.721  1.00 50.00           C  
ATOM   4043  O   GLU C 504      32.721  76.073 -49.845  1.00 50.00           O  
ATOM   4044  CB  GLU C 504      32.330  73.177 -49.321  1.00 50.00           C  
ATOM   4045  CG  GLU C 504      32.341  71.734 -48.837  1.00 50.00           C  
ATOM   4046  CD  GLU C 504      33.675  71.036 -49.055  1.00 50.00           C  
ATOM   4047  OE1 GLU C 504      34.084  70.883 -50.221  1.00 50.00           O  
ATOM   4048  OE2 GLU C 504      34.319  70.635 -48.064  1.00 50.00           O1-
ATOM   4049  N   GLY C 505      31.969  76.241 -47.720  1.00 50.00           N  
ATOM   4050  CA  GLY C 505      31.458  77.592 -47.865  1.00 50.00           C  
ATOM   4051  C   GLY C 505      30.248  77.757 -46.988  1.00 50.00           C  
ATOM   4052  O   GLY C 505      30.305  78.309 -45.894  1.00 50.00           O  
ATOM   4053  N   ASN C 506      29.137  77.260 -47.493  1.00 50.00           N  
ATOM   4054  CA  ASN C 506      27.906  77.266 -46.752  1.00 50.00           C  
ATOM   4055  C   ASN C 506      27.516  75.839 -46.447  1.00 50.00           C  
ATOM   4056  O   ASN C 506      26.624  75.552 -45.677  1.00 50.00           O  
ATOM   4057  CB  ASN C 506      26.774  77.933 -47.567  1.00 50.00           C  
ATOM   4058  CG  ASN C 506      27.163  79.302 -48.156  1.00 50.00           C  
ATOM   4059  ND2 ASN C 506      26.662  80.368 -47.541  1.00 50.00           N  
ATOM   4060  OD1 ASN C 506      27.897  79.394 -49.147  1.00 50.00           O  
ATOM   4061  N   ARG C 507      28.252  74.931 -47.059  1.00 50.00           N  
ATOM   4062  CA  ARG C 507      27.916  73.529 -46.952  1.00 50.00           C  
ATOM   4063  C   ARG C 507      28.731  72.791 -45.887  1.00 50.00           C  
ATOM   4064  O   ARG C 507      29.964  72.788 -45.918  1.00 50.00           O  
ATOM   4065  CB  ARG C 507      28.128  72.875 -48.324  1.00 50.00           C  
ATOM   4066  CG  ARG C 507      27.429  71.520 -48.509  1.00 50.00           C  
ATOM   4067  CD  ARG C 507      26.296  71.530 -49.568  1.00 50.00           C  
ATOM   4068  NE  ARG C 507      26.773  71.639 -50.949  1.00 50.00           N  
ATOM   4069  CZ  ARG C 507      26.096  71.214 -52.015  1.00 50.00           C  
ATOM   4070  NH1 ARG C 507      24.908  70.646 -51.873  1.00 50.00           N1+
ATOM   4071  NH2 ARG C 507      26.604  71.354 -53.231  1.00 50.00           N  
ATOM   4072  N   ILE C 508      28.018  72.168 -44.944  1.00 50.00           N  
ATOM   4073  CA  ILE C 508      28.657  71.303 -43.952  1.00 50.00           C  
ATOM   4074  C   ILE C 508      29.406  70.217 -44.708  1.00 50.00           C  
ATOM   4075  O   ILE C 508      28.982  69.927 -45.821  1.00 50.00           O  
ATOM   4076  CB  ILE C 508      27.614  70.579 -43.027  1.00 50.00           C  
ATOM   4077  CG1 ILE C 508      26.251  71.304 -43.072  1.00 50.00           C  
ATOM   4078  CG2 ILE C 508      28.207  70.420 -41.639  1.00 50.00           C  
ATOM   4079  CD1 ILE C 508      25.925  72.309 -41.954  1.00 50.00           C  
ATOM   4080  N   ALA C 509      30.462  69.588 -44.197  1.00 50.00           N  
ATOM   4081  CA  ALA C 509      31.134  68.626 -45.091  1.00 50.00           C  
ATOM   4082  C   ALA C 509      31.090  67.183 -44.591  1.00 50.00           C  
ATOM   4083  O   ALA C 509      31.403  66.274 -45.366  1.00 50.00           O  
ATOM   4084  CB  ALA C 509      32.586  69.040 -45.316  1.00 50.00           C  
ATOM   4085  N   ALA C 510      30.724  66.925 -43.345  1.00 50.00           N  
ATOM   4086  CA  ALA C 510      30.705  65.531 -42.911  1.00 50.00           C  
ATOM   4087  C   ALA C 510      29.405  65.195 -42.198  1.00 50.00           C  
ATOM   4088  O   ALA C 510      28.948  65.946 -41.334  1.00 50.00           O  
ATOM   4089  CB  ALA C 510      31.914  65.250 -42.000  1.00 50.00           C  
ATOM   4090  N   GLU C 511      28.812  64.064 -42.582  1.00 50.00           N  
ATOM   4091  CA  GLU C 511      27.547  63.597 -42.009  1.00 50.00           C  
ATOM   4092  C   GLU C 511      27.613  63.526 -40.483  1.00 50.00           C  
ATOM   4093  O   GLU C 511      26.799  64.147 -39.791  1.00 50.00           O  
ATOM   4094  CB  GLU C 511      27.178  62.218 -42.585  1.00 50.00           C  
ATOM   4095  CG  GLU C 511      26.255  62.292 -43.820  1.00 50.00           C  
ATOM   4096  CD  GLU C 511      25.729  60.934 -44.282  1.00 50.00           C  
ATOM   4097  OE1 GLU C 511      26.552  60.040 -44.600  1.00 50.00           O  
ATOM   4098  OE2 GLU C 511      24.488  60.770 -44.328  1.00 50.00           O1-
ATOM   4099  N   ARG C 512      28.564  62.767 -39.953  1.00 50.00           N  
ATOM   4100  CA  ARG C 512      28.706  62.702 -38.509  1.00 50.00           C  
ATOM   4101  C   ARG C 512      29.675  63.797 -38.016  1.00 50.00           C  
ATOM   4102  O   ARG C 512      30.881  63.552 -37.876  1.00 50.00           O  
ATOM   4103  CB  ARG C 512      29.218  61.309 -38.077  1.00 50.00           C  
ATOM   4104  CG  ARG C 512      28.344  60.109 -38.469  1.00 50.00           C  
ATOM   4105  CD  ARG C 512      28.744  58.812 -37.716  1.00 50.00           C  
ATOM   4106  NE  ARG C 512      28.031  58.634 -36.442  1.00 50.00           N  
ATOM   4107  CZ  ARG C 512      28.216  57.627 -35.579  1.00 50.00           C  
ATOM   4108  NH1 ARG C 512      29.102  56.664 -35.814  1.00 50.00           N1+
ATOM   4109  NH2 ARG C 512      27.502  57.577 -34.461  1.00 50.00           N  
ATOM   4110  N   VAL C 513      29.144  65.002 -37.769  1.00 50.00           N  
ATOM   4111  CA  VAL C 513      29.957  66.131 -37.286  1.00 50.00           C  
ATOM   4112  C   VAL C 513      29.490  66.617 -35.878  1.00 50.00           C  
ATOM   4113  O   VAL C 513      28.293  66.623 -35.561  1.00 50.00           O  
ATOM   4114  CB  VAL C 513      29.935  67.307 -38.331  1.00 50.00           C  
ATOM   4115  CG1 VAL C 513      28.709  68.218 -38.121  1.00 50.00           C  
ATOM   4116  CG2 VAL C 513      31.248  68.090 -38.222  1.00 50.00           C  
ATOM   4117  N   VAL C 514      30.476  67.031 -35.069  1.00 50.00           N  
ATOM   4118  CA  VAL C 514      30.346  67.454 -33.660  1.00 50.00           C  
ATOM   4119  C   VAL C 514      29.518  68.719 -33.463  1.00 50.00           C  
ATOM   4120  O   VAL C 514      29.615  69.699 -34.204  1.00 50.00           O  
ATOM   4121  CB  VAL C 514      31.723  67.699 -33.038  1.00 50.00           C  
ATOM   4122  CG1 VAL C 514      32.406  66.374 -32.802  1.00 50.00           C  
ATOM   4123  CG2 VAL C 514      32.562  68.592 -33.970  1.00 50.00           C  
ATOM   4124  N   ALA C 515      28.717  68.646 -32.400  1.00 50.00           N  
ATOM   4125  CA  ALA C 515      27.813  69.690 -31.928  1.00 50.00           C  
ATOM   4126  C   ALA C 515      27.503  69.492 -30.434  1.00 50.00           C  
ATOM   4127  O   ALA C 515      27.628  68.391 -29.926  1.00 50.00           O  
ATOM   4128  CB  ALA C 515      26.511  69.665 -32.739  1.00 50.00           C  
ATOM   4129  N   ARG C 516      27.110  70.546 -29.725  1.00 50.00           N  
ATOM   4130  CA  ARG C 516      26.810  70.431 -28.301  1.00 50.00           C  
ATOM   4131  C   ARG C 516      25.433  71.004 -27.986  1.00 50.00           C  
ATOM   4132  O   ARG C 516      25.246  72.219 -27.956  1.00 50.00           O  
ATOM   4133  CB  ARG C 516      27.850  71.175 -27.444  1.00 50.00           C  
ATOM   4134  CG  ARG C 516      29.329  71.096 -27.872  1.00 50.00           C  
ATOM   4135  CD  ARG C 516      29.817  69.664 -28.066  1.00 50.00           C  
ATOM   4136  NE  ARG C 516      31.218  69.468 -27.701  1.00 50.00           N  
ATOM   4137  CZ  ARG C 516      31.877  68.321 -27.863  1.00 50.00           C  
ATOM   4138  NH1 ARG C 516      31.268  67.269 -28.392  1.00 50.00           N1+
ATOM   4139  NH2 ARG C 516      33.146  68.213 -27.492  1.00 50.00           N  
ATOM   4140  N   ARG C 517      24.481  70.108 -27.754  1.00 50.00           N  
ATOM   4141  CA  ARG C 517      23.097  70.440 -27.420  1.00 50.00           C  
ATOM   4142  C   ARG C 517      23.038  71.451 -26.274  1.00 50.00           C  
ATOM   4143  O   ARG C 517      22.807  72.640 -26.477  1.00 50.00           O  
ATOM   4144  CB  ARG C 517      22.375  69.147 -27.024  1.00 50.00           C  
ATOM   4145  CG  ARG C 517      20.859  69.201 -26.997  1.00 50.00           C  
ATOM   4146  CD  ARG C 517      20.272  68.065 -27.848  1.00 50.00           C  
ATOM   4147  NE  ARG C 517      20.611  68.217 -29.267  1.00 50.00           N  
ATOM   4148  CZ  ARG C 517      20.025  67.554 -30.260  1.00 50.00           C  
ATOM   4149  NH1 ARG C 517      19.062  66.675 -30.002  1.00 50.00           N1+
ATOM   4150  NH2 ARG C 517      20.395  67.780 -31.515  1.00 50.00           N  
ATOM   4151  N   LYS C 518      23.254  70.945 -25.065  1.00 50.00           N  
ATOM   4152  CA  LYS C 518      23.266  71.744 -23.846  1.00 50.00           C  
ATOM   4153  C   LYS C 518      24.350  71.251 -22.908  1.00 50.00           C  
ATOM   4154  O   LYS C 518      24.129  70.309 -22.150  1.00 50.00           O  
ATOM   4155  CB  LYS C 518      21.934  71.646 -23.097  1.00 50.00           C  
ATOM   4156  CG  LYS C 518      20.733  71.081 -23.863  1.00 50.00           C  
ATOM   4157  CD  LYS C 518      19.655  70.650 -22.871  1.00 50.00           C  
ATOM   4158  CE  LYS C 518      20.148  69.480 -22.046  1.00 50.00           C  
ATOM   4159  NZ  LYS C 518      19.354  69.290 -20.833  1.00 50.00           N1+
ATOM   4160  N   GLY C 519      25.518  71.879 -22.954  1.00 50.00           N  
ATOM   4161  CA  GLY C 519      26.610  71.447 -22.105  1.00 50.00           C  
ATOM   4162  C   GLY C 519      26.896  69.961 -22.259  1.00 50.00           C  
ATOM   4163  O   GLY C 519      27.571  69.366 -21.420  1.00 50.00           O  
ATOM   4164  N   GLU C 520      26.385  69.354 -23.330  1.00 50.00           N  
ATOM   4165  CA  GLU C 520      26.592  67.930 -23.549  1.00 50.00           C  
ATOM   4166  C   GLU C 520      27.148  67.650 -24.946  1.00 50.00           C  
ATOM   4167  O   GLU C 520      26.539  68.023 -25.956  1.00 50.00           O  
ATOM   4168  CB  GLU C 520      25.271  67.171 -23.356  1.00 50.00           C  
ATOM   4169  CG  GLU C 520      24.556  67.437 -22.013  1.00 50.00           C  
ATOM   4170  CD  GLU C 520      25.349  67.026 -20.766  1.00 50.00           C  
ATOM   4171  OE1 GLU C 520      24.897  67.371 -19.651  1.00 50.00           O  
ATOM   4172  OE2 GLU C 520      26.408  66.367 -20.886  1.00 50.00           O1-
ATOM   4173  N   PRO C 521      28.319  66.984 -25.018  1.00 50.00           N  
ATOM   4174  CA  PRO C 521      28.924  66.669 -26.315  1.00 50.00           C  
ATOM   4175  C   PRO C 521      27.995  65.802 -27.140  1.00 50.00           C  
ATOM   4176  O   PRO C 521      27.569  64.759 -26.656  1.00 50.00           O  
ATOM   4177  CB  PRO C 521      30.227  65.953 -25.945  1.00 50.00           C  
ATOM   4178  CG  PRO C 521      30.457  66.306 -24.494  1.00 50.00           C  
ATOM   4179  CD  PRO C 521      29.078  66.343 -23.928  1.00 50.00           C  
ATOM   4180  N   VAL C 522      27.667  66.199 -28.361  1.00 50.00           N  
ATOM   4181  CA  VAL C 522      26.749  65.375 -29.134  1.00 50.00           C  
ATOM   4182  C   VAL C 522      27.154  65.284 -30.609  1.00 50.00           C  
ATOM   4183  O   VAL C 522      27.452  66.286 -31.254  1.00 50.00           O  
ATOM   4184  CB  VAL C 522      25.278  65.937 -29.015  1.00 50.00           C  
ATOM   4185  CG1 VAL C 522      24.329  65.155 -29.904  1.00 50.00           C  
ATOM   4186  CG2 VAL C 522      24.809  65.844 -27.562  1.00 50.00           C  
ATOM   4187  N   ILE C 523      27.162  64.057 -31.126  1.00 50.00           N  
ATOM   4188  CA  ILE C 523      27.439  63.813 -32.538  1.00 50.00           C  
ATOM   4189  C   ILE C 523      26.148  63.959 -33.354  1.00 50.00           C  
ATOM   4190  O   ILE C 523      25.324  63.040 -33.452  1.00 50.00           O  
ATOM   4191  CB  ILE C 523      28.054  62.383 -32.769  1.00 50.00           C  
ATOM   4192  CG1 ILE C 523      28.240  62.137 -34.276  1.00 50.00           C  
ATOM   4193  CG2 ILE C 523      27.163  61.306 -32.119  1.00 50.00           C  
ATOM   4194  CD1 ILE C 523      29.125  60.955 -34.605  1.00 50.00           C  
ATOM   4195  N   VAL C 524      25.998  65.141 -33.936  1.00 50.00           N  
ATOM   4196  CA  VAL C 524      24.815  65.537 -34.690  1.00 50.00           C  
ATOM   4197  C   VAL C 524      25.018  65.367 -36.213  1.00 50.00           C  
ATOM   4198  O   VAL C 524      26.140  65.184 -36.685  1.00 50.00           O  
ATOM   4199  CB  VAL C 524      24.497  67.034 -34.304  1.00 50.00           C  
ATOM   4200  CG1 VAL C 524      23.385  67.605 -35.136  1.00 50.00           C  
ATOM   4201  CG2 VAL C 524      24.126  67.098 -32.837  1.00 50.00           C  
ATOM   4202  N   SER C 525      23.916  65.412 -36.964  1.00 50.00           N  
ATOM   4203  CA  SER C 525      23.951  65.354 -38.414  1.00 50.00           C  
ATOM   4204  C   SER C 525      23.885  66.768 -38.981  1.00 50.00           C  
ATOM   4205  O   SER C 525      23.318  67.652 -38.351  1.00 50.00           O  
ATOM   4206  CB  SER C 525      22.782  64.533 -38.939  1.00 50.00           C  
ATOM   4207  OG  SER C 525      21.962  64.098 -37.875  1.00 50.00           O  
ATOM   4208  N   PRO C 526      24.457  67.008 -40.167  1.00 50.00           N  
ATOM   4209  CA  PRO C 526      24.460  68.340 -40.789  1.00 50.00           C  
ATOM   4210  C   PRO C 526      23.065  68.972 -40.859  1.00 50.00           C  
ATOM   4211  O   PRO C 526      22.941  70.191 -40.894  1.00 50.00           O  
ATOM   4212  CB  PRO C 526      25.068  68.079 -42.157  1.00 50.00           C  
ATOM   4213  CG  PRO C 526      25.919  66.884 -41.912  1.00 50.00           C  
ATOM   4214  CD  PRO C 526      25.033  66.026 -41.094  1.00 50.00           C  
ATOM   4215  N   GLU C 527      22.028  68.139 -40.875  1.00 50.00           N  
ATOM   4216  CA  GLU C 527      20.623  68.575 -40.978  1.00 50.00           C  
ATOM   4217  C   GLU C 527      20.110  69.180 -39.676  1.00 50.00           C  
ATOM   4218  O   GLU C 527      19.206  70.026 -39.679  1.00 50.00           O  
ATOM   4219  CB  GLU C 527      19.738  67.376 -41.354  1.00 50.00           C  
ATOM   4220  CG  GLU C 527      20.248  66.022 -40.800  1.00 50.00           C  
ATOM   4221  CD  GLU C 527      19.408  65.441 -39.680  1.00 50.00           C  
ATOM   4222  OE1 GLU C 527      18.467  66.117 -39.238  1.00 50.00           O  
ATOM   4223  OE2 GLU C 527      19.689  64.304 -39.245  1.00 50.00           O1-
ATOM   4224  N   GLU C 528      20.688  68.742 -38.566  1.00 50.00           N  
ATOM   4225  CA  GLU C 528      20.258  69.204 -37.258  1.00 50.00           C  
ATOM   4226  C   GLU C 528      21.094  70.406 -36.785  1.00 50.00           C  
ATOM   4227  O   GLU C 528      20.690  71.124 -35.865  1.00 50.00           O  
ATOM   4228  CB  GLU C 528      20.338  68.010 -36.270  1.00 50.00           C  
ATOM   4229  CG  GLU C 528      19.248  66.890 -36.492  1.00 50.00           C  
ATOM   4230  CD  GLU C 528      19.704  65.427 -36.228  1.00 50.00           C  
ATOM   4231  OE1 GLU C 528      20.659  65.199 -35.458  1.00 50.00           O  
ATOM   4232  OE2 GLU C 528      19.085  64.494 -36.791  1.00 50.00           O1-
ATOM   4233  N   VAL C 529      22.246  70.621 -37.425  1.00 50.00           N  
ATOM   4234  CA  VAL C 529      23.148  71.736 -37.101  1.00 50.00           C  
ATOM   4235  C   VAL C 529      22.430  73.095 -37.268  1.00 50.00           C  
ATOM   4236  O   VAL C 529      22.498  73.717 -38.331  1.00 50.00           O  
ATOM   4237  CB  VAL C 529      24.418  71.704 -38.028  1.00 50.00           C  
ATOM   4238  CG1 VAL C 529      25.473  72.691 -37.532  1.00 50.00           C  
ATOM   4239  CG2 VAL C 529      25.015  70.308 -38.030  1.00 50.00           C  
ATOM   4240  N   GLU C 530      21.752  73.548 -36.214  1.00 50.00           N  
ATOM   4241  CA  GLU C 530      21.006  74.801 -36.250  1.00 50.00           C  
ATOM   4242  C   GLU C 530      21.932  76.012 -36.131  1.00 50.00           C  
ATOM   4243  O   GLU C 530      21.690  77.025 -36.779  1.00 50.00           O  
ATOM   4244  CB  GLU C 530      19.954  74.793 -35.128  1.00 50.00           C  
ATOM   4245  CG  GLU C 530      18.659  73.971 -35.471  1.00 50.00           C  
ATOM   4246  CD  GLU C 530      18.207  72.965 -34.388  1.00 50.00           C  
ATOM   4247  OE1 GLU C 530      18.753  71.842 -34.331  1.00 50.00           O  
ATOM   4248  OE2 GLU C 530      17.300  73.300 -33.593  1.00 50.00           O1-
ATOM   4249  N   PHE C 531      22.990  75.922 -35.326  1.00 50.00           N  
ATOM   4250  CA  PHE C 531      23.930  77.039 -35.179  1.00 50.00           C  
ATOM   4251  C   PHE C 531      25.354  76.550 -35.020  1.00 50.00           C  
ATOM   4252  O   PHE C 531      25.583  75.434 -34.559  1.00 50.00           O  
ATOM   4253  CB  PHE C 531      23.559  77.903 -33.978  1.00 50.00           C  
ATOM   4254  CG  PHE C 531      22.533  78.928 -34.293  1.00 50.00           C  
ATOM   4255  CD1 PHE C 531      22.921  80.216 -34.712  1.00 50.00           C  
ATOM   4256  CD2 PHE C 531      21.161  78.618 -34.202  1.00 50.00           C  
ATOM   4257  CE1 PHE C 531      21.952  81.194 -35.044  1.00 50.00           C  
ATOM   4258  CE2 PHE C 531      20.177  79.582 -34.530  1.00 50.00           C  
ATOM   4259  CZ  PHE C 531      20.576  80.874 -34.951  1.00 50.00           C  
ATOM   4260  N   MET C 532      26.312  77.389 -35.415  1.00 50.00           N  
ATOM   4261  CA  MET C 532      27.736  77.047 -35.293  1.00 50.00           C  
ATOM   4262  C   MET C 532      28.490  78.117 -34.510  1.00 50.00           C  
ATOM   4263  O   MET C 532      28.096  79.290 -34.517  1.00 50.00           O  
ATOM   4264  CB  MET C 532      28.410  76.906 -36.669  1.00 50.00           C  
ATOM   4265  CG  MET C 532      29.929  76.575 -36.563  1.00 50.00           C  
ATOM   4266  SD  MET C 532      30.950  76.520 -38.097  1.00 50.00           S  
ATOM   4267  CE  MET C 532      32.149  77.873 -37.787  1.00 50.00           C  
ATOM   4268  N   ASP C 533      29.565  77.710 -33.829  1.00 50.00           N  
ATOM   4269  CA  ASP C 533      30.382  78.649 -33.070  1.00 50.00           C  
ATOM   4270  C   ASP C 533      31.032  79.646 -34.011  1.00 50.00           C  
ATOM   4271  O   ASP C 533      31.175  79.358 -35.196  1.00 50.00           O  
ATOM   4272  CB  ASP C 533      31.466  77.900 -32.275  1.00 50.00           C  
ATOM   4273  CG  ASP C 533      30.909  77.139 -31.070  1.00 50.00           C  
ATOM   4274  OD1 ASP C 533      30.310  76.061 -31.241  1.00 50.00           O  
ATOM   4275  OD2 ASP C 533      31.071  77.623 -29.937  1.00 50.00           O1-
ATOM   4276  N   VAL C 534      31.427  80.808 -33.517  1.00 50.00           N  
ATOM   4277  CA  VAL C 534      32.021  81.780 -34.413  1.00 50.00           C  
ATOM   4278  C   VAL C 534      33.510  81.517 -34.634  1.00 50.00           C  
ATOM   4279  O   VAL C 534      33.965  81.512 -35.779  1.00 50.00           O  
ATOM   4280  CB  VAL C 534      31.789  83.211 -33.873  1.00 50.00           C  
ATOM   4281  CG1 VAL C 534      32.669  84.231 -34.598  1.00 50.00           C  
ATOM   4282  CG2 VAL C 534      30.331  83.576 -34.091  1.00 50.00           C  
ATOM   4283  N   SER C 535      34.272  81.289 -33.569  1.00 50.00           N  
ATOM   4284  CA  SER C 535      35.714  81.071 -33.725  1.00 50.00           C  
ATOM   4285  C   SER C 535      36.345  80.551 -32.430  1.00 50.00           C  
ATOM   4286  O   SER C 535      35.767  80.738 -31.353  1.00 50.00           O  
ATOM   4287  CB  SER C 535      36.387  82.383 -34.086  1.00 50.00           C  
ATOM   4288  OG  SER C 535      36.299  83.259 -32.984  1.00 50.00           O  
ATOM   4289  N   PRO C 536      37.541  79.899 -32.519  1.00 50.00           N  
ATOM   4290  CA  PRO C 536      38.240  79.362 -31.339  1.00 50.00           C  
ATOM   4291  C   PRO C 536      38.618  80.445 -30.343  1.00 50.00           C  
ATOM   4292  O   PRO C 536      38.671  80.183 -29.149  1.00 50.00           O  
ATOM   4293  CB  PRO C 536      39.472  78.665 -31.921  1.00 50.00           C  
ATOM   4294  CG  PRO C 536      39.013  78.204 -33.212  1.00 50.00           C  
ATOM   4295  CD  PRO C 536      38.194  79.389 -33.742  1.00 50.00           C  
ATOM   4296  N   LYS C 537      38.877  81.657 -30.812  1.00 50.00           N  
ATOM   4297  CA  LYS C 537      39.297  82.724 -29.910  1.00 50.00           C  
ATOM   4298  C   LYS C 537      38.231  83.033 -28.824  1.00 50.00           C  
ATOM   4299  O   LYS C 537      38.564  83.131 -27.637  1.00 50.00           O  
ATOM   4300  CB  LYS C 537      39.610  83.987 -30.727  1.00 50.00           C  
ATOM   4301  CG  LYS C 537      40.706  83.807 -31.797  1.00 50.00           C  
ATOM   4302  CD  LYS C 537      40.164  83.313 -33.142  1.00 50.00           C  
ATOM   4303  CE  LYS C 537      41.278  83.254 -34.190  1.00 50.00           C  
ATOM   4304  NZ  LYS C 537      40.798  82.971 -35.566  1.00 50.00           N1+
ATOM   4305  N   GLN C 538      36.966  83.168 -29.233  1.00 50.00           N  
ATOM   4306  CA  GLN C 538      35.842  83.529 -28.349  1.00 50.00           C  
ATOM   4307  C   GLN C 538      35.827  82.701 -27.060  1.00 50.00           C  
ATOM   4308  O   GLN C 538      35.496  83.201 -25.993  1.00 50.00           O  
ATOM   4309  CB  GLN C 538      34.531  83.369 -29.129  1.00 50.00           C  
ATOM   4310  CG  GLN C 538      33.971  81.993 -29.155  1.00 50.00           C  
ATOM   4311  CD  GLN C 538      32.673  81.966 -28.415  1.00 50.00           C  
ATOM   4312  NE2 GLN C 538      31.622  81.494 -29.077  1.00 50.00           N  
ATOM   4313  OE1 GLN C 538      32.605  82.375 -27.258  1.00 50.00           O  
ATOM   4314  N   VAL C 539      36.188  81.438 -27.169  1.00 50.00           N  
ATOM   4315  CA  VAL C 539      36.228  80.577 -26.015  1.00 50.00           C  
ATOM   4316  C   VAL C 539      37.051  81.211 -24.891  1.00 50.00           C  
ATOM   4317  O   VAL C 539      36.662  81.146 -23.731  1.00 50.00           O  
ATOM   4318  CB  VAL C 539      36.868  79.193 -26.373  1.00 50.00           C  
ATOM   4319  CG1 VAL C 539      36.527  78.168 -25.324  1.00 50.00           C  
ATOM   4320  CG2 VAL C 539      36.391  78.727 -27.744  1.00 50.00           C  
ATOM   4321  N   PHE C 540      38.175  81.843 -25.237  1.00 50.00           N  
ATOM   4322  CA  PHE C 540      39.091  82.387 -24.211  1.00 50.00           C  
ATOM   4323  C   PHE C 540      39.121  83.910 -24.190  1.00 50.00           C  
ATOM   4324  O   PHE C 540      38.471  84.580 -24.984  1.00 50.00           O  
ATOM   4325  CB  PHE C 540      40.540  81.897 -24.431  1.00 50.00           C  
ATOM   4326  CG  PHE C 540      40.737  80.380 -24.358  1.00 50.00           C  
ATOM   4327  CD1 PHE C 540      42.040  79.853 -24.409  1.00 50.00           C  
ATOM   4328  CD2 PHE C 540      39.648  79.478 -24.267  1.00 50.00           C  
ATOM   4329  CE1 PHE C 540      42.270  78.445 -24.373  1.00 50.00           C  
ATOM   4330  CE2 PHE C 540      39.845  78.064 -24.229  1.00 50.00           C  
ATOM   4331  CZ  PHE C 540      41.160  77.543 -24.283  1.00 50.00           C  
ATOM   4332  N   SER C 541      39.915  84.426 -23.256  1.00 50.00           N  
ATOM   4333  CA  SER C 541      40.074  85.851 -23.034  1.00 50.00           C  
ATOM   4334  C   SER C 541      41.156  86.430 -23.908  1.00 50.00           C  
ATOM   4335  O   SER C 541      41.888  85.712 -24.582  1.00 50.00           O  
ATOM   4336  CB  SER C 541      40.436  86.115 -21.575  1.00 50.00           C  
ATOM   4337  OG  SER C 541      40.951  87.420 -21.386  1.00 50.00           O  
ATOM   4338  N   VAL C 542      41.231  87.753 -23.871  1.00 50.00           N  
ATOM   4339  CA  VAL C 542      42.213  88.521 -24.598  1.00 50.00           C  
ATOM   4340  C   VAL C 542      43.607  88.144 -24.164  1.00 50.00           C  
ATOM   4341  O   VAL C 542      44.454  87.770 -24.965  1.00 50.00           O  
ATOM   4342  CB  VAL C 542      41.994  90.013 -24.331  1.00 50.00           C  
ATOM   4343  CG1 VAL C 542      43.105  90.859 -24.981  1.00 50.00           C  
ATOM   4344  CG2 VAL C 542      40.617  90.386 -24.830  1.00 50.00           C  
ATOM   4345  N   ASN C 543      43.833  88.254 -22.870  1.00 50.00           N  
ATOM   4346  CA  ASN C 543      45.129  87.934 -22.321  1.00 50.00           C  
ATOM   4347  C   ASN C 543      45.564  86.519 -22.696  1.00 50.00           C  
ATOM   4348  O   ASN C 543      46.744  86.262 -22.884  1.00 50.00           O  
ATOM   4349  CB  ASN C 543      45.099  88.061 -20.803  1.00 50.00           C  
ATOM   4350  CG  ASN C 543      46.422  87.669 -20.153  1.00 50.00           C  
ATOM   4351  ND2 ASN C 543      47.520  87.817 -20.891  1.00 50.00           N  
ATOM   4352  OD1 ASN C 543      46.453  87.250 -18.995  1.00 50.00           O  
ATOM   4353  N   THR C 544      44.625  85.596 -22.808  1.00 50.00           N  
ATOM   4354  CA  THR C 544      44.998  84.232 -23.136  1.00 50.00           C  
ATOM   4355  C   THR C 544      45.203  84.059 -24.624  1.00 50.00           C  
ATOM   4356  O   THR C 544      46.070  83.299 -25.051  1.00 50.00           O  
ATOM   4357  CB  THR C 544      43.924  83.226 -22.688  1.00 50.00           C  
ATOM   4358  CG2 THR C 544      44.144  82.814 -21.245  1.00 50.00           C  
ATOM   4359  OG1 THR C 544      42.629  83.809 -22.865  1.00 50.00           O  
ATOM   4360  N   ASN C 545      44.417  84.759 -25.428  1.00 50.00           N  
ATOM   4361  CA  ASN C 545      44.533  84.594 -26.870  1.00 50.00           C  
ATOM   4362  C   ASN C 545      45.911  84.986 -27.368  1.00 50.00           C  
ATOM   4363  O   ASN C 545      46.209  84.779 -28.521  1.00 50.00           O  
ATOM   4364  CB  ASN C 545      43.457  85.423 -27.595  1.00 50.00           C  
ATOM   4365  CG  ASN C 545      43.371  85.110 -29.105  1.00 50.00           C  
ATOM   4366  ND2 ASN C 545      42.562  84.123 -29.476  1.00 50.00           N  
ATOM   4367  OD1 ASN C 545      44.032  85.752 -29.913  1.00 50.00           O  
ATOM   4368  N   LEU C 546      46.759  85.538 -26.511  1.00 50.00           N  
ATOM   4369  CA  LEU C 546      48.086  85.941 -26.950  1.00 50.00           C  
ATOM   4370  C   LEU C 546      49.084  84.774 -26.878  1.00 50.00           C  
ATOM   4371  O   LEU C 546      50.259  84.942 -27.158  1.00 50.00           O  
ATOM   4372  CB  LEU C 546      48.540  87.112 -26.087  1.00 50.00           C  
ATOM   4373  CG  LEU C 546      47.455  88.210 -26.049  1.00 50.00           C  
ATOM   4374  CD1 LEU C 546      47.484  88.919 -24.713  1.00 50.00           C  
ATOM   4375  CD2 LEU C 546      47.662  89.199 -27.179  1.00 50.00           C  
ATOM   4376  N   ILE C 547      48.602  83.586 -26.518  1.00 50.00           N  
ATOM   4377  CA  ILE C 547      49.453  82.403 -26.416  1.00 50.00           C  
ATOM   4378  C   ILE C 547      49.557  81.689 -27.753  1.00 50.00           C  
ATOM   4379  O   ILE C 547      48.537  81.306 -28.318  1.00 50.00           O  
ATOM   4380  CB  ILE C 547      48.898  81.404 -25.399  1.00 50.00           C  
ATOM   4381  CG1 ILE C 547      48.789  82.076 -24.033  1.00 50.00           C  
ATOM   4382  CG2 ILE C 547      49.803  80.169 -25.340  1.00 50.00           C  
ATOM   4383  CD1 ILE C 547      47.675  81.542 -23.197  1.00 50.00           C  
ATOM   4384  N   PRO C 548      50.793  81.487 -28.264  1.00 50.00           N  
ATOM   4385  CA  PRO C 548      51.116  80.828 -29.549  1.00 50.00           C  
ATOM   4386  C   PRO C 548      50.290  79.551 -29.794  1.00 50.00           C  
ATOM   4387  O   PRO C 548      49.161  79.596 -30.308  1.00 50.00           O  
ATOM   4388  CB  PRO C 548      52.619  80.549 -29.444  1.00 50.00           C  
ATOM   4389  CG  PRO C 548      53.099  81.625 -28.535  1.00 50.00           C  
ATOM   4390  CD  PRO C 548      52.029  81.691 -27.480  1.00 50.00           C  
ATOM   4391  N   PHE C 549      50.874  78.411 -29.445  1.00 50.00           N  
ATOM   4392  CA  PHE C 549      50.201  77.137 -29.598  1.00 50.00           C  
ATOM   4393  C   PHE C 549      49.533  76.751 -28.303  1.00 50.00           C  
ATOM   4394  O   PHE C 549      49.945  75.803 -27.631  1.00 50.00           O  
ATOM   4395  CB  PHE C 549      51.193  76.041 -29.970  1.00 50.00           C  
ATOM   4396  CG  PHE C 549      51.891  76.238 -31.286  1.00 50.00           C  
ATOM   4397  CD1 PHE C 549      51.170  76.233 -32.496  1.00 50.00           C  
ATOM   4398  CD2 PHE C 549      53.299  76.389 -31.323  1.00 50.00           C  
ATOM   4399  CE1 PHE C 549      51.850  76.375 -33.748  1.00 50.00           C  
ATOM   4400  CE2 PHE C 549      54.000  76.531 -32.558  1.00 50.00           C  
ATOM   4401  CZ  PHE C 549      53.275  76.523 -33.776  1.00 50.00           C  
ATOM   4402  N   LEU C 550      48.503  77.499 -27.947  1.00 50.00           N  
ATOM   4403  CA  LEU C 550      47.804  77.248 -26.715  1.00 50.00           C  
ATOM   4404  C   LEU C 550      47.211  75.841 -26.697  1.00 50.00           C  
ATOM   4405  O   LEU C 550      46.922  75.274 -25.636  1.00 50.00           O  
ATOM   4406  CB  LEU C 550      46.719  78.302 -26.552  1.00 50.00           C  
ATOM   4407  CG  LEU C 550      46.105  78.466 -25.171  1.00 50.00           C  
ATOM   4408  CD1 LEU C 550      47.176  78.392 -24.090  1.00 50.00           C  
ATOM   4409  CD2 LEU C 550      45.388  79.789 -25.130  1.00 50.00           C  
ATOM   4410  N   GLU C 551      47.048  75.286 -27.889  1.00 50.00           N  
ATOM   4411  CA  GLU C 551      46.482  73.957 -28.098  1.00 50.00           C  
ATOM   4412  C   GLU C 551      47.372  72.846 -27.523  1.00 50.00           C  
ATOM   4413  O   GLU C 551      46.869  71.792 -27.144  1.00 50.00           O  
ATOM   4414  CB  GLU C 551      46.312  73.742 -29.587  1.00 50.00           C  
ATOM   4415  CG  GLU C 551      47.425  74.444 -30.363  1.00 50.00           C  
ATOM   4416  CD  GLU C 551      47.476  74.032 -31.805  1.00 50.00           C  
ATOM   4417  OE1 GLU C 551      46.404  74.029 -32.445  1.00 50.00           O  
ATOM   4418  OE2 GLU C 551      48.582  73.713 -32.297  1.00 50.00           O1-
ATOM   4419  N   HIS C 552      48.683  73.073 -27.451  1.00 50.00           N  
ATOM   4420  CA  HIS C 552      49.608  72.036 -26.986  1.00 50.00           C  
ATOM   4421  C   HIS C 552      50.034  72.239 -25.532  1.00 50.00           C  
ATOM   4422  O   HIS C 552      50.835  71.466 -25.022  1.00 50.00           O  
ATOM   4423  CB  HIS C 552      50.855  72.007 -27.904  1.00 50.00           C  
ATOM   4424  CG  HIS C 552      50.613  71.375 -29.254  1.00 50.00           C  
ATOM   4425  CD2 HIS C 552      49.469  70.975 -29.860  1.00 50.00           C  
ATOM   4426  ND1 HIS C 552      51.629  71.062 -30.133  1.00 50.00           N  
ATOM   4427  CE1 HIS C 552      51.123  70.496 -31.214  1.00 50.00           C  
ATOM   4428  NE2 HIS C 552      49.814  70.431 -31.075  1.00 50.00           N  
ATOM   4429  N   ASP C 553      49.505  73.255 -24.858  1.00 50.00           N  
ATOM   4430  CA  ASP C 553      49.883  73.524 -23.466  1.00 50.00           C  
ATOM   4431  C   ASP C 553      48.766  73.146 -22.497  1.00 50.00           C  
ATOM   4432  O   ASP C 553      47.589  73.364 -22.786  1.00 50.00           O  
ATOM   4433  CB  ASP C 553      50.201  75.006 -23.282  1.00 50.00           C  
ATOM   4434  CG  ASP C 553      51.450  75.419 -23.993  1.00 50.00           C  
ATOM   4435  OD1 ASP C 553      52.420  75.741 -23.293  1.00 50.00           O  
ATOM   4436  OD2 ASP C 553      51.465  75.420 -25.243  1.00 50.00           O1-
ATOM   4437  N   ASP C 554      49.144  72.588 -21.345  1.00 50.00           N  
ATOM   4438  CA  ASP C 554      48.195  72.184 -20.287  1.00 50.00           C  
ATOM   4439  C   ASP C 554      47.487  73.406 -19.686  1.00 50.00           C  
ATOM   4440  O   ASP C 554      48.155  74.312 -19.179  1.00 50.00           O  
ATOM   4441  CB  ASP C 554      48.953  71.426 -19.186  1.00 50.00           C  
ATOM   4442  CG  ASP C 554      48.098  71.136 -17.973  1.00 50.00           C  
ATOM   4443  OD1 ASP C 554      46.890  70.874 -18.136  1.00 50.00           O  
ATOM   4444  OD2 ASP C 554      48.641  71.163 -16.850  1.00 50.00           O1-
ATOM   4445  N   ALA C 555      46.150  73.413 -19.750  1.00 50.00           N  
ATOM   4446  CA  ALA C 555      45.299  74.512 -19.273  1.00 50.00           C  
ATOM   4447  C   ALA C 555      45.870  75.201 -18.015  1.00 50.00           C  
ATOM   4448  O   ALA C 555      45.943  76.443 -17.954  1.00 50.00           O  
ATOM   4449  CB  ALA C 555      43.884  73.976 -18.988  1.00 50.00           C  
ATOM   4450  N   ASN C 556      46.280  74.408 -17.022  1.00 50.00           N  
ATOM   4451  CA  ASN C 556      46.809  74.956 -15.757  1.00 50.00           C  
ATOM   4452  C   ASN C 556      48.129  75.731 -15.972  1.00 50.00           C  
ATOM   4453  O   ASN C 556      48.324  76.807 -15.402  1.00 50.00           O  
ATOM   4454  CB  ASN C 556      47.008  73.815 -14.721  1.00 50.00           C  
ATOM   4455  CG  ASN C 556      46.358  74.138 -13.355  1.00 50.00           C  
ATOM   4456  ND2 ASN C 556      47.001  73.722 -12.258  1.00 50.00           N  
ATOM   4457  OD1 ASN C 556      45.286  74.751 -13.305  1.00 50.00           O  
ATOM   4458  N   ARG C 557      49.026  75.197 -16.790  1.00 50.00           N  
ATOM   4459  CA  ARG C 557      50.293  75.869 -17.043  1.00 50.00           C  
ATOM   4460  C   ARG C 557      50.106  77.050 -17.958  1.00 50.00           C  
ATOM   4461  O   ARG C 557      50.950  77.931 -18.017  1.00 50.00           O  
ATOM   4462  CB  ARG C 557      51.304  74.895 -17.659  1.00 50.00           C  
ATOM   4463  CG  ARG C 557      52.077  74.089 -16.627  1.00 50.00           C  
ATOM   4464  CD  ARG C 557      53.103  74.953 -15.862  1.00 50.00           C  
ATOM   4465  NE  ARG C 557      53.609  74.265 -14.668  1.00 50.00           N  
ATOM   4466  CZ  ARG C 557      54.704  74.614 -13.989  1.00 50.00           C  
ATOM   4467  NH1 ARG C 557      55.429  75.654 -14.384  1.00 50.00           N1+
ATOM   4468  NH2 ARG C 557      55.072  73.918 -12.908  1.00 50.00           N  
ATOM   4469  N   ALA C 558      48.995  77.064 -18.680  1.00 50.00           N  
ATOM   4470  CA  ALA C 558      48.717  78.164 -19.578  1.00 50.00           C  
ATOM   4471  C   ALA C 558      48.265  79.353 -18.797  1.00 50.00           C  
ATOM   4472  O   ALA C 558      48.525  80.494 -19.154  1.00 50.00           O  
ATOM   4473  CB  ALA C 558      47.655  77.775 -20.554  1.00 50.00           C  
ATOM   4474  N   LEU C 559      47.568  79.062 -17.713  1.00 50.00           N  
ATOM   4475  CA  LEU C 559      47.107  80.112 -16.852  1.00 50.00           C  
ATOM   4476  C   LEU C 559      48.267  81.035 -16.508  1.00 50.00           C  
ATOM   4477  O   LEU C 559      48.213  82.245 -16.743  1.00 50.00           O  
ATOM   4478  CB  LEU C 559      46.500  79.476 -15.593  1.00 50.00           C  
ATOM   4479  CG  LEU C 559      45.655  80.224 -14.549  1.00 50.00           C  
ATOM   4480  CD1 LEU C 559      45.139  79.191 -13.557  1.00 50.00           C  
ATOM   4481  CD2 LEU C 559      46.462  81.308 -13.821  1.00 50.00           C  
ATOM   4482  N   MET C 560      49.325  80.423 -15.972  1.00 50.00           N  
ATOM   4483  CA  MET C 560      50.546  81.131 -15.574  1.00 50.00           C  
ATOM   4484  C   MET C 560      51.037  82.017 -16.695  1.00 50.00           C  
ATOM   4485  O   MET C 560      51.561  83.117 -16.483  1.00 50.00           O  
ATOM   4486  CB  MET C 560      51.665  80.144 -15.236  1.00 50.00           C  
ATOM   4487  CG  MET C 560      51.262  78.978 -14.360  1.00 50.00           C  
ATOM   4488  SD  MET C 560      52.560  78.569 -13.164  1.00 50.00           S  
ATOM   4489  CE  MET C 560      51.738  79.227 -11.565  1.00 50.00           C  
ATOM   4490  N   GLY C 561      50.870  81.494 -17.901  1.00 50.00           N  
ATOM   4491  CA  GLY C 561      51.283  82.215 -19.070  1.00 50.00           C  
ATOM   4492  C   GLY C 561      50.510  83.489 -19.163  1.00 50.00           C  
ATOM   4493  O   GLY C 561      51.087  84.558 -19.228  1.00 50.00           O  
ATOM   4494  N   SER C 562      49.190  83.372 -19.155  1.00 50.00           N  
ATOM   4495  CA  SER C 562      48.364  84.562 -19.246  1.00 50.00           C  
ATOM   4496  C   SER C 562      48.673  85.533 -18.104  1.00 50.00           C  
ATOM   4497  O   SER C 562      48.819  86.737 -18.326  1.00 50.00           O  
ATOM   4498  CB  SER C 562      46.888  84.178 -19.232  1.00 50.00           C  
ATOM   4499  OG  SER C 562      46.230  84.792 -20.331  1.00 50.00           O  
ATOM   4500  N   ASN C 563      48.789  85.011 -16.889  1.00 50.00           N  
ATOM   4501  CA  ASN C 563      49.098  85.856 -15.747  1.00 50.00           C  
ATOM   4502  C   ASN C 563      50.445  86.550 -15.930  1.00 50.00           C  
ATOM   4503  O   ASN C 563      50.561  87.752 -15.698  1.00 50.00           O  
ATOM   4504  CB  ASN C 563      49.130  85.021 -14.469  1.00 50.00           C  
ATOM   4505  CG  ASN C 563      47.771  84.501 -14.082  1.00 50.00           C  
ATOM   4506  ND2 ASN C 563      47.427  84.626 -12.796  1.00 50.00           N  
ATOM   4507  OD1 ASN C 563      47.035  83.990 -14.921  1.00 50.00           O  
ATOM   4508  N   MET C 564      51.453  85.796 -16.356  1.00 50.00           N  
ATOM   4509  CA  MET C 564      52.779  86.358 -16.522  1.00 50.00           C  
ATOM   4510  C   MET C 564      52.750  87.612 -17.403  1.00 50.00           C  
ATOM   4511  O   MET C 564      53.433  88.592 -17.093  1.00 50.00           O  
ATOM   4512  CB  MET C 564      53.743  85.295 -17.106  1.00 50.00           C  
ATOM   4513  CG  MET C 564      53.928  85.240 -18.642  1.00 50.00           C  
ATOM   4514  SD  MET C 564      55.515  85.877 -19.408  1.00 50.00           S  
ATOM   4515  CE  MET C 564      55.257  87.707 -19.301  1.00 50.00           C  
ATOM   4516  N   GLN C 565      51.968  87.588 -18.484  1.00 50.00           N  
ATOM   4517  CA  GLN C 565      51.897  88.727 -19.398  1.00 50.00           C  
ATOM   4518  C   GLN C 565      51.469  89.975 -18.666  1.00 50.00           C  
ATOM   4519  O   GLN C 565      52.035  91.048 -18.851  1.00 50.00           O  
ATOM   4520  CB  GLN C 565      50.908  88.464 -20.546  1.00 50.00           C  
ATOM   4521  CG  GLN C 565      51.099  87.139 -21.267  1.00 50.00           C  
ATOM   4522  CD  GLN C 565      50.408  87.069 -22.607  1.00 50.00           C  
ATOM   4523  NE2 GLN C 565      50.026  88.207 -23.143  1.00 50.00           N  
ATOM   4524  OE1 GLN C 565      50.229  85.997 -23.153  1.00 50.00           O  
ATOM   4525  N   THR C 566      50.465  89.819 -17.821  1.00 50.00           N  
ATOM   4526  CA  THR C 566      49.966  90.928 -17.050  1.00 50.00           C  
ATOM   4527  C   THR C 566      51.056  91.525 -16.195  1.00 50.00           C  
ATOM   4528  O   THR C 566      50.867  92.582 -15.634  1.00 50.00           O  
ATOM   4529  CB  THR C 566      48.864  90.489 -16.126  1.00 50.00           C  
ATOM   4530  CG2 THR C 566      48.183  91.668 -15.489  1.00 50.00           C  
ATOM   4531  OG1 THR C 566      47.906  89.764 -16.887  1.00 50.00           O  
ATOM   4532  N   GLN C 567      52.197  90.849 -16.088  1.00 50.00           N  
ATOM   4533  CA  GLN C 567      53.281  91.340 -15.242  1.00 50.00           C  
ATOM   4534  C   GLN C 567      54.529  91.694 -16.072  1.00 50.00           C  
ATOM   4535  O   GLN C 567      55.638  91.818 -15.552  1.00 50.00           O  
ATOM   4536  CB  GLN C 567      53.611  90.269 -14.182  1.00 50.00           C  
ATOM   4537  CG  GLN C 567      52.435  89.275 -13.844  1.00 50.00           C  
ATOM   4538  CD  GLN C 567      51.399  89.791 -12.819  1.00 50.00           C  
ATOM   4539  NE2 GLN C 567      51.162  89.001 -11.761  1.00 50.00           N  
ATOM   4540  OE1 GLN C 567      50.820  90.871 -12.982  1.00 50.00           O  
ATOM   4541  N   ALA C 568      54.335  91.869 -17.371  1.00 50.00           N  
ATOM   4542  CA  ALA C 568      55.440  92.203 -18.263  1.00 50.00           C  
ATOM   4543  C   ALA C 568      55.868  93.664 -18.101  1.00 50.00           C  
ATOM   4544  O   ALA C 568      55.051  94.578 -18.181  1.00 50.00           O  
ATOM   4545  CB  ALA C 568      55.022  91.949 -19.693  1.00 50.00           C  
ATOM   4546  N   VAL C 569      57.153  93.886 -17.877  1.00 50.00           N  
ATOM   4547  CA  VAL C 569      57.638  95.245 -17.720  1.00 50.00           C  
ATOM   4548  C   VAL C 569      58.120  95.801 -19.053  1.00 50.00           C  
ATOM   4549  O   VAL C 569      58.785  95.106 -19.802  1.00 50.00           O  
ATOM   4550  CB  VAL C 569      58.770  95.284 -16.657  1.00 50.00           C  
ATOM   4551  CG1 VAL C 569      59.521  93.978 -16.681  1.00 50.00           C  
ATOM   4552  CG2 VAL C 569      59.722  96.431 -16.914  1.00 50.00           C  
ATOM   4553  N   PRO C 570      57.791  97.066 -19.359  1.00 50.00           N  
ATOM   4554  CA  PRO C 570      58.165  97.749 -20.607  1.00 50.00           C  
ATOM   4555  C   PRO C 570      59.686  97.935 -20.772  1.00 50.00           C  
ATOM   4556  O   PRO C 570      60.321  98.663 -20.005  1.00 50.00           O  
ATOM   4557  CB  PRO C 570      57.415  99.076 -20.520  1.00 50.00           C  
ATOM   4558  CG  PRO C 570      56.308  98.798 -19.542  1.00 50.00           C  
ATOM   4559  CD  PRO C 570      56.987  97.966 -18.514  1.00 50.00           C  
ATOM   4560  N   LEU C 571      60.245  97.285 -21.790  1.00 50.00           N  
ATOM   4561  CA  LEU C 571      61.671  97.370 -22.113  1.00 50.00           C  
ATOM   4562  C   LEU C 571      61.936  98.520 -23.087  1.00 50.00           C  
ATOM   4563  O   LEU C 571      61.124  98.704 -23.990  1.00 50.00           O  
ATOM   4564  CB  LEU C 571      62.133  96.056 -22.768  1.00 50.00           C  
ATOM   4565  CG  LEU C 571      62.581  94.798 -22.000  1.00 50.00           C  
ATOM   4566  CD1 LEU C 571      61.610  94.492 -20.889  1.00 50.00           C  
ATOM   4567  CD2 LEU C 571      62.663  93.604 -22.959  1.00 50.00           C  
ATOM   4568  N   ILE C 572      63.033  99.285 -22.928  1.00 50.00           N  
ATOM   4569  CA  ILE C 572      63.343 100.386 -23.877  1.00 50.00           C  
ATOM   4570  C   ILE C 572      63.306  99.871 -25.297  1.00 50.00           C  
ATOM   4571  O   ILE C 572      62.830 100.527 -26.229  1.00 50.00           O  
ATOM   4572  CB  ILE C 572      64.757 101.017 -23.680  1.00 50.00           C  
ATOM   4573  CG1 ILE C 572      65.747  99.960 -23.201  1.00 50.00           C  
ATOM   4574  CG2 ILE C 572      64.664 102.193 -22.727  1.00 50.00           C  
ATOM   4575  CD1 ILE C 572      67.159 100.479 -23.081  1.00 50.00           C  
ATOM   4576  N   ARG C 573      63.834  98.669 -25.435  1.00 50.00           N  
ATOM   4577  CA  ARG C 573      63.818  97.968 -26.690  1.00 50.00           C  
ATOM   4578  C   ARG C 573      62.650  97.027 -26.712  1.00 50.00           C  
ATOM   4579  O   ARG C 573      62.721  95.957 -26.120  1.00 50.00           O  
ATOM   4580  CB  ARG C 573      65.107  97.178 -26.864  1.00 50.00           C  
ATOM   4581  CG  ARG C 573      65.158  96.281 -28.078  1.00 50.00           C  
ATOM   4582  CD  ARG C 573      66.421  95.457 -28.058  1.00 50.00           C  
ATOM   4583  NE  ARG C 573      67.432  95.992 -28.955  1.00 50.00           N  
ATOM   4584  CZ  ARG C 573      68.049  97.160 -28.811  1.00 50.00           C  
ATOM   4585  NH1 ARG C 573      67.786  97.956 -27.793  1.00 50.00           N1+
ATOM   4586  NH2 ARG C 573      68.939  97.541 -29.707  1.00 50.00           N  
ATOM   4587  N   ALA C 574      61.570  97.423 -27.364  1.00 50.00           N  
ATOM   4588  CA  ALA C 574      60.406  96.559 -27.406  1.00 50.00           C  
ATOM   4589  C   ALA C 574      60.403  95.730 -28.665  1.00 50.00           C  
ATOM   4590  O   ALA C 574      60.525  96.261 -29.766  1.00 50.00           O  
ATOM   4591  CB  ALA C 574      59.119  97.396 -27.311  1.00 50.00           C  
ATOM   4592  N   GLN C 575      60.267  94.421 -28.494  1.00 50.00           N  
ATOM   4593  CA  GLN C 575      60.266  93.512 -29.620  1.00 50.00           C  
ATOM   4594  C   GLN C 575      59.059  92.610 -29.586  1.00 50.00           C  
ATOM   4595  O   GLN C 575      58.824  91.929 -28.588  1.00 50.00           O  
ATOM   4596  CB  GLN C 575      61.540  92.668 -29.581  1.00 50.00           C  
ATOM   4597  CG  GLN C 575      61.868  91.869 -30.811  1.00 50.00           C  
ATOM   4598  CD  GLN C 575      63.315  91.399 -30.828  1.00 50.00           C  
ATOM   4599  NE2 GLN C 575      64.179  92.124 -30.127  1.00 50.00           N  
ATOM   4600  OE1 GLN C 575      63.654  90.398 -31.473  1.00 50.00           O  
ATOM   4601  N   ALA C 576      58.286  92.611 -30.664  1.00 50.00           N  
ATOM   4602  CA  ALA C 576      57.160  91.711 -30.726  1.00 50.00           C  
ATOM   4603  C   ALA C 576      57.667  90.263 -30.794  1.00 50.00           C  
ATOM   4604  O   ALA C 576      58.806  90.038 -31.209  1.00 50.00           O  
ATOM   4605  CB  ALA C 576      56.309  92.034 -31.939  1.00 50.00           C  
ATOM   4606  N   PRO C 577      56.850  89.269 -30.386  1.00 50.00           N  
ATOM   4607  CA  PRO C 577      57.226  87.838 -30.393  1.00 50.00           C  
ATOM   4608  C   PRO C 577      57.630  87.310 -31.791  1.00 50.00           C  
ATOM   4609  O   PRO C 577      57.083  87.768 -32.793  1.00 50.00           O  
ATOM   4610  CB  PRO C 577      55.979  87.152 -29.838  1.00 50.00           C  
ATOM   4611  CG  PRO C 577      55.390  88.189 -28.924  1.00 50.00           C  
ATOM   4612  CD  PRO C 577      55.554  89.465 -29.699  1.00 50.00           C  
ATOM   4613  N   VAL C 578      58.577  86.354 -31.857  1.00 50.00           N  
ATOM   4614  CA  VAL C 578      58.965  85.737 -33.155  1.00 50.00           C  
ATOM   4615  C   VAL C 578      57.809  84.968 -33.730  1.00 50.00           C  
ATOM   4616  O   VAL C 578      57.736  84.717 -34.918  1.00 50.00           O  
ATOM   4617  CB  VAL C 578      60.071  84.655 -33.093  1.00 50.00           C  
ATOM   4618  CG1 VAL C 578      61.416  85.267 -33.173  1.00 50.00           C  
ATOM   4619  CG2 VAL C 578      59.870  83.820 -31.857  1.00 50.00           C  
ATOM   4620  N   VAL C 579      56.918  84.578 -32.836  1.00 50.00           N  
ATOM   4621  CA  VAL C 579      55.721  83.840 -33.170  1.00 50.00           C  
ATOM   4622  C   VAL C 579      54.531  84.426 -32.427  1.00 50.00           C  
ATOM   4623  O   VAL C 579      54.467  84.375 -31.201  1.00 50.00           O  
ATOM   4624  CB  VAL C 579      55.925  82.341 -32.819  1.00 50.00           C  
ATOM   4625  CG1 VAL C 579      56.595  82.245 -31.478  1.00 50.00           C  
ATOM   4626  CG2 VAL C 579      54.584  81.582 -32.840  1.00 50.00           C  
ATOM   4627  N   MET C 580      53.591  84.993 -33.163  1.00 50.00           N  
ATOM   4628  CA  MET C 580      52.471  85.614 -32.510  1.00 50.00           C  
ATOM   4629  C   MET C 580      51.194  84.850 -32.752  1.00 50.00           C  
ATOM   4630  O   MET C 580      51.178  83.877 -33.508  1.00 50.00           O  
ATOM   4631  CB  MET C 580      52.380  87.054 -32.988  1.00 50.00           C  
ATOM   4632  CG  MET C 580      53.689  87.798 -32.693  1.00 50.00           C  
ATOM   4633  SD  MET C 580      53.612  89.530 -32.211  1.00 50.00           S  
ATOM   4634  CE  MET C 580      53.551  90.312 -33.785  1.00 50.00           C  
ATOM   4635  N   THR C 581      50.131  85.305 -32.086  1.00 50.00           N  
ATOM   4636  CA  THR C 581      48.793  84.696 -32.129  1.00 50.00           C  
ATOM   4637  C   THR C 581      47.880  85.408 -33.103  1.00 50.00           C  
ATOM   4638  O   THR C 581      47.134  84.777 -33.858  1.00 50.00           O  
ATOM   4639  CB  THR C 581      48.129  84.764 -30.771  1.00 50.00           C  
ATOM   4640  CG2 THR C 581      48.715  83.735 -29.878  1.00 50.00           C  
ATOM   4641  OG1 THR C 581      48.327  86.069 -30.199  1.00 50.00           O  
ATOM   4642  N   GLY C 582      47.931  86.732 -33.057  1.00 50.00           N  
ATOM   4643  CA  GLY C 582      47.126  87.530 -33.952  1.00 50.00           C  
ATOM   4644  C   GLY C 582      46.433  88.690 -33.279  1.00 50.00           C  
ATOM   4645  O   GLY C 582      45.783  89.480 -33.962  1.00 50.00           O  
ATOM   4646  N   LEU C 583      46.560  88.826 -31.962  1.00 50.00           N  
ATOM   4647  CA  LEU C 583      45.861  89.914 -31.288  1.00 50.00           C  
ATOM   4648  C   LEU C 583      46.816  91.000 -30.742  1.00 50.00           C  
ATOM   4649  O   LEU C 583      46.339  91.976 -30.147  1.00 50.00           O  
ATOM   4650  CB  LEU C 583      44.982  89.324 -30.171  1.00 50.00           C  
ATOM   4651  CG  LEU C 583      43.544  88.944 -30.599  1.00 50.00           C  
ATOM   4652  CD1 LEU C 583      43.576  87.949 -31.742  1.00 50.00           C  
ATOM   4653  CD2 LEU C 583      42.780  88.371 -29.412  1.00 50.00           C  
ATOM   4654  N   GLU C 584      48.132  90.858 -30.941  1.00 50.00           N  
ATOM   4655  CA  GLU C 584      49.124  91.861 -30.480  1.00 50.00           C  
ATOM   4656  C   GLU C 584      48.794  93.255 -31.004  1.00 50.00           C  
ATOM   4657  O   GLU C 584      48.887  94.255 -30.277  1.00 50.00           O  
ATOM   4658  CB  GLU C 584      50.527  91.517 -30.961  1.00 50.00           C  
ATOM   4659  CG  GLU C 584      50.549  90.539 -32.086  1.00 50.00           C  
ATOM   4660  CD  GLU C 584      50.251  89.146 -31.598  1.00 50.00           C  
ATOM   4661  OE1 GLU C 584      51.057  88.580 -30.832  1.00 50.00           O  
ATOM   4662  OE2 GLU C 584      49.199  88.618 -31.974  1.00 50.00           O1-
ATOM   4663  N   GLU C 585      48.427  93.299 -32.284  1.00 50.00           N  
ATOM   4664  CA  GLU C 585      48.021  94.534 -32.942  1.00 50.00           C  
ATOM   4665  C   GLU C 585      46.799  95.121 -32.259  1.00 50.00           C  
ATOM   4666  O   GLU C 585      46.823  96.258 -31.788  1.00 50.00           O  
ATOM   4667  CB  GLU C 585      47.652  94.280 -34.401  1.00 50.00           C  
ATOM   4668  CG  GLU C 585      48.802  94.081 -35.343  1.00 50.00           C  
ATOM   4669  CD  GLU C 585      48.568  94.810 -36.652  1.00 50.00           C  
ATOM   4670  OE1 GLU C 585      47.502  94.586 -37.281  1.00 50.00           O  
ATOM   4671  OE2 GLU C 585      49.452  95.606 -37.042  1.00 50.00           O1-
ATOM   4672  N   ARG C 586      45.736  94.315 -32.215  1.00 50.00           N  
ATOM   4673  CA  ARG C 586      44.460  94.679 -31.610  1.00 50.00           C  
ATOM   4674  C   ARG C 586      44.620  95.155 -30.169  1.00 50.00           C  
ATOM   4675  O   ARG C 586      43.929  96.082 -29.734  1.00 50.00           O  
ATOM   4676  CB  ARG C 586      43.511  93.485 -31.664  1.00 50.00           C  
ATOM   4677  CG  ARG C 586      42.752  93.411 -32.974  1.00 50.00           C  
ATOM   4678  CD  ARG C 586      42.207  94.773 -33.333  1.00 50.00           C  
ATOM   4679  NE  ARG C 586      40.821  94.719 -33.744  1.00 50.00           N  
ATOM   4680  CZ  ARG C 586      39.804  94.413 -32.944  1.00 50.00           C  
ATOM   4681  NH1 ARG C 586      40.011  94.131 -31.664  1.00 50.00           N1+
ATOM   4682  NH2 ARG C 586      38.570  94.385 -33.430  1.00 50.00           N  
ATOM   4683  N   VAL C 587      45.525  94.525 -29.431  1.00 50.00           N  
ATOM   4684  CA  VAL C 587      45.776  94.909 -28.055  1.00 50.00           C  
ATOM   4685  C   VAL C 587      46.189  96.371 -27.959  1.00 50.00           C  
ATOM   4686  O   VAL C 587      45.446  97.184 -27.437  1.00 50.00           O  
ATOM   4687  CB  VAL C 587      46.893  94.047 -27.429  1.00 50.00           C  
ATOM   4688  CG1 VAL C 587      47.362  94.659 -26.127  1.00 50.00           C  
ATOM   4689  CG2 VAL C 587      46.368  92.657 -27.154  1.00 50.00           C  
ATOM   4690  N   VAL C 588      47.373  96.695 -28.465  1.00 50.00           N  
ATOM   4691  CA  VAL C 588      47.871  98.059 -28.375  1.00 50.00           C  
ATOM   4692  C   VAL C 588      46.893  99.058 -28.947  1.00 50.00           C  
ATOM   4693  O   VAL C 588      46.833 100.162 -28.447  1.00 50.00           O  
ATOM   4694  CB  VAL C 588      49.227  98.272 -29.119  1.00 50.00           C  
ATOM   4695  CG1 VAL C 588      50.301  97.424 -28.490  1.00 50.00           C  
ATOM   4696  CG2 VAL C 588      49.066  97.959 -30.599  1.00 50.00           C  
ATOM   4697  N   ARG C 589      46.133  98.693 -29.975  1.00 50.00           N  
ATOM   4698  CA  ARG C 589      45.216  99.649 -30.590  1.00 50.00           C  
ATOM   4699  C   ARG C 589      43.959  99.833 -29.760  1.00 50.00           C  
ATOM   4700  O   ARG C 589      43.545 100.971 -29.523  1.00 50.00           O  
ATOM   4701  CB  ARG C 589      44.823  99.205 -32.007  1.00 50.00           C  
ATOM   4702  CG  ARG C 589      44.326 100.335 -32.936  1.00 50.00           C  
ATOM   4703  CD  ARG C 589      43.831  99.845 -34.328  1.00 50.00           C  
ATOM   4704  NE  ARG C 589      44.823  99.073 -35.094  1.00 50.00           N  
ATOM   4705  CZ  ARG C 589      45.017  97.755 -34.988  1.00 50.00           C  
ATOM   4706  NH1 ARG C 589      44.289  97.026 -34.154  1.00 50.00           N1+
ATOM   4707  NH2 ARG C 589      45.949  97.153 -35.715  1.00 50.00           N  
ATOM   4708  N   ASP C 590      43.325  98.756 -29.317  1.00 50.00           N  
ATOM   4709  CA  ASP C 590      42.150  98.991 -28.502  1.00 50.00           C  
ATOM   4710  C   ASP C 590      42.542  99.529 -27.152  1.00 50.00           C  
ATOM   4711  O   ASP C 590      41.781 100.265 -26.509  1.00 50.00           O  
ATOM   4712  CB  ASP C 590      41.326  97.733 -28.449  1.00 50.00           C  
ATOM   4713  CG  ASP C 590      40.306  97.751 -29.559  1.00 50.00           C  
ATOM   4714  OD1 ASP C 590      39.144  98.119 -29.280  1.00 50.00           O  
ATOM   4715  OD2 ASP C 590      40.676  97.429 -30.716  1.00 50.00           O1-
ATOM   4716  N   SER C 591      43.741  99.158 -26.720  1.00 50.00           N  
ATOM   4717  CA  SER C 591      44.309  99.799 -25.556  1.00 50.00           C  
ATOM   4718  C   SER C 591      44.821 101.144 -26.024  1.00 50.00           C  
ATOM   4719  O   SER C 591      44.911 101.294 -27.235  1.00 50.00           O  
ATOM   4720  CB  SER C 591      45.471  98.977 -25.017  1.00 50.00           C  
ATOM   4721  OG  SER C 591      46.496  98.921 -25.994  1.00 50.00           O  
ATOM   4722  N   LEU C 592      45.149 102.129 -25.206  1.00 50.00           N  
ATOM   4723  CA  LEU C 592      45.611 103.332 -25.878  1.00 50.00           C  
ATOM   4724  C   LEU C 592      47.099 103.524 -25.737  1.00 50.00           C  
ATOM   4725  O   LEU C 592      47.553 104.573 -25.299  1.00 50.00           O  
ATOM   4726  CB  LEU C 592      44.881 104.555 -25.369  1.00 50.00           C  
ATOM   4727  CG  LEU C 592      43.417 104.710 -25.803  1.00 50.00           C  
ATOM   4728  CD1 LEU C 592      43.062 106.174 -25.708  1.00 50.00           C  
ATOM   4729  CD2 LEU C 592      43.184 104.239 -27.244  1.00 50.00           C  
ATOM   4730  N   ALA C 593      47.850 102.494 -26.133  1.00 50.00           N  
ATOM   4731  CA  ALA C 593      49.319 102.499 -26.098  1.00 50.00           C  
ATOM   4732  C   ALA C 593      49.897 103.425 -27.177  1.00 50.00           C  
ATOM   4733  O   ALA C 593      50.474 104.467 -26.858  1.00 50.00           O  
ATOM   4734  CB  ALA C 593      49.866 101.058 -26.298  1.00 50.00           C  
ATOM   4735  N   ALA C 594      49.728 103.035 -28.446  1.00 50.00           N  
ATOM   4736  CA  ALA C 594      50.233 103.779 -29.625  1.00 50.00           C  
ATOM   4737  C   ALA C 594      49.265 104.888 -30.093  1.00 50.00           C  
ATOM   4738  O   ALA C 594      48.060 104.867 -29.840  1.00 50.00           O  
ATOM   4739  CB  ALA C 594      50.475 102.825 -30.777  1.00 50.00           C  
ATOM   4740  N   LEU C 595      49.838 105.858 -30.803  1.00 50.00           N  
ATOM   4741  CA  LEU C 595      49.115 107.011 -31.340  1.00 50.00           C  
ATOM   4742  C   LEU C 595      48.827 106.827 -32.818  1.00 50.00           C  
ATOM   4743  O   LEU C 595      49.739 106.872 -33.640  1.00 50.00           O  
ATOM   4744  CB  LEU C 595      49.953 108.276 -31.131  1.00 50.00           C  
ATOM   4745  CG  LEU C 595      49.495 109.321 -30.084  1.00 50.00           C  
ATOM   4746  CD1 LEU C 595      49.248 108.728 -28.699  1.00 50.00           C  
ATOM   4747  CD2 LEU C 595      50.576 110.364 -30.014  1.00 50.00           C  
ATOM   4748  N   TYR C 596      47.556 106.630 -33.151  1.00 50.00           N  
ATOM   4749  CA  TYR C 596      47.176 106.384 -34.529  1.00 50.00           C  
ATOM   4750  C   TYR C 596      46.769 107.660 -35.250  1.00 50.00           C  
ATOM   4751  O   TYR C 596      46.305 108.630 -34.659  1.00 50.00           O  
ATOM   4752  CB  TYR C 596      46.041 105.335 -34.567  1.00 50.00           C  
ATOM   4753  CG  TYR C 596      46.554 103.898 -34.414  1.00 50.00           C  
ATOM   4754  CD1 TYR C 596      47.162 103.456 -33.204  1.00 50.00           C  
ATOM   4755  CD2 TYR C 596      46.501 102.987 -35.500  1.00 50.00           C  
ATOM   4756  CE1 TYR C 596      47.723 102.127 -33.081  1.00 50.00           C  
ATOM   4757  CE2 TYR C 596      47.057 101.654 -35.397  1.00 50.00           C  
ATOM   4758  CZ  TYR C 596      47.669 101.243 -34.184  1.00 50.00           C  
ATOM   4759  OH  TYR C 596      48.258 100.000 -34.081  1.00 50.00           O  
ATOM   4760  N   ALA C 597      46.984 107.637 -36.553  1.00 50.00           N  
ATOM   4761  CA  ALA C 597      46.618 108.737 -37.393  1.00 50.00           C  
ATOM   4762  C   ALA C 597      45.125 108.750 -37.596  1.00 50.00           C  
ATOM   4763  O   ALA C 597      44.544 107.713 -37.889  1.00 50.00           O  
ATOM   4764  CB  ALA C 597      47.310 108.600 -38.730  1.00 50.00           C  
ATOM   4765  N   GLU C 598      44.494 109.909 -37.437  1.00 50.00           N  
ATOM   4766  CA  GLU C 598      43.057 110.000 -37.646  1.00 50.00           C  
ATOM   4767  C   GLU C 598      42.699 109.840 -39.135  1.00 50.00           C  
ATOM   4768  O   GLU C 598      42.106 108.837 -39.535  1.00 50.00           O  
ATOM   4769  CB  GLU C 598      42.537 111.344 -37.141  1.00 50.00           C  
ATOM   4770  CG  GLU C 598      42.582 111.482 -35.634  1.00 50.00           C  
ATOM   4771  CD  GLU C 598      41.691 112.602 -35.166  1.00 50.00           C  
ATOM   4772  OE1 GLU C 598      41.749 112.970 -33.973  1.00 50.00           O  
ATOM   4773  OE2 GLU C 598      40.925 113.111 -36.013  1.00 50.00           O1-
ATOM   4774  N   GLU C 599      43.059 110.832 -39.943  1.00 50.00           N  
ATOM   4775  CA  GLU C 599      42.796 110.800 -41.365  1.00 50.00           C  
ATOM   4776  C   GLU C 599      44.100 110.778 -42.155  1.00 50.00           C  
ATOM   4777  O   GLU C 599      45.200 110.966 -41.628  1.00 50.00           O  
ATOM   4778  CB  GLU C 599      41.968 112.021 -41.764  1.00 50.00           C  
ATOM   4779  CG  GLU C 599      40.773 111.708 -42.603  1.00 50.00           C  
ATOM   4780  CD  GLU C 599      39.772 112.843 -42.605  1.00 50.00           C  
ATOM   4781  OE1 GLU C 599      38.569 112.565 -42.712  1.00 50.00           O  
ATOM   4782  OE2 GLU C 599      40.173 114.016 -42.499  1.00 50.00           O1-
ATOM   4783  N   ASP C 600      43.970 110.530 -43.435  1.00 50.00           N  
ATOM   4784  CA  ASP C 600      45.131 110.505 -44.257  1.00 50.00           C  
ATOM   4785  C   ASP C 600      45.683 111.887 -44.404  1.00 50.00           C  
ATOM   4786  O   ASP C 600      44.946 112.864 -44.344  1.00 50.00           O  
ATOM   4787  CB  ASP C 600      44.736 109.889 -45.583  1.00 50.00           C  
ATOM   4788  CG  ASP C 600      43.988 108.594 -45.368  1.00 50.00           C  
ATOM   4789  OD1 ASP C 600      44.443 107.913 -44.452  1.00 50.00           O  
ATOM   4790  OD2 ASP C 600      42.991 108.252 -46.059  1.00 50.00           O1-
ATOM   4791  N   GLY C 601      46.990 111.957 -44.573  1.00 50.00           N  
ATOM   4792  CA  GLY C 601      47.647 113.231 -44.716  1.00 50.00           C  
ATOM   4793  C   GLY C 601      49.137 113.050 -44.797  1.00 50.00           C  
ATOM   4794  O   GLY C 601      49.616 111.947 -45.057  1.00 50.00           O  
ATOM   4795  N   GLU C 602      49.866 114.135 -44.572  1.00 50.00           N  
ATOM   4796  CA  GLU C 602      51.326 114.127 -44.615  1.00 50.00           C  
ATOM   4797  C   GLU C 602      51.903 114.615 -43.281  1.00 50.00           C  
ATOM   4798  O   GLU C 602      51.179 115.241 -42.500  1.00 50.00           O  
ATOM   4799  CB  GLU C 602      51.808 115.020 -45.778  1.00 50.00           C  
ATOM   4800  CG  GLU C 602      52.901 114.358 -46.684  1.00 50.00           C  
ATOM   4801  CD  GLU C 602      52.468 114.191 -48.147  1.00 50.00           C  
ATOM   4802  OE1 GLU C 602      51.338 113.728 -48.390  1.00 50.00           O  
ATOM   4803  OE2 GLU C 602      53.249 114.511 -49.059  1.00 50.00           O1-
ATOM   4804  N   VAL C 603      53.180 114.345 -43.004  1.00 50.00           N  
ATOM   4805  CA  VAL C 603      53.753 114.772 -41.727  1.00 50.00           C  
ATOM   4806  C   VAL C 603      54.449 116.099 -41.848  1.00 50.00           C  
ATOM   4807  O   VAL C 603      55.214 116.309 -42.780  1.00 50.00           O  
ATOM   4808  CB  VAL C 603      54.786 113.775 -41.206  1.00 50.00           C  
ATOM   4809  CG1 VAL C 603      55.345 114.259 -39.841  1.00 50.00           C  
ATOM   4810  CG2 VAL C 603      54.151 112.414 -41.082  1.00 50.00           C  
ATOM   4811  N   ALA C 604      54.192 116.991 -40.898  1.00 50.00           N  
ATOM   4812  CA  ALA C 604      54.842 118.288 -40.923  1.00 50.00           C  
ATOM   4813  C   ALA C 604      56.062 118.300 -40.014  1.00 50.00           C  
ATOM   4814  O   ALA C 604      57.182 118.418 -40.475  1.00 50.00           O  
ATOM   4815  CB  ALA C 604      53.848 119.396 -40.503  1.00 50.00           C  
ATOM   4816  N   LYS C 605      55.846 118.159 -38.722  1.00 50.00           N  
ATOM   4817  CA  LYS C 605      56.950 118.201 -37.801  1.00 50.00           C  
ATOM   4818  C   LYS C 605      57.029 116.932 -36.983  1.00 50.00           C  
ATOM   4819  O   LYS C 605      56.010 116.405 -36.539  1.00 50.00           O  
ATOM   4820  CB  LYS C 605      56.788 119.415 -36.883  1.00 50.00           C  
ATOM   4821  CG  LYS C 605      56.517 120.738 -37.600  1.00 50.00           C  
ATOM   4822  CD  LYS C 605      55.043 121.023 -37.730  1.00 50.00           C  
ATOM   4823  CE  LYS C 605      54.814 122.183 -38.644  1.00 50.00           C  
ATOM   4824  NZ  LYS C 605      55.595 123.366 -38.210  1.00 50.00           N1+
ATOM   4825  N   VAL C 606      58.247 116.441 -36.795  1.00 50.00           N  
ATOM   4826  CA  VAL C 606      58.473 115.247 -36.006  1.00 50.00           C  
ATOM   4827  C   VAL C 606      59.437 115.539 -34.892  1.00 50.00           C  
ATOM   4828  O   VAL C 606      60.645 115.360 -35.003  1.00 50.00           O  
ATOM   4829  CB  VAL C 606      59.053 114.065 -36.841  1.00 50.00           C  
ATOM   4830  CG1 VAL C 606      58.766 112.742 -36.133  1.00 50.00           C  
ATOM   4831  CG2 VAL C 606      58.438 114.049 -38.234  1.00 50.00           C  
ATOM   4832  N   ASP C 607      58.875 116.017 -33.807  1.00 50.00           N  
ATOM   4833  CA  ASP C 607      59.649 116.325 -32.638  1.00 50.00           C  
ATOM   4834  C   ASP C 607      59.771 115.109 -31.730  1.00 50.00           C  
ATOM   4835  O   ASP C 607      59.180 114.061 -31.993  1.00 50.00           O  
ATOM   4836  CB  ASP C 607      58.981 117.417 -31.864  1.00 50.00           C  
ATOM   4837  CG  ASP C 607      59.893 118.023 -30.935  1.00 50.00           C  
ATOM   4838  OD1 ASP C 607      60.862 118.586 -31.456  1.00 50.00           O  
ATOM   4839  OD2 ASP C 607      59.659 117.936 -29.717  1.00 50.00           O1-
ATOM   4840  N   GLY C 608      60.543 115.237 -30.664  1.00 50.00           N  
ATOM   4841  CA  GLY C 608      60.632 114.130 -29.739  1.00 50.00           C  
ATOM   4842  C   GLY C 608      59.522 114.270 -28.730  1.00 50.00           C  
ATOM   4843  O   GLY C 608      59.295 113.390 -27.900  1.00 50.00           O  
ATOM   4844  N   ASN C 609      58.832 115.411 -28.842  1.00 50.00           N  
ATOM   4845  CA  ASN C 609      57.732 115.799 -27.959  1.00 50.00           C  
ATOM   4846  C   ASN C 609      56.409 115.921 -28.710  1.00 50.00           C  
ATOM   4847  O   ASN C 609      55.352 115.915 -28.081  1.00 50.00           O  
ATOM   4848  CB  ASN C 609      58.014 117.151 -27.294  1.00 50.00           C  
ATOM   4849  CG  ASN C 609      59.315 117.166 -26.486  1.00 50.00           C  
ATOM   4850  ND2 ASN C 609      60.158 116.167 -26.699  1.00 50.00           N  
ATOM   4851  OD1 ASN C 609      59.556 118.070 -25.680  1.00 50.00           O  
ATOM   4852  N   ARG C 610      56.444 116.039 -30.033  1.00 50.00           N  
ATOM   4853  CA  ARG C 610      55.195 116.178 -30.776  1.00 50.00           C  
ATOM   4854  C   ARG C 610      55.382 115.963 -32.273  1.00 50.00           C  
ATOM   4855  O   ARG C 610      56.394 116.318 -32.854  1.00 50.00           O  
ATOM   4856  CB  ARG C 610      54.611 117.570 -30.528  1.00 50.00           C  
ATOM   4857  CG  ARG C 610      54.206 118.344 -31.770  1.00 50.00           C  
ATOM   4858  CD  ARG C 610      54.433 119.835 -31.601  1.00 50.00           C  
ATOM   4859  NE  ARG C 610      55.830 120.213 -31.433  1.00 50.00           N  
ATOM   4860  CZ  ARG C 610      56.748 120.058 -32.372  1.00 50.00           C  
ATOM   4861  NH1 ARG C 610      56.411 119.533 -33.537  1.00 50.00           N1+
ATOM   4862  NH2 ARG C 610      57.993 120.428 -32.153  1.00 50.00           N  
ATOM   4863  N   ILE C 611      54.365 115.383 -32.888  1.00 50.00           N  
ATOM   4864  CA  ILE C 611      54.358 115.155 -34.324  1.00 50.00           C  
ATOM   4865  C   ILE C 611      53.160 115.877 -34.958  1.00 50.00           C  
ATOM   4866  O   ILE C 611      52.035 115.367 -34.919  1.00 50.00           O  
ATOM   4867  CB  ILE C 611      54.273 113.635 -34.639  1.00 50.00           C  
ATOM   4868  CG1 ILE C 611      54.838 112.827 -33.460  1.00 50.00           C  
ATOM   4869  CG2 ILE C 611      55.055 113.326 -35.916  1.00 50.00           C  
ATOM   4870  CD1 ILE C 611      54.570 111.342 -33.514  1.00 50.00           C  
ATOM   4871  N   VAL C 612      53.388 117.062 -35.519  1.00 50.00           N  
ATOM   4872  CA  VAL C 612      52.298 117.832 -36.119  1.00 50.00           C  
ATOM   4873  C   VAL C 612      51.996 117.341 -37.527  1.00 50.00           C  
ATOM   4874  O   VAL C 612      52.722 117.657 -38.453  1.00 50.00           O  
ATOM   4875  CB  VAL C 612      52.653 119.353 -36.179  1.00 50.00           C  
ATOM   4876  CG1 VAL C 612      51.512 120.136 -36.758  1.00 50.00           C  
ATOM   4877  CG2 VAL C 612      52.948 119.881 -34.791  1.00 50.00           C  
ATOM   4878  N   VAL C 613      50.935 116.566 -37.697  1.00 50.00           N  
ATOM   4879  CA  VAL C 613      50.633 116.087 -39.031  1.00 50.00           C  
ATOM   4880  C   VAL C 613      49.755 117.063 -39.764  1.00 50.00           C  
ATOM   4881  O   VAL C 613      49.118 117.912 -39.150  1.00 50.00           O  
ATOM   4882  CB  VAL C 613      49.908 114.701 -39.012  1.00 50.00           C  
ATOM   4883  CG1 VAL C 613      50.661 113.741 -38.116  1.00 50.00           C  
ATOM   4884  CG2 VAL C 613      48.493 114.845 -38.517  1.00 50.00           C  
ATOM   4885  N   ARG C 614      49.738 116.943 -41.082  1.00 50.00           N  
ATOM   4886  CA  ARG C 614      48.884 117.760 -41.936  1.00 50.00           C  
ATOM   4887  C   ARG C 614      47.961 116.862 -42.751  1.00 50.00           C  
ATOM   4888  O   ARG C 614      48.416 116.203 -43.689  1.00 50.00           O  
ATOM   4889  CB  ARG C 614      49.735 118.632 -42.882  1.00 50.00           C  
ATOM   4890  CG  ARG C 614      48.928 119.567 -43.800  1.00 50.00           C  
ATOM   4891  CD  ARG C 614      49.798 120.567 -44.609  1.00 50.00           C  
ATOM   4892  NE  ARG C 614      50.846 119.941 -45.430  1.00 50.00           N  
ATOM   4893  CZ  ARG C 614      51.559 120.578 -46.356  1.00 50.00           C  
ATOM   4894  NH1 ARG C 614      51.344 121.862 -46.603  1.00 50.00           N1+
ATOM   4895  NH2 ARG C 614      52.496 119.930 -47.027  1.00 50.00           N  
ATOM   4896  N   TYR C 615      46.682 116.808 -42.385  1.00 50.00           N  
ATOM   4897  CA  TYR C 615      45.748 115.976 -43.119  1.00 50.00           C  
ATOM   4898  C   TYR C 615      45.428 116.599 -44.451  1.00 50.00           C  
ATOM   4899  O   TYR C 615      45.562 117.811 -44.606  1.00 50.00           O  
ATOM   4900  CB  TYR C 615      44.474 115.783 -42.311  1.00 50.00           C  
ATOM   4901  CG  TYR C 615      44.704 115.047 -41.032  1.00 50.00           C  
ATOM   4902  CD1 TYR C 615      44.189 115.541 -39.811  1.00 50.00           C  
ATOM   4903  CD2 TYR C 615      45.437 113.848 -41.024  1.00 50.00           C  
ATOM   4904  CE1 TYR C 615      44.397 114.854 -38.597  1.00 50.00           C  
ATOM   4905  CE2 TYR C 615      45.659 113.146 -39.817  1.00 50.00           C  
ATOM   4906  CZ  TYR C 615      45.133 113.654 -38.607  1.00 50.00           C  
ATOM   4907  OH  TYR C 615      45.333 112.954 -37.434  1.00 50.00           O  
ATOM   4908  N   GLU C 616      45.010 115.782 -45.414  1.00 50.00           N  
ATOM   4909  CA  GLU C 616      44.720 116.284 -46.753  1.00 50.00           C  
ATOM   4910  C   GLU C 616      43.417 117.093 -46.806  1.00 50.00           C  
ATOM   4911  O   GLU C 616      43.086 117.638 -47.863  1.00 50.00           O  
ATOM   4912  CB  GLU C 616      44.647 115.128 -47.764  1.00 50.00           C  
ATOM   4913  CG  GLU C 616      46.022 114.595 -48.254  1.00 50.00           C  
ATOM   4914  CD  GLU C 616      46.833 115.590 -49.116  1.00 50.00           C  
ATOM   4915  OE1 GLU C 616      47.320 116.617 -48.589  1.00 50.00           O  
ATOM   4916  OE2 GLU C 616      46.985 115.332 -50.333  1.00 50.00           O1-
ATOM   4917  N   ASP C 617      42.678 117.187 -45.701  1.00 50.00           N  
ATOM   4918  CA  ASP C 617      41.442 117.973 -45.701  1.00 50.00           C  
ATOM   4919  C   ASP C 617      41.743 119.465 -45.511  1.00 50.00           C  
ATOM   4920  O   ASP C 617      40.832 120.292 -45.479  1.00 50.00           O  
ATOM   4921  CB  ASP C 617      40.519 117.531 -44.569  1.00 50.00           C  
ATOM   4922  CG  ASP C 617      40.389 116.039 -44.469  1.00 50.00           C  
ATOM   4923  OD1 ASP C 617      41.417 115.343 -44.340  1.00 50.00           O  
ATOM   4924  OD2 ASP C 617      39.240 115.568 -44.513  1.00 50.00           O1-
ATOM   4925  N   GLY C 618      43.030 119.791 -45.379  1.00 50.00           N  
ATOM   4926  CA  GLY C 618      43.461 121.168 -45.174  1.00 50.00           C  
ATOM   4927  C   GLY C 618      43.628 121.523 -43.697  1.00 50.00           C  
ATOM   4928  O   GLY C 618      43.697 122.706 -43.331  1.00 50.00           O  
ATOM   4929  N   ARG C 619      43.690 120.499 -42.847  1.00 50.00           N  
ATOM   4930  CA  ARG C 619      43.841 120.696 -41.418  1.00 50.00           C  
ATOM   4931  C   ARG C 619      45.105 120.053 -40.922  1.00 50.00           C  
ATOM   4932  O   ARG C 619      45.581 119.078 -41.486  1.00 50.00           O  
ATOM   4933  CB  ARG C 619      42.676 120.086 -40.680  1.00 50.00           C  
ATOM   4934  CG  ARG C 619      41.383 120.273 -41.373  1.00 50.00           C  
ATOM   4935  CD  ARG C 619      40.452 119.176 -40.950  1.00 50.00           C  
ATOM   4936  NE  ARG C 619      41.090 117.866 -41.056  1.00 50.00           N  
ATOM   4937  CZ  ARG C 619      40.528 116.724 -40.675  1.00 50.00           C  
ATOM   4938  NH1 ARG C 619      39.305 116.715 -40.160  1.00 50.00           N1+
[truncated: 1,937,855 more chars]
