# Supplementary material for: NusG inhibits RNA polymerase backtracking by stabilizing the minimal transcription bubble
Source: eLife. 2016 Oct 4;5:e18096. doi: 10.7554/eLife.18096 (PMC5100998; doi:10.7554/eLife.18096)
Supplement: Supplementary file 5. — DOI: http://dx.doi.org/10.7554/eLife.18096.031 [file elife-18096-supp5.fas]

>pVS10
TCTAGAAATAATTTTGTTTAACTTTAAGAAGGAGATATACATATGCAGGGTTCTGTGACA
GAGTTTCTAAAACCGCGCCTGGTTGATATCGAGCAAGTGAGTTCGACGCACGCCAAGGTG
ACCCTTGAGCCTTTAGAGCGTGGCTTTGGCCATACTCTGGGTAACGCACTGCGCCGTATT
CTGCTCTCATCGATGCCGGGTTGCGCGGTGACCGAGGTTGAGATTGATGGTGTACTACAT
GAGTACAGCACCAAAGAAGGCGTTCAGGAAGATATCCTGGAAATCCTGCTCAACCTGAAA
GGGCTGGCGGTGAGAGTTCAGGGCAAAGATGAAGTTATTCTTACCTTGAATAAATCTGGC
ATTGGCCCTGTGACTGCAGCCGATATCACCCACGACGGTGATGTCGAAATCGTCAAGCCG
CAGCACGTGATCTGCCACCTGACCGATGAGAACGCGTCTATTAGCATGCGTATCAAAGTT
CAGCGCGGTCGTGGTTATGTGCCGGCTTCTACCCGAATTCATTCGGAAGAAGATGAGCGC
CCAATCGGCCGTCTGCTGGTCGACGCATGCTACAGCCCTGTGGAGCGTATTGCCTACAAT
GTTGAAGCAGCGCGTGTAGAACAGCGTACCGACCTGGACAAGCTGGTCATCGAAATGGAA
ACCAACGGCACAATCGATCCTGAAGAGGCGATTCGTCGTGCGGCAACCATTCTGGCTGAA
CAACTGGAGGCTTTCGTTGACTTACGTGATGTACGTCAGCCTGAAGTGAAAGAAGAGAAA
CCAGAGTTCGATCCGATCCTGCTGCGCCCTGTTGACGATCTGGAATTGACTGTCCGCTCT
GCTAACTGCCTTAAAGCAGAAGCTATCCACTATATCGGTGATCTGGTACAGCGTACCGAG
GTTGAGCTCCTTAAAACGCCTAACCTTGGTAAAAAATCTCTTACTGAGATTAAAGACGTG
CTGGCTTCCCGTGGACTGTCTCTGGGCATGCGCCTGGAAAACTGGCCACCGGCAAGCATC
GCTGACGAGTAACCGGATCCCCGATCCGTGGACTTGTCAGCGACTGAGGAAACAGACCAT
GGATCCCCGATCCGTCGACTTGTCAGCGAGCTGAGGAACCCTATGGTTTACTCCTATACC
GAGAAAAAACGTATTCGTAAGGATTTTGGTAAACGTCCACAAGTTCTGGATGTACCTTAT
CTCCTTTCTATCCAGCTTGACTCGTTTCAGAAATTTATCGAGCAAGATCCTGAAGGGCAG
TATGGTCTGGAAGCTGCTTTCCGTTCCGTATTCCCGATTCAGAGCTACAGCGGTAATTCC
GAGCTGCAATACGTCAGCTACCGCCTTGGCGAACCGGTGTTTGACGTCCAGGAATGTCAA
ATCCGTGGCGTGACCTATTCCGCACCGCTGCGCGTTAAACTGCGTCTGGTGATCTATGAG
CGCGAAGCGCCGGAAGGCACCGTAAAAGACATTAAAGAACAAGAAGTCTACATGGGCGAA
ATTCCGCTCATGACAGACAACGGTACCTTTGTTATCAACGGTACTGAGCGTGTTATCGTT
TCCCAGCTGCACCGTAGTCCGGGCGTCTTCTTTGACTCCGACAAAGGTAAAACCCACTCT
TCGGGTAAAGTGCTGTATAACGCGCGTATCATCCCTTACCGTGGTTCCTGGCTGGACTTC
GAATTCGATCCGAAGGACAACCTGTTCGTACGTATCGACCGTCGCCGTAAACTGCCTGCG
ACCATCATTCTGCGCGCCCTGAACTACACCACAGAGCAGATCCTCGACCTGTTCTTTGAA
AAAGTTATCTTTGAAATCCGTGATAACAAGCTGCAGATGGAACTGGTGCCGGAACGCCTG
CGTGGTGAAACCGCATCTTTTGACATCGAAGCTAACGGTAAAGTGTACGTAGAAAAAGGC
CGCCGTATCACTGCGCGCCACATTCGCCAGCTGGAAAAAGACGACGTCAAACTGATCGAA
GTCCCGGTTGAGTACATCGCAGGTAAAGTGGTTGCTAAAGACTATATTGATGAGTCTACC
GGCGAGCTGATCTGCGCAGCGAACATGGAGCTGAGCCTGGATCTGCTGGCTAAGCTGAGC
CAGTCTGGTCACAAGCGTATCGAAACGCTGTTCACCAACGATCTGGATCACGGCCCATAT
ATCTCTGAAACCTTACGTGTCGACCCAACTAACGACCGTCTGAGCGCACTGGTAGAAATC
TACCGCATGATGCGCCCTGGCGAGCCGCCGACTCGTGAAGCAGCTGAAAGCCTGTTCGAG
AACCTGTTCTTCTCCGAAGACCGTTATGACTTGTCTGCGGTTGGTCGTATGAAGTTCAAC
CGTTCTCTGCTGCGCGAAGAAATCGAAGGTTCCGGTATCCTGAGCAAAGACGACATCATT
GATGTTATGAAAAAGCTCATCGATATCCGTAACGGTAAAGGCGAAGTCGATGATATCGAC
CACCTCGGCAACCGTCGTATCCGTTCCGTTGGCGAAATGGCGGAAAACCAGTTCCGCGTT
GGCCTGGTACGTGTAGAGCGTGCGGTGAAAGAGCGTCTGTCTCTGGGCGATCTGGATACC
CTGATGCCACAGGATATGATCAACGCCAAGCCGATTTCCGCAGCAGTGAAAGAGTTCTTC
GGTTCCAGCCAGCTGTCTCAGTTTATGGACCAGAACAACCCGCTGTCTGAGATTACGCAC
AAACGTCGTATCTCCGCACTCGGCCCAGGCGGTCTGACCCGTGAACGTGCAGGCTTCGAA
GTTCGAGACGTACACCCGACTCACTACGGTCGCGTATGTCCAATCGAAACCCCTGAAGGT
CCGAACATCGGTCTGATCAACTCTCTGTCCGTGTACGCACAGACTAACGAATACGGCTTC
CTTGAGACTCCGTATCGTAAAGTGACCGACGGTGTTGTAACTGACGAAATTCACTACCTG
TCTGCTATCGAAGAAGGCAACTACGTTATCGCCCAGGCGAACTCCAACTTGGATGAAGAA
GGCCACTTCGTAGAAGACCTGGTAACTTGCCGTAGCAAAGGCGAATCCAGCTTGTTCAGC
CGCGACCAGGTTGACTACATGGACGTATCCACCCAGCAGGTGGTATCCGTCGGTGCGTCC
CTGATCCCGTTCCTGGAACACGATGACGCCAACCGTGCATTGATGGGTGCGAACATGCAA
CGTCAGGCCGTTCCGACTCTGCGCGCTGATAAGCCGCTGGTTGGTACTGGTATGGAACGT
GCTGTTGCCGTTGACTCCGGTGTAACTGCGGTAGCTAAACGTGGTGGTGTCGTTCAGTAC
GTGGATGCTTCCCGTATCGTTATCAAAGTTAACGAAGACGAGATGTATCCGGGTGAAGCA
GGTATCGACATCTACAACCTGACCAAATACACCCGTTCTAACCAGAACACCTGTATCAAC
CAGATGCCGTGTGTGTCTCTGGGTGAACCGGTTGAACGTGGCGACGTGCTGGCAGACGGT
CCGTCCACCGACCTCGGTGAACTGGCGCTTGGTCAGAACATGCGCGTAGCGTTCATGCCG
TGGAATGGTTACAACTTCGAAGACTCCATCCTCGTATCCGAGCGTGTTGTTCAGGAAGAC
CGTTTCACCACCATCCACATTCAGGAACTGGCGTGTGTGTCCCGTGACACCAAGCTGGGT
CCGGAAGAGATCACCGCTGACATCCCGAACGTGGGTGAAGCTGCGCTCTCCAAACTGGAT
GAATCCGGTATCGTTTACATTGGTGCGGAAGTGACCGGTGGCGACATTCTGGTTGGTAAG
GTAACGCCGAAAGGTGAAACTCAGCTGACCCCAGAAGAAAAACTGCTGCGTGCGATCTTC
GGTGAGAAAGCCTCTGACGTTAAAGACTCTTCTCTGCGCGTACCAAACGGTGTATCCGGT
ACGGTTATCGACGTTCAGGTCTTTACTCGCGATGGCGTAGAAAAAGACAAACGTGCGCTG
GAAATCGAAGAAATGCAGCTCAAACAGGCGAAGAAAGACCTGTCTGAAGAACTGCAGATC
CTCGAAGCGGGTCTGTTCAGCCGTATCCGTGCTGTGCTGGTAGCCGGTGGCGTTGAAGCT
GAGAAGCTCGACAAACTGCCGCGCGATCGCTGGCTGGAGCTGGGCCTGACAGACGAAGAG
AAACAAAATCAGCTGGAACAGCTGGCTGAGCAGTATGACGAACTGAAACACGAGTTCGAG
AAGAAACTCGAAGCGAAACGCCGCAAAATCACCCAGGGCGACGATCTGGCACCGGGCGTG
CTGAAGATTGTTAAGGTATATCTGGCGGTTAAACGCCGTATCCAGCCTGGTGACAAGATG
GCAGGTCGTCACGGTAACAAGGGTGTAATTTCTAAGATCAACCCGATCGAAGATATGCCT
TACGATGAAAACGGTACGCCGGTAGACATCGTACTGAACCCGCTGGGCGTACCGTCTCGT
ATGAACATCGGTCAGATCCTCGAAACCCACCTGGGTATGGCTGCGAAAGGTATCGGCGAC
AAGATCAACGCCATGCTGAAACAGCAGCAAGAAGTCGCGAAACTGCGCGAATTCATCCAG
CGTGCGTACGATCTGGGCGCTGACGTTCGTCAGAAAGTTGACCTGAGTACCTTCAGCGAT
GAAGAAGTTATGCGTCTGGCTGAAAACCTGCGCAAAGGTATGCCAATCGCAACGCCGGTG
TTCGACGGTGCGAAAGAAGCAGAAATTAAAGAGCTGCTGAAACTTGGCGACCTGCCGACT
TCCGGTCAGATCCGCCTGTACGACGGCCGCACTGGTGAACAGTTCGAGCGTCCGGTAACC
GTTGGTTACATGTACATGCTGAAACTGAACCACCTGGTCGACGACAAGATGCACGCGCGT
TCCACCGGTTCTTACAGCCTGGTTACTCAGCAGCCGCTGGGTGGTAAGGCACAGTTCGGT
GGTCAGCGTTTCGGGGAGATGGAAGTGTGGGCGCTGGAAGCATACGGCGCAGCATACACC
CTGCAGGAAATGCTCACCGTTAAGTCTGATGACGTGAACGGTCGTACCAAGATGTATAAA
AACATCGTGGACGGCAACCATCAGATGGAGCCGGGCATGCCAGAATCCTTCAACGTATTG
TTGAAAGAGATTCGTTCGCTGGGTATCAACATCGAACTGGAAGACGAGTAATTCTCGCTC
AAACAGGTCACTGCTGTCGGGTTAAAACCCGGCAGCGGATTGTGCTAACTCCGACGGGAG
CAAATCCGTGAAAGATTTATTAAAGTTTCTGAAAGCGCAGACTAAAACCGAAGAGTTTGA
TGCGATCAAAATTGCTCTGGCTTCGCCAGACATGATCCGTTCATGGTCTTTCGGTGAAGT
TAAAAAGCCGGAAACCATCAACTACCGTACGTTCAAACCAGAACGTGACGGCCTTTTCTG
CGCCCGTATCTTTGGGCCGGTAAAAGATTACGAGTGCCTGTGCGGTAAGTACAAGCGCCT
GAAACACCGTGGCGTCATCTGTGAGAAGTGCGGCGTTGAAGTGACCCAGACTAAAGTACG
CCGTGAGCGTATGGGCCACATCGAACTGGCTTCCCCGACTGCGCACATCTGGTTCCTGAA
ATCGCTGCCGTCCCGTATCGGTCTGCTGCTCGATATGCCGCTGCGCGATATCGAACGCGT
ACTGTACTTTGAATCCTATGTGGTTATCGAAGGCGGTATGACCAACCTGGAACGTCAGCA
GATCCTGACTGAAGAGCAGTATCTGGACGCGCTGGAAGAGTTCGGTGACGAATTCGACGC
GAAGATGGGGGCGGAAGCAATCCAGGCTCTGCTGAAGAGCATGGATCTGGAGCAAGAGTG
CGAACAGCTGCGTGAAGAGCTGAACGAAACCAACTCCGAAACCAAGCGTAAAAAGCTGAC
CAAGCGTATCAAACTGCTGGAAGCGTTCGTTCAGTCTGGTAACAAACCAGAGTGGATGAT
CCTGACCGTTCTGCCGGTACTGCCGCCAGATCTGCGTCCGCTGGTTCCGCTGGATGGTGG
TCGTTTCGCGACTTCTGACCTGAACGATCTGTATCGTCGCGTCATTAACCGTAACAACCG
TCTGAAACGTCTGCTGGATCTGGCTGCGCCGGACATCATCGTACGTAACGAAAAACGTAT
GCTGCAGGAAGCGGTAGACGCCCTGCTGGATAACGGTCGTCGCGGTCGTGCGATCACCGG
TTCTAACAAGCGTCCTCTGAAATCTTTGGCCGACATGATCAAAGGTAAACAGGGTCGTTT
CCGTCAGAACCTGCTCGGTAAGCGTGTTGACTACTCCGGTCGTTCTGTAATCACCGTAGG
TCCATACCTGCGTCTGCATCAGTGCGGTCTGCCGAAGAAAATGGCACTGGAGCTGTTCAA
ACCGTTCATCTACGGCAAGCTGGAACTGCGTGGTCTTGCTACCACCATTAAAGCTGCGAA
GAAAATGGTTGAGCGCGAAGAAGCTGTCGTTTGGGATATCCTGGACGAAGTTATCCGCGA
ACACCCGGTACTGCTGAACCGTGCACCGACTCTGCACCGTCTGGGTATCCAGGCATTTGA
ACCGGTACTGATCGAAGGTAAAGCTATCCAGCTGCACCCGCTGGTTTGTGCGGCATATAA
CGCCGACTTCGATGGTGACCAGATGGCTGTTCACGTACCGCTGACGCTGGAAGCCCAGCT
GGAAGCGCGTGCGCTGATGATGTCTACCAACAACATCCTGTCCCCGGCGAACGGCGAACC
AATCATCGTTCCGTCTCAGGACGTTGTACTGGGTCTGTACTACATGACCCGTGACTGTGT
TAACGCCAAAGGCGAAGGCATGGTGCTGACTGGCCCGAAAGAAGCAGAACGTCTGTATCG
CTCTGGTCTGGCTTCTCTGCATGCGCGCGTTAAAGTGCGTATCACCGAGTATGAAAAAGA
TGCTAACGGTGAATTAGTAGCGAAAACCAGCCTGAAAGACACGACTGTTGGCCGTGCCAT
TCTGTGGATGATTGTACCGAAAGGTCTGCCTTACTCCATCGTCAACCAGGCGCTGGGTAA
AAAAGCAATCTCCAAAATGCTGAACACCTGCTACCGCATTCTCGGTCTGAAACCGACCGT
TATTTTTGCGGACCAGATCATGTACACCGGCTTCGCCTATGCAGCGCGTTCTGGTGCATC
TGTTGGTATCGATGACATGGTCATCCCGGAGAAGAAACACGAAATCATCTCCGAGGCAGA
AGCAGAAGTTGCTGAAATTCAGGAGCAGTTCCAGTCTGGTCTGGTAACTGCGGGCGAACG
CTACAACAAAGTTATCGATATCTGGGCTGCGGCGAACGATCGTGTATCCAAAGCGATGAT
GGATAACCTGCAAACTGAAACCGTGATTAACCGTGACGGTCAGGAAGAGAAGCAGGTTTC
CTTCAACAGCATCTACATGATGGCCGACTCCGGTGCGCGTGGTTCTGCGGCACAGATTCG
TCAGCTTGCTGGTATGCGTGGTCTGATGGCGAAGCCGGATGGCTCCATCATCGAAACGCC
AATCACCGCGAACTTCCGTGAAGGTCTGAACGTACTCCAGTACTTCATCTCCACCCACGG
TGCTCGTAAAGGTCTGGCGGATACCGCACTGAAAACTGCGAACTCCGGTTACCTGACTCG
TCGTCTGGTTGACGTGGCGCAGGACCTGGTGGTTACCGAAGACGATTGTGGTACCCATGA
AGGTATCATGATGACTCCGGTTATCGAGGGTGGTGACGTTAAAGAGCCGCTGCGCGATCG
CGTACTGGGTCGTGTAACTGCTGAAGACGTTCTGAAGCCGGGTACTGCTGATATCCTCGT
TCCGCGCAACACGCTGCTGCACGAACAGTGGTGTGACCTGCTGGAAGAGAACTCTGTCGA
CGCGGTTAAAGTACGTTCTGTTGTATCTTGTGACACCGACTTTGGTGTATGTGCGCACTG
CTACGGTCGTGACCTGGCGCGTGGCCACATCATCAACAAGGGTGAAGCAATCGGTGTTAT
CGCGGCACAGTCCATCGGTGAACCGGGTACACAGCTGACCATGCGTACGTTCCACATCGG
TGGTGCGGCATCTCGTGCGGCTGCTGAATCCAGCATCCAAGTGAAAAACAAAGGTAGCAT
CAAGCTCAGCAACGTGAAGTCGGTTGTGAACTCCAGCGGTAAACTGGTTATCACTTCCCG
TAATACTGAACTGAAACTGATCGACGAATTCGGTCGTACTAAAGAAAGCTACAAAGTACC
TTACGGTGCGGTACTGGCGAAAGGCGATGGCGAACAGGTTGCTGGCGGCGAAACCGTTGC
AAACTGGGACCCGCACACCATGCCGGTTATCACCGAAGTAAGCGGTTTTGTACGCTTTAC
TGACATGATCGACGGCCAGACCATTACGCGTCAGACCGACGAACTGACCGGTCTGTCTTC
GCTGGTGGTTCTGGATTCCGCAGAACGTACCGCAGGTGGTAAAGATCTGCGTCCGGCACT
GAAAATCGTTGATGCTCAGGGTAACGACGTTCTGATCCCAGGTACCGATATGCCAGCGCA
GTACTTCCTGCCGGGTAAAGCGATTGTTCAGCTGGAAGATGGCGTACAGATCAGCTCTGG
TGACACCCTGGCGCGTATTCCGCAGGAATCCGGCGGTACCAAGGACATCACCGGTGGTCT
GCCGCGCGTTGCGGACCTGTTCGAAGCACGTCGTCCGAAAGAGCCGGCAATCCTGGCTGA
AATCAGCGGTATCGTTTCCTTCGGTAAAGAAACCAAAGGTAAACGTCGTCTGGTTATCAC
CCCGGTAGACGGTAGCGATCCGTACGAAGAGATGATTCCGAAATGGCGTCAGCTCAACGT
GTTCGAAGGTGAACGTGTAGAACGTGGTGACGTAATTTCCGACGGTCCGGAAGCGCCGCA
CGACATTCTGCGTCTGCGTGGTGTTCATGCTGTTACTCGTTACATCGTTAACGAAGTACA
GGACGTATACCGTCTGCAGGGCGTTAAGATTAACGATAAACACATCGAAGTTATCGTTCG
TCAGATGCTGCGTAAAGCTACCATCGTTAACGCGGGTAGCTCCGACTTCCTGGAAGGCGA
ACAGGTTGAATACTCTCGCGTCAAGATCGCAAACCGCGAACTGGAAGCGAACGGCAAAGT
GGGTGCAACTTACTCCCGCGATCTGCTGGGTATCACCAAAGCGTCTCTGGCAACCGAGTC
CTTCATCTCCGCGGCATCGTTCCAGGAGACCACTCGCGTGCTGACCGAAGCAGCCGTTGC
GGGCAAACGCGACGAACTGCGCGGCCTGAAAGAGAACGTTATCGTGGGTCGTCTGATCCC
GGCAGGTACCGGTTACGCGTACCACCAGGATCGTATGCGTCGCCGTGCTGCGGGTGAAGC
TCCGGCTGCACCGCAGGTGACTGCAGAAGACGCATCTGCCAGCCTGGCAGAACTGCTGAA
CGCAGGTCTGGGCGGTTCTGATAACGAGCTCGAGGTGCACCATCACCATCACCATTAAGG
CCTCAAATAACGTAAAAACCCGCTTCGGCGGGTTTTTTTATGGGGGGAGTTTAGGGAAAG
AGCATTTGTCAGAATCAAGCTTCAATGACTGCAGACTTAAGAAGGAGATTAATGTATGGC
ACGCGTAACTGTTCAGGACGCTGTAGAGAAAATTGGTAACCGTTTTGACCTGGTACTGGT
CGCCGCGCGTCGCGCTCGTCAGATGCAGGTAGGCGGAAAGGATCCGCTGGTACCGGAAGA
AAACGATAAAACCACTGTAATCGCGCTGCGCGAAATCGAAGAAGGTCTGATCAACAACCA
GATCCTCGACGTTCGCGAACGCCAGGAACAGCAAGAGCAGGAAGCCGCTGAATTACAAGC
CGTTACCGCTATTGCTGAAGGTCGTCGTTAAGCGGCCGCACTCGAGCACCACCACCACCA
CCACTGAGATCCGGCTGCTAACAAAGCCCGAAAGGAAGCTGAGTTGGCTGCTGCCACCGC
TGAGCAATAACTAGCATAACCCCTTGGGGCCTCTAAACGGGTCTTGAGGGGTTTTTTGCT
GAAAGGAGGAACTATATCCGGATTGGCGAATGGGACGCGCCCTGTAGCGGCGCATTAAGC
GCGGCGGGTGTGGTGGTTACGCGCAGCGTGACCGCTACACTTGCCAGCGCCCTAGCGCCC
GCTCCTTTCGCTTTCTTCCCTTCCTTTCTCGCCACGTTCGCCGGCTTTCCCCGTCAAGCT
CTAAATCGGGGGCTCCCTTTAGGGTTCCGATTTAGTGCTTTACGGCACCTCGACCCCAAA
AAACTTGATTAGGGTGATGGTTCACGTAGTGGGCCATCGCCCTGATAGACGGTTTTTCGC
CCTTTGACGTTGGAGTCCACGTTCTTTAATAGTGGACTCTTGTTCCAAACTGGAACAACA
CTCAACCCTATCTCGGTCTATTCTTTTGATTTATAAGGGATTTTGCCGATTTCGGCCTAT
TGGTTAAAAAATGAGCTGATTTAACAAAAATTTAACGCGAATTTTAACAAAATATTAACG
TTTACAATTTCAGGTGGCACTTTTCGGGGAAATGTGCGCGGAACCCCTATTTGTTTATTT
TTCTAAATACATTCAAATATGTATCCGCTCATGAGACAATAACCCTGATAAATGCTTCAA
TAATATTGAAAAAGGAAGAGTATGAGTATTCAACATTTCCGTGTCGCCCTTATTCCCTTT
TTTGCGGCATTTTGCCTTCCTGTTTTTGCTCACCCAGAAACGCTGGTGAAAGTAAAAGAT
GCTGAAGATCAGTTGGGTGCACGAGTGGGTTACATCGAACTGGATCTCAACAGCGGTAAG
ATCCTTGAGAGTTTTCGCCCCGAAGAACGTTTTCCAATGATGAGCACTTTTAAAGTTCTG
CTATGTGGCGCGGTATTATCCCGTATTGACGCCGGGCAAGAGCAACTCGGTCGCCGCATA
CACTATTCTCAGAATGACTTGGTTGAGTACTCACCAGTCACAGAAAAGCATCTTACGGAT
GGCATGACAGTAAGAGAATTATGCAGTGCTGCCATAACCATGAGTGATAACACTGCGGCC
AACTTACTTCTGACAACGATCGGAGGACCGAAGGAGCTAACCGCTTTTTTGCACAACATG
GGGGATCATGTAACTCGCCTTGATCGTTGGGAACCGGAGCTGAATGAAGCCATACCAAAC
GACGAGCGTGACACCACGATGCCTGCAGCAATGGCAACAACGTTGCGCAAACTATTAACT
GGCGAACTACTTACTCTAGCTTCCCGGCAACAATTAATAGACTGGATGGAGGCGGATAAA
GTTGCAGGACCACTTCTGCGCTCGGCCCTTCCGGCTGGCTGGTTTATTGCTGATAAATCT
GGAGCCGGTGAGCGTGGGTCTCGCGGTATCATTGCAGCACTGGGGCCAGATGGTAAGCCC
TCCCGTATCGTAGTTATCTACACGACGGGGAGTCAGGCAACTATGGATGAACGAAATAGA
CAGATCGCTGAGATAGGTGCCTCACTGATTAAGCATTGGTAACTGTCAGACCAAGTTTAC
TCATATATACTTTAGATTGATTTAAAACTTCATTTTTAATTTAAAAGGATCTAGGTGAAG
ATCCTTTTTGATAATCTCATGACCAAAATCCCTTAACGTGAGTTTTCGTTCCACTGAGCG
TCAGACCCCGTAGAAAAGATCAAAGGATCTTCTTGAGATCCTTTTTTTCTGCGCGTAATC
TGCTGCTTGCAAACAAAAAAACCACCGCTACCAGCGGTGGTTTGTTTGCCGGATCAAGAG
CTACCAACTCTTTTTCCGAAGGTAACTGGCTTCAGCAGAGCGCAGATACCAAATACTGTC
CTTCTAGTGTAGCCGTAGTTAGGCCACCACTTCAAGAACTCTGTAGCACCGCCTACATAC
CTCGCTCTGCTAATCCTGTTACCAGTGGCTGCTGCCAGTGGCGATAAGTCGTGTCTTACC
GGGTTGGACTCAAGACGATAGTTACCGGATAAGGCGCAGCGGTCGGGCTGAACGGGGGGT
TCGTGCACACAGCCCAGCTTGGAGCGAACGACCTACACCGAACTGAGATACCTACAGCGT
GAGCTATGAGAAAGCGCCACGCTTCCCGAAGGGAGAAAGGCGGACAGGTATCCGGTAAGC
GGCAGGGTCGGAACAGGAGAGCGCACGAGGGAGCTTCCAGGGGGAAACGCCTGGTATCTT
TATAGTCCTGTCGGGTTTCGCCACCTCTGACTTGAGCGTCGATTTTTGTGATGCTCGTCA
GGGGGGCGGAGCCTATGGAAAAACGCCAGCAACGCGGCCTTTTTACGGTTCCTGGCCTTT
TGCTGGCCTTTTGCTCACATGTTCTTTCCTGCGTTATCCCCTGATTCTGTGGATAACCGT
ATTACCGCCTTTGAGTGAGCTGATACCGCTCGCCGCAGCCGAACGACCGAGCGCAGCGAG
TCAGTGAGCGAGGAAGCGGAAGAGCGCCTGATGCGGTATTTTCTCCTTACGCATCTGTGC
GGTATTTCACACCGCATATATGGTGCACTCTCAGTACAATCTGCTCTGATGCCGCATAGT
TAAGCCAGTATACACTCCGCTATCGCTACGTGACTGGGTCATGGCTGCGCCCCGACACCC
GCCAACACCCGCTGACGCGCCCTGACGGGCTTGTCTGCTCCCGGCATCCGCTTACAGACA
AGCTGTGACCGTCTCCGGGAGCTGCATGTGTCAGAGGTTTTCACCGTCATCACCGAAACG
CGCGAGGCAGCTGCGGTAAAGCTCATCAGCGTGGTCGTGAAGCGATTCACAGATGTCTGC
CTGTTCATCCGCGTCCAGCTCGTTGAGTTTCTCCAGAAGCGTTAATGTCTGGCTTCTGAT
AAAGCGGGCCATGTTAAGGGCGGTTTTTTCCTGTTTGGTCACTGATGCCTCCGTGTAAGG
GGGATTTCTGTTCATGGGGGTAATGATACCGATGAAACGAGAGAGGATGCTCACGATACG
GGTTACTGATGATGAACATGCCCGGTTACTGGAACGTTGTGAGGGTAAACAACTGGCGGT
ATGGATGCGGCGGGACCAGAGAAAAATCACTCAGGGTCAATGCCAGCGCTTCGTTAATAC
AGATGTAGGTGTTCCACAGGGTAGCCAGCAGCATCCTGCGATGCAGATCCGGAACATAAT
GGTGCAGGGCGCTGACTTCCGCGTTTCCAGACTTTACGAAACACGGAAACCGAAGACCAT
TCATGTTGTTGCTCAGGTCGCAGACGTTTTGCAGCAGCAGTCGCTTCACGTTCGCTCGCG
TATCGGTGATTCATTCTGCTAACCAGTAAGGCAACCCCGCCAGCCTAGCCGGGTCCTCAA
CGACAGGAGCACGATCATGCGCACCCGTGGGGCCGCCATGCCGGCGATAATGGCCTGCTT
CTCGCCGAAACGTTTGGTGGCGGGACCAGTGACGAAGGCTTGAGCGAGGGCGTGCAAGAT
TCCGAATACCGCAAGCGACAGGCCGATCATCGTCGCGCTCCAGCGAAAGCGGTCCTCGCC
GAAAATGACCCAGAGCGCTGCCGGCACCTGTCCTACGAGTTGCATGATAAAGAAGACAGT
CATAAGTGCGGCGACGATAGTCATGCCCCGCGCCCACCGGAAGGAGCTGACTGGGTTGAA
GGCTCTCAAGGGCATCGGTCGAGATCCCGGTGCCTAATGAGTGAGCTAACTTACATTAAT
TGCGTTGCGCTCACTGCCCGCTTTCCAGTCGGGAAACCTGTCGTGCCAGCTGCATTAATG
AATCGGCCAACGCGCGGGGAGAGGCGGTTTGCGTATTGGGCGCCAGGGTGGTTTTTCTTT
TCACCAGTGAGACGGGCAACAGCTGATTGCCCTTCACCGCCTGGCCCTGAGAGAGTTGCA
GCAAGCGGTCCACGCTGGTTTGCCCCAGCAGGCGAAAATCCTGTTTGATGGTGGTTAACG
GCGGGATATAACATGAGCTGTCTTCGGTATCGTCGTATCCCACTACCGAGATATCCGCAC
CAACGCGCAGCCCGGACTCGGTAATGGCGCGCATTGCGCCCAGCGCCATCTGATCGTTGG
CAACCAGCATCGCAGTGGGAACGATGCCCTCATTCAGCATTTGCATGGTTTGTTGAAAAC
CGGACATGGCACTCCAGTCGCCTTCCCGTTCCGCTATCGGCTGAATTTGATTGCGAGTGA
GATATTTATGCCAGCCAGCCAGACGCAGACGCGCCGAGACAGAACTTAATGGGCCCGCTA
ACAGCGCGATTTGCTGGTGACCCAATGCGACCAGATGCTCCACGCCCAGTCGCGTACCGT
CTTCATGGGAGAAAATAATACTGTTGATGGGTGTCTGGTCAGAGACATCAAGAAATAACG
CCGGAACATTAGTGCAGGCAGCTTCCACAGCAATGGCATCCTGGTCATCCAGCGGATAGT
TAATGATCAGCCCACTGACGCGTTGCGCGAGAAGATTGTGCACCGCCGCTTTACAGGCTT
CGACGCCGCTTCGTTCTACCATCGACACCACCACGCTGGCACCCAGTTGATCGGCGCGAG
ATTTAATCGCCGCGACAATTTGCGACGGCGCGTGCAGGGCCAGACTGGAGGTGGCAACGC
CAATCAGCAACGACTGTTTGCCCGCCAGTTGTTGTGCCACGCGGTTGGGAATGTAATTCA
GCTCCGCCATCGCCGCTTCCACTTTTTCCCGCGTTTTCGCAGAAACGTGGCTGGCCTGGT
TCACCACGCGGGAAACGGTCTGATAAGAGACACCGGCATACTCTGCGACATCGTATAACG
TTACTGGTTTCACATTCACCACCCTGAATTGACTCTCTTCCGGGCGCTATCATGCCATAC
CGCGAAAGGTTTTGCGCCATTCGATGGTGTCCGGGATCTCGACGCTCTCCCTTATGCGAC
TCCTGCATTAGGAAGCAGCCCAGTAGTAGGTTGAGGCCGTTGAGCACCGCCGCCGCAAGG
AATGGTGCATGCAAGGAGATGGCGCCCAACAGTCCCCCGGCCACGGGGCCTGCCACCATA
CCCACGCCGAAACAAGCGCTCATGAGCCCGAAGTGGCGAGCCCGATCTTCCCCATCGGTG
ATGTCGGCGATATAGGCGCCAGCAACCGCACCTGTGGCGCCGGTGATGCCGGCCACGATG
CGTCCGGCGTAGAGGATCGAGATCTCGATCCCGCGAAATTAATACGACTCACTATAGGGG
AATTGTGAGCGGATAACAATTCCCC

>pTG011
TCTAGAAATAATTTTGTTTAACTTTAAGAAGGAGATATACATATGCAGGGTTCTGTGACA
GAGTTTCTAAAACCGCGCCTGGTTGATATCGAGCAAGTGAGTTCGACGCACGCCAAGGTG
ACCCTTGAGCCTTTAGAGCGTGGCTTTGGCCATACTCTGGGTAACGCACTGCGCCGTATT
CTGCTCTCATCGATGCCGGGTTGCGCGGTGACCGAGGTTGAGATTGATGGTGTACTACAT
GAGTACAGCACCAAAGAAGGCGTTCAGGAAGATATCCTGGAAATCCTGCTCAACCTGAAA
GGGCTGGCGGTGAGAGTTCAGGGCAAAGATGAAGTTATTCTTACCTTGAATAAATCTGGC
ATTGGCCCTGTGACTGCAGCCGATATCACCCACGACGGTGATGTCGAAATCGTCAAGCCG
CAGCACGTGATCTGCCACCTGACCGATGAGAACGCGTCTATTAGCATGCGTATCAAAGTT
CAGCGCGGTCGTGGTTATGTGCCGGCTTCTACCCGAATTCATTCGGAAGAAGATGAGCGC
CCAATCGGCCGTCTGCTGGTCGACGCATGCTACAGCCCTGTGGAGCGTATTGCCTACAAT
GTTGAAGCAGCGCGTGTAGAACAGCGTACCGACCTGGACAAGCTGGTCATCGAAATGGAA
ACCAACGGCACAATCGATCCTGAAGAGGCGATTCGTCGTGCGGCAACCATTCTGGCTGAA
CAACTGGAGGCTTTCGTTGACTTACGTGATGTACGTCAGCCTGAAGTGAAAGAAGAGAAA
CCAGAGTTCGATCCGATCCTGCTGCGCCCTGTTGACGATCTGGAATTGACTGTCCGCTCT
GCTAACTGCCTTAAAGCAGAAGCTATCCACTATATCGGTGATCTGGTACAGCGTACCGAG
GTTGAGCTCCTTAAAACGCCTAACCTTGGTAAAAAATCTCTTACTGAGATTAAAGACGTG
CTGGCTTCCCGTGGACTGTCTCTGGGCATGCGCCTGGAAAACTGGCCACCGGCAAGCATC
GCTGACGAGTAACCGGATCCCCGATCCGTGGACTTGTCAGCGACTGAGGAAACAGACCAT
GGATCACCGATCCATCGACTTGTCAGCTAACTGAGGAACTCTATGGGCAGCAGCCACCAT
CACCACCATCACTCTTCTGGTATGGTTTACTCCTATACCGAGAAAAAACGTATTCGTAAG
GATTTTGGTAAACGTCCACAAGTTCTGGATGTACCTTATCTCCTTTCTATCCAGCTTGAC
TCGTTTCAGAAATTTATCGAGCAAGATCCTGAAGGGCAGTATGGTCTGGAAGCTGCTTTC
CGTTCCGTATTCCCGATTCAGAGCTACAGCGGTAATTCCGAGCTGCAATACGTCAGCTAC
CGCCTTGGCGAACCGGTGTTTGACGTCCAGGAATGTCAAATCCGTGGCGTGACCTATTCC
GCACCGCTGCGCGTTAAACTGCGTCTGGTGATCTATGAGCGCGAAGCGCCGGAAGGCACC
GTAAAAGACATTAAAGAACAAGAAGTCTACATGGGCGAAATTCCGCTCATGACAGACAAC
GGTACCTTTGTTATCAACGGTACTGAGCGTGTTATCGTTTCCCAGCTGCACCGTAGCCCG
GGCGTCTTCTTTGACTCCGACAAAGGTAAAACCCACTCTTCGGGTAAAGTGCTGTATAAC
GCGCGTATCATCCCTTACCGTGGATCCTGGCTGGACTTCGAATTCGATCCGAAGGACAAC
CTGTTCGTTCGTATCGACCGTCGCCGTAAACTGCCTGCGACCATCATTCTGCGCGCCCTG
AACTACACCACAGAGCAGATCCTCGACCTGTTCTTTGAAAAAGTTATCTTTGAAATCCGT
GATAACAAGCTGCAGATGGAACTAGTGCCGGAACGCCTGCGTGGTGAAACCGCATCTTTT
GACATCGAAGCTAACGGTAAAGTGTACGTCGAAAAAGGCCGCCGTATCACGGCGCGCCAC
ATTCGTCAGCTGGAAAAAGATGATGTTAAACTGATTGAAGTGCCGGTGGAATATATTGCC
GGTAAAGTTGTTGCCAAAGATTACATTGATGAAAGCACCGGTGAACTGATTTGTGCAGCA
AATATGGAACTGAGCCTGGATCTGCTGGCAAAACTGAGCCAGAGCGGTCATAAACGTATT
GAAACCCTGTTTACCAACGATCTGGATCATGGTCCGTATATTAGCGAAACCCTGCGTGTT
GATCCGACCAATGATCGTCTGAGCGCACTGGTTGAAATTTATGGTGGCACCCGTGAAGCA
GCAGAAAGCCTGTTTGAAAACCTGTTCTTTAGCGAAGATCGTTATGATCTGAGTGCAGTT
GGTCGCATGAAATTCAATCGTAGCCTGCTGCGTGAAGAAATTGAAGGTAGCGGTATTCTG
AGCAAAGATGATATTATCGATGTGATGAAAAAACTGATCGATATCCGCAATGGTAAAGGC
GAAGTTGATGATATTGATCACCTAGGCAACCGTCGTATCCGTTCCGTTGGCGAAATGGCG
GAAAACCAGTTCCGCGTTGGCCTGGTACGTGTAGAGCGTGCGGTGAAAGAGCGTCTGTCT
CTGGGCGATCTGGATACCCTGATGCCACAGGATATGATCAACGCCAAGCCGATTTCCGCA
GCAGTGAAAGAGTTCTTCGGTTCCAGCCAGCTGTCTCAGTTTATGGACCAGAACAACCCG
CTGTCTGAGATTACGCACAAACGTCGTATCTCCGCACTCGGCCCAGGCGGTCTGACCCGT
GAACGTGCAGGCTTCGAAGTTCGAGACGTACACCCGACTCACTACGGTCGCGTATGTCCA
ATTGAAACCCCTGAAGGTCCGAACATCGGTCTGATCAACTCTCTGTCCGTGTACGCACAG
ACTAACGAATACGGCTTCCTTGAGACTCCGTATCGTAAAGTGACCGACGGTGTTGTAACT
GACGAAATTCACTACCTGTCTGCTATCGAAGAAGGCAACTACGTTATCGCCCAGGCGAAC
TCCAACTTGGATGAAGAAGGCCACTTCGTAGAAGACCTGGTAACTTGCCGTAGCAAAGGC
GAATCCAGCTTGTTCAGCCGCGACCAGGTTGACTACATGGACGTATCCACCCAGCAGGTG
GTATCCGTCGGTGCGTCCCTGATCCCGTTCCTGGAACACGATGACGCCAACCGTGCATTG
ATGGGTGCGAACATGCAACGTCAGGCCGTTCCGACTCTGCGCGCTGATAAGCCGCTGGTT
GGTACTGGTATGGAACGTGCTGTTGCCGTTGACTCCGGTGTAACTGCGGTAGCTAAACGT
GGTGGTGTCGTTCAGTACGTGGATGCATCCCGTATCGTTATCAAAGTTAACGAAGACGAG
ATGTATCCGGGTGAAGCAGGTATCGACATCTACAACCTGACCAAATACACCCGTTCTAAC
CAGAACACCTGTATCAACCAGATGCCGTGTGTGTCTCTGGGTGAACCGGTTGAACGTGGC
GACGTGCTAGCAGACGGTCCGTCCACCGACCTCGGTGAACTGGCGCTTGGTCAGAACATG
CGCGTAGCGTTCATGCCGTGGAATGGTTACAACTTCGAAGACTCCATCCTCGTATCCGAG
CGTGTTGTTCAGGAAGACCGTTTCACCACCATCCACATTCAGGAACTGGCGTGTGTGTCC
CGTGACACCAAGCTGGGTCCGGAAGAGATCACCGCTGACATCCCGAACGTGGGTGAAGCT
GCGCTCTCCAAACTGGATGAATCCGGTATCGTTTACATTGGTGCGGAAGTGACCGGTGGC
GACATTCTGGTTGGTAAGGTAACGCCGAAAGGTGAAACTCAGCTGACCCCAGAAGAAAAA
CTGCTGCGTGCGATCTTCGGTGAGAAAGCTTCTGACGTTAAAGACTCTTCTCTGCGCGTA
CCAAACGGTGTATCCGGTACGGTTATCGACGTTCAGGTCTTTACTCGCGATGGCGTAGAA
AAAGACAAACGTGCGCTGGAAATCGAAGAAATGCAGCTCAAACAGGCGAAGAAAGACCTG
TCTGAAGAACTGCAGATCCTCGAAGCGGGTCTGTTCAGCCGTATCCGTGCTGTGCTGGTA
GCCGGTGGCGTTGAAGCTGAGAAGCTCGACAAACTGCCGCGCGATCGCTGGCTGGAGCTA
GGCCTGACAGACGAAGAGAAACAAAATCAGCTGGAACAGCTGGCTGAGCAGTATGACGAA
CTGAAACACGAGTTCGAGAAGAAACTCGAAGCGAAACGCCGCAAAATCACCCAGGGCGAC
GATCTGGCACCGGGCGTGCTTAAGATTGTTAAGGTATATCTGGCGGTTAAACGCCGTATC
CAGCCTGGTGACAAGATGGCAGGTCGTCACGGTAACAAGGGTGTAATTTCTAAGATCAAC
CCGATCGAAGATATGCCTTACGATGAAAACGGTACGCCGGTAGACATCGTACTGAACCCG
CTGGGCGTACCGTCTCGTATGAACATCGGTCAGATCCTCGAGACCCACCTGGGTATGGCT
GCGAAAGGTATCGGCGACAAGATCAACGCCATGCTGAAACAGCAGCAAGAAGTCGCGAAA
CTGCGCGAATTCATCCAGCGTGCGTACGATCTGGGCGCTGACGTTCGTCAGAAAGTTGAC
CTGAGTACCTTCAGCGATGAAGAAGTTATGCGTCTGGCTGAAAACCTGCGCAAAGGTATG
CCAATCGCAACGCCGGTGTTCGACGGTGCGAAAGAAGCAGAAATTAAAGAGCTCCTGAAA
CTTGGCGACCTGCCGACTTCCGGTCAGATCCGCCTGTACGACGGCCGCACTGGTGAACAG
TTCGAGCGTCCGGTAACCGTTGGTTACATGTACATGCTGAAACTGAACCACCTGGTTGAC
GACAAGATGCACGCGCGTTCCACCGGTTCTTACAGCCTGGTTACTCAGCAGCCGCTGGGT
GGTAAGGCACAGTTCGGTGGTCAGCGTTTCGGGGAGATGGAAGTGTGGGCGCTGGAAGCA
TACGGCGCAGCATACACCCTGCAGGAAATGCTCACCGTTAAGTCTGATGACGTGAACGGT
CGTACCAAGATGTATAAAAACATCGTGGACGGCAACCATCAGATGGAGCCGGGCATGCCA
GAATCCTTCAACGTATTGTTGAAAGAGATTCGTTCGCTGGGTATCAACATCGAACTGGAA
GACGAGTAATTCTCGCTCAAACAGGTCACTGCTGTCGGGTTAAAACCCGGCAGCGGATTG
TGCTAACTCCGACGGGAGCAAATCCGTGAAAGATTTATTAAAGTTTCTGAAAGCGCAGAC
TAAAACCGAAGAGTTTGATGCGATCAAAATTGCTCTGGCTTCGCCAGACATGATCCGTTC
ATGGTCTTTCGGTGAAGTTAAAAAGCCGGAAACCATCAACTACCGTACGTTCAAACCAGA
ACGTGACGGCCTTTTCTGCGCCCGTATCTTTGGGCCGGTAAAAGATTACGAGTGCCTGTG
CGGTAAGTACAAGCGCCTGAAACACCGTGGCGTCATCTGTGAGAAGTGCGGCGTTGAAGT
GACCCAGACTAAAGTACGCCGTGAGCGTATGGGCCACATCGAACTGGCTTCCCCGACTGC
GCACATCTGGTTCCTGAAATCGCTGCCGTCCCGTATCGGTCTGCTGCTCGATATGCCGCT
GCGCGATATCGAACGCGTACTGTACTTTGAATCCTATGTGGTTATCGAAGGCGGTATGAC
CAACCTGGAACGTCAGCAGATCCTGACTGAAGAGCAGTATCTGGACGCGCTGGAAGAGTT
CGGTGACGAATTCGACGCGAAGATGGGGGCGGAAGCAATCCAGGCTCTGCTGAAGAGCAT
GGATCTGGAGCAAGAGTGCGAACAGCTGCGTGAAGAGCTGAACGAAACCAACTCCGAAAC
CAAGCGTAAAAAGCTGACCAAGCGTATCAAACTGCTGGAAGCGTTCGTTCAGTCTGGTAA
CAAACCAGAGTGGATGATCCTGACCGTTCTGCCGGTACTGCCGCCAGATCTGCGTCCGCT
GGTTCCGCTGGATGGTGGTCGTTTCGCGACTTCTGACCTGAACGATCTGTATCGTCGCGT
CATTAACCGTAACAACCGTCTGAAACGTCTGCTGGATCTGGCTGCGCCGGACATCATCGT
ACGTAACGAAAAACGTATGCTGCAGGAAGCGGTAGACGCCCTGCTGGATAACGGTCGTCG
CGGTCGTGCGATCACCGGTTCTAACAAGCGTCCTCTGAAATCTTTGGCCGACATGATCAA
AGGTAAACAGGGTCGTTTCCGTCAGAACCTGCTCGGTAAGCGTGTTGACTACTCCGGTCG
TTCTGTAATCACCGTAGGTCCATACCTGCGTCTGCATCAGTGCGGTCTGCCGAAGAAAAT
GGCACTGGAGCTGTTCAAACCGTTCATCTACGGCAAGCTGGAACTGCGTGGTCTTGCTAC
CACCATTAAAGCTGCGAAGAAAATGGTTGAGCGCGAAGAAGCTGTCGTTTGGGATATCCT
GGACGAAGTTATCCGCGAACACCCGGTACTGCTGAACCGTGCACCGACTCTGCACCGTCT
GGGTATCCAGGCATTTGAACCGGTACTGATCGAAGGTAAAGCTATCCAGCTGCACCCGCT
GGTTTGTGCGGCATATAACGCCGACTTCGATGGTGACCAGATGGCTGTTCACGTACCGCT
GACGCTGGAAGCCCAGCTGGAAGCGCGTGCGCTGATGATGTCTACCAACAACATCCTGTC
CCCGGCGAACGGCGAACCAATCATCGTTCCGTCTCAGGACGTTGTACTGGGTCTGTACTA
CATGACCCGTGACTGTGTTAACGCCAAAGGCGAAGGCATGGTGCTGACTGGCCCGAAAGA
AGCAGAACGTCTGTATCGCTCTGGTCTGGCTTCTCTGCATGCGCGCGTTAAAGTGCGTAT
CACCGAGTATGAAAAAGATGCTAACGGTGAATTAGTAGCGAAAACCAGCCTGAAAGACAC
GACTGTTGGCCGTGCCATTCTGTGGATGATTGTACCGAAAGGTCTGCCTTACTCCATCGT
CAACCAGGCGCTGGGTAAAAAAGCAATCTCCAAAATGCTGAACACCTGCTACCGCATTCT
CGGTCTGAAACCGACCGTTATTTTTGCGGACCAGATCATGTACACCGGCTTCGCCTATGC
AGCGCGTTCTGGTGCATCTGTTGGTATCGATGACATGGTCATCCCGGAGAAGAAACACGA
AATCATCTCCGAGGCAGAAGCAGAAGTTGCTGAAATTCAGGAGCAGTTCCAGTCTGGTCT
GGTAACTGCGGGCGAACGCTACAACAAAGTTATCGATATCTGGGCTGCGGCGAACGATCG
TGTATCCAAAGCGATGATGGATAACCTGCAAACTGAAACCGTGATTAACCGTGACGGTCA
GGAAGAGAAGCAGGTTTCCTTCAACAGCATCTACATGATGGCCGACTCCGGTGCGCGTGG
TTCTGCGGCACAGATTCGTCAGCTTGCTGGTATGCGTGGTCTGATGGCGAAGCCGGATGG
CTCCATCATCGAAACGCCAATCACCGCGAACTTCCGTGAAGGTCTGAACGTACTCCAGTA
CTTCATCTCCACCCACGGTGCTCGTAAAGGTCTGGCGGATACCGCACTGAAAACTGCGAA
CTCCGGTTACCTGACTCGTCGTCTGGTTGACGTGGCGCAGGACCTGGTGGTTACCGAAGA
CGATTGTGGTACCCATGAAGGTATCATGATGACTCCGGTTATCGAGGGTGGTGACGTTAA
AGAGCCGCTGCGCGATCGCGTACTGGGTCGTGTAACTGCTGAAGACGTTCTGAAGCCGGG
TACTGCTGATATCCTCGTTCCGCGCAACACGCTGCTGCACGAACAGTGGTGTGACCTGCT
GGAAGAGAACTCTGTCGACGCGGTTAAAGTACGTTCTGTTGTATCTTGTGACACCGACTT
TGGTGTATGTGCGCACTGCTACGGTCGTGACCTGGCGCGTGGCCACATCATCAACAAGGG
TGAAGCAATCGGTGTTATCGCGGCACAGTCCATCGGTGAACCGGGTACACAGCTGACCAT
GCGTACGTTCCACATCGGTGGTGCGGCATCTCGTGCGGCTGCTGAATCCAGCATCCAAGT
GAAAAACAAAGGTAGCATCAAGCTCAGCAACGTGAAGTCGGTTGTGAACTCCAGCGGTAA
ACTGGTTATCACTTCCCGTAATACTGAACTGAAACTGATCGACGAATTCGGTCGTACTAA
AGAAAGCTACAAAGTACCTTACGGTGCGGTACTGGCGAAAGGCGATGGCGAACAGGTTGC
TGGCGGCGAAACCGTTGCAAACTGGGACCCGCACACCATGCCGGTTATCACCGAAGTAAG
CGGTTTTGTACGCTTTACTGACATGATCGACGGCCAGACCATTACGCGTCAGACCGACGA
ACTGACCGGTCTGTCTTCGCTGGTGGTTCTGGATTCCGCAGAACGTACCGCAGGTGGTAA
AGATCTGCGTCCGGCACTGAAAATCGTTGATGCTCAGGGTAACGACGTTCTGATCCCAGG
TACCGATATGCCAGCGCAGTACTTCCTGCCGGGTAAAGCGATTGTTCAGCTGGAAGATGG
CGTACAGATCAGCTCTGGTGACACCCTGGCGCGTATTCCGCAGGAATCCGGCGGTACCAA
GGACATCACCGGTGGTCTGCCGCGCGTTGCGGACCTGTTCGAAGCACGTCGTCCGAAAGA
GCCGGCAATCCTGGCTGAAATCAGCGGTATCGTTTCCTTCGGTAAAGAAACCAAAGGTAA
ACGTCGTCTGGTTATCACCCCGGTAGACGGTAGCGATCCGTACGAAGAGATGATTCCGAA
ATGGCGTCAGCTCAACGTGTTCGAAGGTGAACGTGTAGAACGTGGTGACGTAATTTCCGA
CGGTCCGGAAGCGCCGCACGACATTCTGCGTCTGCGTGGTGTTCATGCTGTTACTCGTTA
CATCGTTAACGAAGTACAGGACGTATACCGTCTGCAGGGCGTTAAGATTAACGATAAACA
CATCGAAGTTATCGTTCGTCAGATGCTGCGTAAAGCTACCATCGTTAACGCGGGTAGCTC
CGACTTCCTGGAAGGCGAACAGGTTGAATACTCTCGCGTCAAGATCGCAAACCGCGAACT
GGAAGCGAACGGCAAAGTGGGTGCAACTTACTCCCGCGATCTGCTGGGTATCACCAAAGC
GTCTCTGGCAACCGAGTCCTTCATCTCCGCGGCATCGTTCCAGGAGACCACTCGCGTGCT
GACCGAAGCAGCCGTTGCGGGCAAACGCGACGAACTGCGCGGCCTGAAAGAGAACGTCAT
CGTGGGTCGTCTGATCCCGGCAGGTACCGGATACGCGTACCACCAGGATCGTATGCGTCG
CCGTGCTGCGGGTGAAGCTCCGGCTGCACCGCAGGTGACTGCAGAAGACGCATCTGCCAG
CCTGGTAGAACTGCTGAACGCAGGTCTGGGCGGTTCTGATAACGAGTAACTGCAGATTTA
AGAAGGAGATACTTCTATGGCACGCGTAACTGTTCAGGACGCTGTAGAGAAAATTGGTAA
CCGTTTTGACCTGGTACTGGTCGCCGCGCGTCGCGCTCGTCAGATGCAGGTAGGCGGAAA
GGACCCGCTGGTACCGGAAGAAAACGATAAAACCACTGTAATCGCGCTGCGCGAAATCGA
AGAAGGTCTGATTAACAACCAGATCCTCGACGTTCGTGAACGCCAGGAACAGCAAGAGCA
GGAAGCCGCTGAATTACAAGCCGTTACCGCTATTGCTGAAGGTCGTCGTTAAGCGGCCGC
AGTCGAGCACCACCACCACCACCACTGAGATCCGGCTGCTAACAAAGCCCGAAAGGAAGC
TGAGTTGGCTGCTGCCACCGCTGAGCAATAACTAGCATAACCCCTTGGGGCCTCTAAACG
GGTCTTGAGGGGTTTTTTGCTGAAAGGAGGAACTATATCCGGATTGGCGAATGGGACGCG
CCCTGTAGCGGCGCATTAAGCGCGGCGGGTGTGGTGGTTACGCGCAGCGTGACCGCTACA
CTTGCCAGCGCCCTAGCGCCCGCTCCTTTCGCTTTCTTCCCTTCCTTTCTCGCCACGTTC
GCCGGCTTTCCCCGTCAAGCTCTAAATCGGGGGCTCCCTTTAGGGTTCCGATTTAGTGCT
TTACGGCACCTCGACCCCAAAAAACTTGATTAGGGTGATGGTTCACGTAGTGGGCCATCG
CCCTGATAGACGGTTTTTCGCCCTTTGACGTTGGAGTCCACGTTCTTTAATAGTGGACTC
TTGTTCCAAACTGGAACAACACTCAACCCTATCTCGGTCTATTCTTTTGATTTATAAGGG
ATTTTGCCGATTTCGGCCTATTGGTTAAAAAATGAGCTGATTTAACAAAAATTTAACGCG
AATTTTAACAAAATATTAACGTTTACAATTTCAGGTGGCACTTTTCGGGGAAATGTGCGC
GGAACCCCTATTTGTTTATTTTTCTAAATACATTCAAATATGTATCCGCTCATGAGACAA
TAACCCTGATAAATGCTTCAATAATATTGAAAAAGGAAGAGTATGAGTATTCAACATTTC
CGTGTCGCCCTTATTCCCTTTTTTGCGGCATTTTGCCTTCCTGTTTTTGCTCACCCAGAA
ACGCTGGTGAAAGTAAAAGATGCTGAAGATCAGTTGGGTGCACGAGTGGGTTACATCGAA
CTGGATCTCAACAGCGGTAAGATCCTTGAGAGTTTTCGCCCCGAAGAACGTTTTCCAATG
ATGAGCACTTTTAAAGTTCTGCTATGTGGCGCGGTATTATCCCGTATTGACGCCGGGCAA
GAGCAACTCGGTCGCCGCATACACTATTCTCAGAATGACTTGGTTGAGTACTCACCAGTC
ACAGAAAAGCATCTTACGGATGGCATGACAGTAAGAGAATTATGCAGTGCTGCCATAACC
ATGAGTGATAACACTGCGGCCAACTTACTTCTGACAACGATCGGAGGACCGAAGGAGCTA
ACCGCTTTTTTGCACAACATGGGGGATCATGTAACTCGCCTTGATCGTTGGGAACCGGAG
CTGAATGAAGCCATACCAAACGACGAGCGTGACACCACGATGCCTGCAGCAATGGCAACA
ACGTTGCGCAAACTATTAACTGGCGAACTACTTACTCTAGCTTCCCGGCAACAATTAATA
GACTGGATGGAGGCGGATAAAGTTGCAGGACCACTTCTGCGCTCGGCCCTTCCGGCTGGC
TGGTTTATTGCTGATAAATCTGGAGCCGGTGAGCGTGGGTCTCGCGGTATCATTGCAGCA
CTGGGGCCAGATGGTAAGCCCTCCCGTATCGTAGTTATCTACACGACGGGGAGTCAGGCA
ACTATGGATGAACGAAATAGACAGATCGCTGAGATAGGTGCCTCACTGATTAAGCATTGG
TAACTGTCAGACCAAGTTTACTCATATATACTTTAGATTGATTTAAAACTTCATTTTTAA
TTTAAAAGGATCTAGGTGAAGATCCTTTTTGATAATCTCATGACCAAAATCCCTTAACGT
GAGTTTTCGTTCCACTGAGCGTCAGACCCCGTAGAAAAGATCAAAGGATCTTCTTGAGAT
CCTTTTTTTCTGCGCGTAATCTGCTGCTTGCAAACAAAAAAACCACCGCTACCAGCGGTG
GTTTGTTTGCCGGATCAAGAGCTACCAACTCTTTTTCCGAAGGTAACTGGCTTCAGCAGA
GCGCAGATACCAAATACTGTCCTTCTAGTGTAGCCGTAGTTAGGCCACCACTTCAAGAAC
TCTGTAGCACCGCCTACATACCTCGCTCTGCTAATCCTGTTACCAGTGGCTGCTGCCAGT
GGCGATAAGTCGTGTCTTACCGGGTTGGACTCAAGACGATAGTTACCGGATAAGGCGCAG
CGGTCGGGCTGAACGGGGGGTTCGTGCACACAGCCCAGCTTGGAGCGAACGACCTACACC
GAACTGAGATACCTACAGCGTGAGCTATGAGAAAGCGCCACGCTTCCCGAAGGGAGAAAG
GCGGACAGGTATCCGGTAAGCGGCAGGGTCGGAACAGGAGAGCGCACGAGGGAGCTTCCA
GGGGGAAACGCCTGGTATCTTTATAGTCCTGTCGGGTTTCGCCACCTCTGACTTGAGCGT
CGATTTTTGTGATGCTCGTCAGGGGGGCGGAGCCTATGGAAAAACGCCAGCAACGCGGCC
TTTTTACGGTTCCTGGCCTTTTGCTGGCCTTTTGCTCACATGTTCTTTCCTGCGTTATCC
CCTGATTCTGTGGATAACCGTATTACCGCCTTTGAGTGAGCTGATACCGCTCGCCGCAGC
CGAACGACCGAGCGCAGCGAGTCAGTGAGCGAGGAAGCGGAAGAGCGCCTGATGCGGTAT
TTTCTCCTTACGCATCTGTGCGGTATTTCACACCGCATATATGGTGCACTCTCAGTACAA
TCTGCTCTGATGCCGCATAGTTAAGCCAGTATACACTCCGCTATCGCTACGTGACTGGGT
CATGGCTGCGCCCCGACACCCGCCAACACCCGCTGACGCGCCCTGACGGGCTTGTCTGCT
CCCGGCATCCGCTTACAGACAAGCTGTGACCGTCTCCGGGAGCTGCATGTGTCAGAGGTT
TTCACCGTCATCACCGAAACGCGCGAGGCAGCTGCGGTAAAGCTCATCAGCGTGGTCGTG
AAGCGATTCACAGATGTCTGCCTGTTCATCCGCGTCCAGCTCGTTGAGTTTCTCCAGAAG
CGTTAATGTCTGGCTTCTGATAAAGCGGGCCATGTTAAGGGCGGTTTTTTCCTGTTTGGT
CACTGATGCCTCCGTGTAAGGGGGATTTCTGTTCATGGGGGTAATGATACCGATGAAACG
AGAGAGGATGCTCACGATACGGGTTACTGATGATGAACATGCCCGGTTACTGGAACGTTG
TGAGGGTAAACAACTGGCGGTATGGATGCGGCGGGACCAGAGAAAAATCACTCAGGGTCA
ATGCCAGCGCTTCGTTAATACAGATGTAGGTGTTCCACAGGGTAGCCAGCAGCATCCTGC
GATGCAGATCCGGAACATAATGGTGCAGGGCGCTGACTTCCGCGTTTCCAGACTTTACGA
AACACGGAAACCGAAGACCATTCATGTTGTTGCTCAGGTCGCAGACGTTTTGCAGCAGCA
GTCGCTTCACGTTCGCTCGCGTATCGGTGATTCATTCTGCTAACCAGTAAGGCAACCCCG
CCAGCCTAGCCGGGTCCTCAACGACAGGAGCACGATCATGCGCACCCGTGGGGCCGCCAT
GCCGGCGATAATGGCCTGCTTCTCGCCGAAACGTTTGGTGGCGGGACCAGTGACGAAGGC
TTGAGCGAGGGCGTGCAAGATTCCGAATACCGCAAGCGACAGGCCGATCATCGTCGCGCT
CCAGCGAAAGCGGTCCTCGCCGAAAATGACCCAGAGCGCTGCCGGCACCTGTCCTACGAG
TTGCATGATAAAGAAGACAGTCATAAGTGCGGCGACGATAGTCATGCCCCGCGCCCACCG
GAAGGAGCTGACTGGGTTGAAGGCTCTCAAGGGCATCGGTCGAGATCCCGGTGCCTAATG
AGTGAGCTAACTTACATTAATTGCGTTGCGCTCACTGCCCGCTTTCCAGTCGGGAAACCT
GTCGTGCCAGCTGCATTAATGAATCGGCCAACGCGCGGGGAGAGGCGGTTTGCGTATTGG
GCGCCAGGGTGGTTTTTCTTTTCACCAGTGAGACGGGCAACAGCTGATTGCCCTTCACCG
CCTGGCCCTGAGAGAGTTGCAGCAAGCGGTCCACGCTGGTTTGCCCCAGCAGGCGAAAAT
CCTGTTTGATGGTGGTTAACGGCGGGATATAACATGAGCTGTCTTCGGTATCGTCGTATC
CCACTACCGAGATATCCGCACCAACGCGCAGCCCGGACTCGGTAATGGCGCGCATTGCGC
CCAGCGCCATCTGATCGTTGGCAACCAGCATCGCAGTGGGAACGATGCCCTCATTCAGCA
TTTGCATGGTTTGTTGAAAACCGGACATGGCACTCCAGTCGCCTTCCCGTTCCGCTATCG
GCTGAATTTGATTGCGAGTGAGATATTTATGCCAGCCAGCCAGACGCAGACGCGCCGAGA
CAGAACTTAATGGGCCCGCTAACAGCGCGATTTGCTGGTGACCCAATGCGACCAGATGCT
CCACGCCCAGTCGCGTACCGTCTTCATGGGAGAAAATAATACTGTTGATGGGTGTCTGGT
CAGAGACATCAAGAAATAACGCCGGAACATTAGTGCAGGCAGCTTCCACAGCAATGGCAT
CCTGGTCATCCAGCGGATAGTTAATGATCAGCCCACTGACGCGTTGCGCGAGAAGATTGT
GCACCGCCGCTTTACAGGCTTCGACGCCGCTTCGTTCTACCATCGACACCACCACGCTGG
CACCCAGTTGATCGGCGCGAGATTTAATCGCCGCGACAATTTGCGACGGCGCGTGCAGGG
CCAGACTGGAGGTGGCAACGCCAATCAGCAACGACTGTTTGCCCGCCAGTTGTTGTGCCA
CGCGGTTGGGAATGTAATTCAGCTCCGCCATCGCCGCTTCCACTTTTTCCCGCGTTTTCG
CAGAAACGTGGCTGGCCTGGTTCACCACGCGGGAAACGGTCTGATAAGAGACACCGGCAT
ACTCTGCGACATCGTATAACGTTACTGGTTTCACATTCACCACCCTGAATTGACTCTCTT
CCGGGCGCTATCATGCCATACCGCGAAAGGTTTTGCGCCATTCGATGGTGTCCGGGATCT
CGACGCTCTCCCTTATGCGACTCCTGCATTAGGAAGCAGCCCAGTAGTAGGTTGAGGCCG
TTGAGCACCGCCGCCGCAAGGAATGGTGCATGCAAGGAGATGGCGCCCAACAGTCCCCCG
GCCACGGGGCCTGCCACCATACCCACGCCGAAACAAGCGCTCATGAGCCCGAAGTGGCGA
GCCCGATCTTCCCCATCGGTGATGTCGGCGATATAGGCGCCAGCAACCGCACCTGTGGCG
CCGGTGATGCCGGCCACGATGCGTCCGGCGTAGAGGATCGAGATCTCGATCCCGCGAAAT
TAATACGACTCACTATAGGGGAATTGTGAGCGGATAACAATTCCCC

>pHM001
TCTAGAAATAATTTTGTTTAACTTTAAGAAGGAGATATACATATGCAGGGTTCTGTGACA
GAGTTTCTAAAACCGCGCCTGGTTGATATCGAGCAAGTGAGTTCGACGCACGCCAAGGTG
ACCCTTGAGCCTTTAGAGCGTGGCTTTGGCCATACTCTGGGTAACGCACTGCGCCGTATT
CTGCTCTCATCGATGCCGGGTTGCGCGGTGACCGAGGTTGAGATTGATGGTGTACTACAT
GAGTACAGCACCAAAGAAGGCGTTCAGGAAGATATCCTGGAAATCCTGCTCAACCTGAAA
GGGCTGGCGGTGAGAGTTCAGGGCAAAGATGAAGTTATTCTTACCTTGAATAAATCTGGC
ATTGGCCCTGTGACTGCAGCCGATATCACCCACGACGGTGATGTCGAAATCGTCAAGCCG
CAGCACGTGATCTGCCACCTGACCGATGAGAACGCGTCTATTAGCATGCGTATCAAAGTT
CAGCGCGGTCGTGGTTATGTGCCGGCTTCTACCCGAATTCATTCGGAAGAAGATGAGCGC
CCAATCGGCCGTCTGCTGGTCGACGCATGCTACAGCCCTGTGGAGCGTATTGCCTACAAT
GTTGAAGCAGCGCGTGTAGAACAGCGTACCGACCTGGACAAGCTGGTCATCGAAATGGAA
ACCAACGGCACAATCGATCCTGAAGAGGCGATTCGTCGTGCGGCAACCATTCTGGCTGAA
CAACTGGAGGCTTTCGTTGACTTACGTGATGTACGTCAGCCTGAAGTGAAAGAAGAGAAA
CCAGAGTTCGATCCGATCCTGCTGCGCCCTGTTGACGATCTGGAATTGACTGTCCGCTCT
GCTAACTGCCTTAAAGCAGAAGCTATCCACTATATCGGTGATCTGGTACAGCGTACCGAG
GTTGAGCTCCTTAAAACGCCTAACCTTGGTAAAAAATCTCTTACTGAGATTAAAGACGTG
CTGGCTTCCCGTGGACTGTCTCTGGGCATGCGCCTGGAAAACTGGCCACCGGCAAGCATC
GCTGACGAGTAACCGGATCCCCGATCCGTGGACTTGTCAGCGACTGAGGAAACAGACCAT
GGATCCCCGATCCGTCGACTTGTCAGCGAGCTGAGGAACCCTATGGTTTACTCCTATACC
GAGAAAAAACGTATTCGTAAGGATTTTGGTAAACGTCCACAAGTTCTGGATGTACCTTAT
CTCCTTTCTATCCAGCTTGACTCGTTTCAGAAATTTATCGAGCAAGATCCTGAAGGGCAG
TATGGTCTGGAAGCTGCTTTCCGTTCCGTATTCCCGATTCAGAGCTACAGCGGTAATTCC
GAGCTGCAATACGTCAGCTACCGCCTTGGCGAACCGGTGTTTGACGTCCAGGAATGTCAA
ATCCGTGGCGTGACCTATTCCGCACCGCTGCGCGTTAAACTGCGTCTGGTGATCTATGAG
CGCGAAGCGCCGGAAGGCACCGTAAAAGACATTAAAGAACAAGAAGTCTACATGGGCGAA
ATTCCGCTCATGACAGACAACGGTACCTTTGTTATCAACGGTACTGAGCGTGTTATCGTT
TCCCAGCTGCACCGTAGTCCGGGCGTCTTCTTTGACTCCGACAAAGGTAAAACCCACTCT
TCGGGTAAAGTGCTGTATAACGCGCGTATCATCCCTTACCGTGGTTCCTGGCTGGACTTC
GAATTCGATCCGAAGGACAACCTGTTCGTACGTATCGACCGTCGCCGTAAACTGCCTGCG
ACCATCATTCTGCGCGCCCTGAACTACACCACAGAGCAGATCCTCGACCTGTTCTTTGAA
AAAGTTATCTTTGAAATCCGTGATAACAAGCTGCAGATGGAACTGGTGCCGGAACGCCTG
CGTGGTGAAACCGCATCTTTTGACATCGAAGCTAACGGTAAAGTGTACGTAGAAAAAGGC
CGCCGTATCACTGCGCGCCACATTCGCCAGCTGGAAAAAGACGACGTCAAACTGATCGAA
GTCCCGGTTGAGTACATCGCAGGTAAAGTGGTTGCTAAAGACTATATTGATGAGTCTACC
GGCGAGCTGATCTGCGCAGCGAACATGGAGCTGAGCCTGGATCTGCTGGCTAAGCTGAGC
CAGTCTGGTCACAAGCGTATCGAAACGCTGTTCACCAACGATCTGGATCACGGCCCATAT
ATCTCTGAAACCTTACGTGTCGACCCAACTAACGACCGTCTGAGCGCACTGGTAGAAATC
TACCGCATGATGCGCCCTGGCGAGCCGCCGACTCGTGAAGCAGCTGAAAGCCTGTTCGAG
AACCTGTTCTTCTCCGAAGACCGTTATGACTTGTCTGCGGTTGGTCGTATGAAGTTCAAC
CGTTCTCTGCTGCGCGAAGAAATCGAAGGTTCCGGTATCCTGAGCAAAGACGACATCATT
GATGTTATGAAAAAGCTCATCGATATCCGTAACGGTAAAGGCGAAGTCGATGATATCGAC
CACCTCGGCAACCGTCGTATCCGTTCCGTTGGCGAAATGGCGGAAAACCAGTTCCGCGTT
GGCCTGGTACGTGTAGAGCGTGCGGTGAAAGAGCGTCTGTCTCTGGGCGATCTGGATACC
CTGATGCCACAGGATATGATCAACGCCAAGCCGATTTCCGCAGCAGTGAAAGAGTTCTTC
GGTTCCAGCCAGCTGTCTCAGTTTATGGACCAGAACAACCCGCTGTCTGAGATTACGCAC
AAACGTCGTATCTCCGCACTCGGCCCAGGCGGTCTGACCCGTGAACGTGCAGGCTTCGAA
GTTCGAGACGTACACCCGACTCACTACGGTCGCGTATGTCCAATCGAAACCCCTGAAGGT
CCGAACATCGGTCTGATCAACTCTCTGTCCGTGTACGCACAGACTAACGAATACGGCTTC
CTTGAGACTCCGTATCGTAAAGTGACCGACGGTGTTGTAACTGACGAAATTCACTACCTG
TCTGCTATCGAAGAAGGCAACTACGTTATCGCCCAGGCGAACTCCAACTTGGATGAAGAA
GGCCACTTCGTAGAAGACCTGGTAACTTGCCGTAGCAAAGGCGAATCCAGCTTGTTCAGC
CGCGACCAGGTTGACTACATGGACGTATCCACCCAGCAGGTGGTATCCGTCGGTGCGTCC
CTGATCCCGTTCCTGGAACACGATGACGCCAACCGTGCATTGATGGGTGCGAACATGCAA
CGTCAGGCCGTTCCGACTCTGCGCGCTGATAAGCCGCTGGTTGGTACTGGTATGGAACGT
GCTGTTGCCGTTGACTCCGGTGTAACTGCGGTAGCTAAACGTGGTGGTGTCGTTCAGTAC
GTGGATGCTTCCCGTATCGTTATCAAAGTTAACGAAGACGAGATGTATCCGGGTGAAGCA
GGTATCGACATCTACAACCTGACCAAATACACCCGTTCTAACCAGAACACCTGTATCAAC
CAGATGCCGTGTGTGTCTCTGGGTGAACCGGTTGAACGTGGCGACGTGCTGGCAGACGGT
CCGTCCACCGACCTCGGTGAACTGGCGCTTGGTCAGAACATGCGCGTAGCGTTCATGCCG
TGGAATGGTTACAACTTCGAAGACTCCATCCTCGTATCCGAGCGTGTTGTTCAGGAAGAC
CGTTTCACCACCATCCACATTCAGGAACTGGCGTGTGTGTCCCGTGACACCAAGCTGGGT
CCGGAAGAGATCACCGCTGACATCCCGAACGTGGGTGAAGCTGCGCTCTCCAAACTGGAT
GAATCCGGTATCGTTTACATTGGTGCGGAAGTGACCGGTGGCGACATTCTGGTTGGTAAG
GTAACGCCGAAAGGTGAAACTCAGCTGACCCCAGAAGAAAAACTGCTGCGTGCGATCTTC
GGTGAGAAAGCCTCTGACGTTAAAGACTCTTCTCTGCGCGTACCAAACGGTGTATCCGGT
ACGGTTATCGACGTTCAGGTCTTTACTCGCGATGGCGTAGAAAAAGACAAACGTGCGCTG
GAAATCGAAGAAATGCAGCTCAAACAGGCGAAGAAAGACCTGTCTGAAGAACTGCAGATC
CTCGAAGCGGGTCTGTTCAGCCGTATCCGTGCTGTGCTGGTAGCCGGTGGCGTTGAAGCT
GAGAAGCTCGACAAACTGCCGCGCGATCGCTGGCTGGAGCTGGGCCTGACAGACGAAGAG
AAACAAAATCAGCTGGAACAGCTGGCTGAGCAGTATGACGAACTGAAACACGAGTTCGAG
AAGAAACTCGAAGCGAAACGCCGCAAAATCACCCAGGGCGACGATCTGGCACCGGGCGTG
CTGAAGATTGTTAAGGTATATCTGGCGGTTAAACGCCGTATCCAGCCTGGTGACAAGATG
GCAGGTCGTCACGGTAACAAGGGTGTAATTTCTAAGATCAACCCGATCGAAGATATGCCT
TACGATGAAAACGGTACGCCGGTAGACATCGTACTGAACCCGCTGGGCGTACCGTCTCGT
ATGAACATCGGTCAGATCCTCGAAACCCACCTGGGTATGGCTGCGAAAGGTATCGGCGAC
AAGATCAACGCCATGCTGAAACAGCAGCAAGAAGTCGCGAAACTGCGCGAATTCATCCAG
CGTGCGTACGATCTGGGCGCTGACGTTCGTCAGAAAGTTGACCTGAGTACCTTCAGCGAT
GAAGAAGTTATGCGTCTGGCTGAAAACCTGCGCAAAGGTATGCCAATCGCAACGCCGGTG
TTCGACGGTGCGAAAGAAGCAGAAATTAAAGAGCTGCTGAAACTTGGCGACCTGCCGACT
TCCGGTCAGATCCGCCTGTACGATGGTCGCACTGGTGAACAGTTCGAGCGTCCGGTAACC
GTTGGTTACATGTACATGCTGAAACTGAACCACCTGGTCGACGACAAGATGCACGCGCGT
TCCACCGGTTCTTACAGCCTGGTTACTCAGCAGCCGCTGGGTGGTAAGGCACAGTTCGGT
GGTCAGCGTTTCGGGGAGATGGAAGTGTGGGCGCTGGAAGCATACGGCGCAGCATACACC
CTGCAGGAAATGCTCACCGTTAAGTCTGATGACGTGAACGGTCGTACCAAGATGTATAAA
AACATCGTGGACGGCAACCATCAGATGGAGCCGGGCATGCCAGAATCCTTCAACGTATTG
TTGAAAGAGATTCGTTCGCTGGGTATCAACATCGAACTGGAAGACGAGTAATTCTCGCTC
AAACAGGTCACTGCTGTCGGGTTAAAACCCGGCAGCGGATTGTGCTAACTCCGACGGGAG
CAAATCCGTGAAAGACCTGCTGAAATTTCTGAAAGCACAGACCAAAACCGAAGAATTCGA
TGCAATCAAAATTGCACTGGCAAGTCCGGATATGATTCGTAGCTGGTCATTTGGTGAAGT
GAAAAAACCGGAAACCATTAACTATCGCACCTTTAAACCGGAACGTGATGGTCTGTTTTG
TGCACGTATTTTTGGTCCGGTGAAAGATTATGAATGTCTGTGCGGTAAATACAAACGCCT
GAAACACCGTGGTGTTATTTGTGAAAAATGCGGTGTTGAAGTTACCCAGACCAAAGTTCG
TCGTGAACGTATGGGTCATATTGAGCTAGCTAGTCCGACCGCACATATTTGGTTTCTGAA
AAGCCTGCCGAGCCGTATTGGTCTGCTGCTGGATATGCCGCTGCGTGATATTGAACGTGT
TCTGTATTTTGAAAGCTACGTGGTTATTGAAGGTGGCATGACCAATCTGGAACGTCAGCA
GATTCTGACCGAAGAACAGTATCTGGATGCACTGGAAGAATTTGGTGATGAATTTGATGC
AAAAATGGGTGCAGAAGCAATTCAGGCACTGCTGAAAAGCATGGATCTGGAACAAGAATG
TGAACAGCTGCGTGAAGAACTGAATGAAACCAATAGCGAAACCAAACGCAAAAAACTGAC
GAAACGTATCAAACTGCTGGAAGCATTTGTTCAGAGCGGTAATAAACCGGAATGGATGAT
TCTGACAGTTCTGCCGGTTCTGCCTCCGGATCTGCGTGGTGGTGATCTGAATGATCTGTA
TCGTCGTGTGATTAATCGTAACAATCGTCTGAAACGTCTGCTGGATCTGGCAGCACCGGA
TATTATTGTTCGTAATGAAAAACGTATGCTGCAAGAGGCAGTTGATGCACTGCTGGACAA
TGGTCGTCGTGGGCGCGCCATTACCGGTAGCAATAAACGTCCGCTGAAAAGTCTGGCAGA
TATGATTAAAGGTAAACAGGGTCGTTTTCGCCAGAACCTGCTGGGTAAACGTGTTGATTA
TAGCGGTCGTAGCGTTATTACCGTTGGTCCGTACCTGAGGCTGCATCAGTGCGGTCTGCC
GAAGAAAATGGCACTGGAGCTGTTCAAACCGTTCATCTACGGCAAGCTGGAACTGCGTGG
TCTTGCTACCACCATTAAAGCTGCGAAGAAAATGGTTGAGCGCGAAGAAGCTGTCGTTTG
GGATATCCTGGACGAAGTTATCCGCGAACACCCGGTACTGCTGAACCGTGCACCGACTCT
GCACCGTCTGGGTATCCAGGCATTTGAACCGGTACTGATCGAAGGTAAAGCTATCCAGCT
GCACCCGCTGGTTTGTGCGGCATATAACGCCGACTTCGATGGTGACCAGATGGCTGTTCA
CGTACCGCTGACGCTGGAAGCCCAGCTGGAAGCGCGTGCGCTGATGATGTCTACCAACAA
CATCCTGTCCCCGGCGAACGGCGAACCAATCATCGTTCCGTCTCAGGACGTTGTACTGGG
TCTGTACTACATGACCCGTGACTGTGTTAACGCCAAAGGCGAAGGCATGGTGCTGACTGG
CCCGAAAGAAGCAGAACGTCTGTATCGCTCTGGTCTGGCTTCTCTGCATGCGCGCGTTAA
AGTGCGTATCACCGAGTATGAAAAAGATGCTAACGGTGAATTAGTAGCGAAAACCAGCCT
GAAAGACACGACTGTTGGCCGTGCCATTCTGTGGATGATTGTACCGAAAGGTCTGCCTTA
CTCCATCGTCAACCAGGCGCTGGGTAAAAAAGCAATCTCCAAAATGCTGAACACCTGCTA
CCGCATTCTCGGTCTGAAACCGACCGTTATTTTTGCGGACCAGATCATGTACACCGGCTT
CGCCTATGCAGCGCGTTCTGGTGCATCTGTTGGTATCGATGACATGGTCATCCCGGAGAA
GAAACACGAAATCATCTCCGAGGCAGAAGCAGAAGTTGCTGAAATTCAGGAGCAGTTCCA
GTCTGGTCTGGTAACTGCGGGCGAACGCTACAACAAAGTTATCGATATCTGGGCTGCGGC
GAACGATCGTGTATCCAAAGCGATGATGGATAACCTGCAAACTGAAACCGTGATTAACCG
TGACGGTCAGGAAGAGAAGCAGGTTTCCTTCAACAGCATCTACATGATGGCCGACTCCGG
TGCGCGTGGTTCTGCGGCACAGATTCGTCAGCTTGCTGGTATGCGTGGTCTGATGGCGAA
GCCGGATGGCTCCATCATCGAAACGCCAATCACCGCGAACTTCCGTGAAGGTCTGAACGT
ACTCCAGTACTTCATCTCCACCCACGGTGCTCGTAAAGGTCTGGCGGATACCGCACTGAA
AACTGCGAACTCCGGTTACCTGACTCGTCGTCTGGTTGACGTGGCGCAGGACCTGGTGGT
TACCGAAGACGATTGTGGTACCCATGAAGGTATCATGATGACTCCGGTTATCGAGGGTGG
TGACGTTAAAGAGCCGCTGCGCGATCGCGTACTGGGTCGTGTAACTGCTGAAGACGTTCT
GAAGCCGGGTACTGCTGATATCCTCGTTCCGCGCAACACGCTGCTGCACGAACAGTGGTG
TGACCTGCTGGAAGAGAACTCTGTCGACGCGGTTAAAGTACGTTCTGTTGTATCTTGTGA
CACCGACTTTGGTGTATGTGCGCACTGCTACGGTCGTGACCTGGCGCGTGGCCACATCAT
CAACAAGGGTGAAGCAATCGGTGTTATCGCGGCACAGTCCATCGGTGAACCGGGTACACA
ATTGACCATGCGTACGTTCCACATCGGTGGTGCGGCATCTCGTGCGGCTGCTGAATCCAG
CATCCAAGTGAAAAACAAAGGTAGCATCAAGCTCAGCAACGTGAAGTCGGTTGTGAACTC
CAGCGGTAAACTGGTTATCACTTCCCGTAATACTGAACTGAAACTGATCGACGAATTCGG
TCGTACTAAAGAAAGCTACAAAGTACCTTACGGTGCGGTACTGGCGAAAGGCGATGGCGA
ACAGGTTGCTGGCGGCGAAACCGTTGCAAACTGGGACCCGCACACCATGCCGGTTATCAC
CGAAGTAAGCGGTTTTGTACGCTTTACTGACATGATCGACGGCCAGACCATTACGCGTCA
GACCGACGAACTGACCGGTCTGTCTTCGCTGGTGGTTCTGGATTCCGCAGAACGTACCGC
AGGTGGTAAAGATCTGCGTCCGGCACTGAAAATCGTTGATGCTCAGGGTAACGACGTTCT
GATCCCAGGTACCGATATGCCAGCGCAGTACTTCCTGCCGGGTAAAGCGATTGTTCAGCT
GGAAGATGGCGTACAGATCAGCTCTGGTGACACCCTGGCGCGTATTCCGCAGGAATCCGG
CGGTACCAAGGACATCACCGGTGGTCTGCCTCGAGTTGCGGACCTGTTCGAAGCACGTCG
TCCGAAAGAGCCGGCAATCCTGGCTGAAATCAGCGGTATCGTTTCCTTCGGTAAAGAAAC
CAAAGGTAAACGTCGTCTGGTTATCACCCCGGTAGACGGTAGCGATCCGTACGAAGAGAT
GATTCCGAAATGGCGTCAGCTCAACGTGTTCGAAGGTGAACGTGTAGAACGTGGTGACGT
AATTTCCGACGGTCCGGAAGCGCCGCACGACATTCTGCGTCTGCGTGGTGTTCATGCTGT
TACTCGTTACATCGTTAACGAAGTACAGGACGTATACCGTCTGCAGGGCGTTAAGATTAA
CGATAAACACATCGAAGTTATCGTTCGTCAGATGCTGCGTAAAGCTACCATCGTTAACGC
GGGTAGCTCCGACTTCCTGGAAGGCGAACAGGTTGAATACTCTCGCGTCAAGATCGCAAA
CCGCGAACTGGAAGCGAACGGCAAAGTGGGTGCAACTTACTCCCGCGATCTGCTGGGTAT
CACCAAAGCGTCTCTGGCAACCGAGTCCTTCATCTCCGCGGCATCGTTCCAGGAGACCAC
TCGCGTGCTGACCGAAGCAGCCGTTGCGGGCAAACGCGACGAACTGCGCGGCCTGAAAGA
GAACGTTATCGTGGGTCGTCTGATCCCGGCAGGTACCGGTTACGCGTACCACCAGGATCG
TATGCGTCGCCGTGCTGCGGGTGAAGCTCCGGCTGCACCGCAGGTGACTGCAGAAGACGC
ATCTGCCAGCCTGGCAGAACTGCTGAACGCAGGTCTGGGCGGTTCTGATAACGAGCTCGA
CCGTCGTGCTAGTGAAAACCTGTACTTTCAAGGTCATCACCATCACCACCATCACCATCA
CCATTAAGGCCTCAAATAACGTAAAAACCCGCTTCGGCGGGTTTTTTTATGGGGGGAGTT
TAGGGAAAGAGCATTTGTCAGAATCAAGCTTCAATGACTGCAGACTTAAGAAGGAGATTA
ATGTATGGCACGCGTAACTGTTCAGGACGCTGTAGAGAAAATTGGTAACCGTTTTGACCT
GGTACTGGTCGCCGCGCGTCGCGCTCGTCAGATGCAGGTAGGCGGAAAGGATCCGCTGGT
ACCGGAAGAAAACGATAAAACCACTGTAATCGCGCTGCGCGAAATCGAAGAAGGTCTGAT
CAACAACCAGATCCTCGACGTTCGCGAACGCCAGGAACAGCAAGAGCAGGAAGCCGCTGA
ATTACAAGCCGTTACCGCTATTGCTGAAGGTCGTCGTTAAGCGGCCGCAGTCGAGCACCA
CCACCACCACCACTGAGATCCGGCTGCTAACAAAGCCCGAAAGGAAGCTGAGTTGGCTGC
TGCCACCGCTGAGCAATAACTAGCATAACCCCTTGGGGCCTCTAAACGGGTCTTGAGGGG
TTTTTTGCTGAAAGGAGGAACTATATCCGGATTGGCGAATGGGACGCGCCCTGTAGCGGC
GCATTAAGCGCGGCGGGTGTGGTGGTTACGCGCAGCGTGACCGCTACACTTGCCAGCGCC
CTAGCGCCCGCTCCTTTCGCTTTCTTCCCTTCCTTTCTCGCCACGTTCGCCGGCTTTCCC
CGTCAAGCTCTAAATCGGGGGCTCCCTTTAGGGTTCCGATTTAGTGCTTTACGGCACCTC
GACCCCAAAAAACTTGATTAGGGTGATGGTTCACGTAGTGGGCCATCGCCCTGATAGACG
GTTTTTCGCCCTTTGACGTTGGAGTCCACGTTCTTTAATAGTGGACTCTTGTTCCAAACT
GGAACAACACTCAACCCTATCTCGGTCTATTCTTTTGATTTATAAGGGATTTTGCCGATT
TCGGCCTATTGGTTAAAAAATGAGCTGATTTAACAAAAATTTAACGCGAATTTTAACAAA
ATATTAACGTTTACAATTTCAGGTGGCACTTTTCGGGGAAATGTGCGCGGAACCCCTATT
TGTTTATTTTTCTAAATACATTCAAATATGTATCCGCTCATGAGACAATAACCCTGATAA
ATGCTTCAATAATATTGAAAAAGGAAGAGTATGAGTATTCAACATTTCCGTGTCGCCCTT
ATTCCCTTTTTTGCGGCATTTTGCCTTCCTGTTTTTGCTCACCCAGAAACGCTGGTGAAA
GTAAAAGATGCTGAAGATCAGTTGGGTGCACGAGTGGGTTACATCGAACTGGATCTCAAC
AGCGGTAAGATCCTTGAGAGTTTTCGCCCCGAAGAACGTTTTCCAATGATGAGCACTTTT
AAAGTTCTGCTATGTGGCGCGGTATTATCCCGTATTGACGCCGGGCAAGAGCAACTCGGT
CGCCGCATACACTATTCTCAGAATGACTTGGTTGAGTACTCACCAGTCACAGAAAAGCAT
CTTACGGATGGCATGACAGTAAGAGAATTATGCAGTGCTGCCATAACCATGAGTGATAAC
ACTGCGGCCAACTTACTTCTGACAACGATCGGAGGACCGAAGGAGCTAACCGCTTTTTTG
CACAACATGGGGGATCATGTAACTCGCCTTGATCGTTGGGAACCGGAGCTGAATGAAGCC
ATACCAAACGACGAGCGTGACACCACGATGCCTGCAGCAATGGCAACAACGTTGCGCAAA
CTATTAACTGGCGAACTACTTACTCTAGCTTCCCGGCAACAATTAATAGACTGGATGGAG
GCGGATAAAGTTGCAGGACCACTTCTGCGCTCGGCCCTTCCGGCTGGCTGGTTTATTGCT
GATAAATCTGGAGCCGGTGAGCGTGGGTCTCGCGGTATCATTGCAGCACTGGGGCCAGAT
GGTAAGCCCTCCCGTATCGTAGTTATCTACACGACGGGGAGTCAGGCAACTATGGATGAA
CGAAATAGACAGATCGCTGAGATAGGTGCCTCACTGATTAAGCATTGGTAACTGTCAGAC
CAAGTTTACTCATATATACTTTAGATTGATTTAAAACTTCATTTTTAATTTAAAAGGATC
TAGGTGAAGATCCTTTTTGATAATCTCATGACCAAAATCCCTTAACGTGAGTTTTCGTTC
CACTGAGCGTCAGACCCCGTAGAAAAGATCAAAGGATCTTCTTGAGATCCTTTTTTTCTG
CGCGTAATCTGCTGCTTGCAAACAAAAAAACCACCGCTACCAGCGGTGGTTTGTTTGCCG
GATCAAGAGCTACCAACTCTTTTTCCGAAGGTAACTGGCTTCAGCAGAGCGCAGATACCA
AATACTGTCCTTCTAGTGTAGCCGTAGTTAGGCCACCACTTCAAGAACTCTGTAGCACCG
CCTACATACCTCGCTCTGCTAATCCTGTTACCAGTGGCTGCTGCCAGTGGCGATAAGTCG
TGTCTTACCGGGTTGGACTCAAGACGATAGTTACCGGATAAGGCGCAGCGGTCGGGCTGA
ACGGGGGGTTCGTGCACACAGCCCAGCTTGGAGCGAACGACCTACACCGAACTGAGATAC
CTACAGCGTGAGCTATGAGAAAGCGCCACGCTTCCCGAAGGGAGAAAGGCGGACAGGTAT
CCGGTAAGCGGCAGGGTCGGAACAGGAGAGCGCACGAGGGAGCTTCCAGGGGGAAACGCC
TGGTATCTTTATAGTCCTGTCGGGTTTCGCCACCTCTGACTTGAGCGTCGATTTTTGTGA
TGCTCGTCAGGGGGGCGGAGCCTATGGAAAAACGCCAGCAACGCGGCCTTTTTACGGTTC
CTGGCCTTTTGCTGGCCTTTTGCTCACATGTTCTTTCCTGCGTTATCCCCTGATTCTGTG
GATAACCGTATTACCGCCTTTGAGTGAGCTGATACCGCTCGCCGCAGCCGAACGACCGAG
CGCAGCGAGTCAGTGAGCGAGGAAGCGGAAGAGCGCCTGATGCGGTATTTTCTCCTTACG
CATCTGTGCGGTATTTCACACCGCATATATGGTGCACTCTCAGTACAATCTGCTCTGATG
CCGCATAGTTAAGCCAGTATACACTCCGCTATCGCTACGTGACTGGGTCATGGCTGCGCC
CCGACACCCGCCAACACCCGCTGACGCGCCCTGACGGGCTTGTCTGCTCCCGGCATCCGC
TTACAGACAAGCTGTGACCGTCTCCGGGAGCTGCATGTGTCAGAGGTTTTCACCGTCATC
ACCGAAACGCGCGAGGCAGCTGCGGTAAAGCTCATCAGCGTGGTCGTGAAGCGATTCACA
GATGTCTGCCTGTTCATCCGCGTCCAGCTCGTTGAGTTTCTCCAGAAGCGTTAATGTCTG
GCTTCTGATAAAGCGGGCCATGTTAAGGGCGGTTTTTTCCTGTTTGGTCACTGATGCCTC
CGTGTAAGGGGGATTTCTGTTCATGGGGGTAATGATACCGATGAAACGAGAGAGGATGCT
CACGATACGGGTTACTGATGATGAACATGCCCGGTTACTGGAACGTTGTGAGGGTAAACA
ACTGGCGGTATGGATGCGGCGGGACCAGAGAAAAATCACTCAGGGTCAATGCCAGCGCTT
CGTTAATACAGATGTAGGTGTTCCACAGGGTAGCCAGCAGCATCCTGCGATGCAGATCCG
GAACATAATGGTGCAGGGCGCTGACTTCCGCGTTTCCAGACTTTACGAAACACGGAAACC
GAAGACCATTCATGTTGTTGCTCAGGTCGCAGACGTTTTGCAGCAGCAGTCGCTTCACGT
TCGCTCGCGTATCGGTGATTCATTCTGCTAACCAGTAAGGCAACCCCGCCAGCCTAGCCG
GGTCCTCAACGACAGGAGCACGATCATGCGCACCCGTGGGGCCGCCATGCCGGCGATAAT
GGCCTGCTTCTCGCCGAAACGTTTGGTGGCGGGACCAGTGACGAAGGCTTGAGCGAGGGC
GTGCAAGATTCCGAATACCGCAAGCGACAGGCCGATCATCGTCGCGCTCCAGCGAAAGCG
GTCCTCGCCGAAAATGACCCAGAGCGCTGCCGGCACCTGTCCTACGAGTTGCATGATAAA
GAAGACAGTCATAAGTGCGGCGACGATAGTCATGCCCCGCGCCCACCGGAAGGAGCTGAC
TGGGTTGAAGGCTCTCAAGGGCATCGGTCGAGATCCCGGTGCCTAATGAGTGAGCTAACT
TACATTAATTGCGTTGCGCTCACTGCCCGCTTTCCAGTCGGGAAACCTGTCGTGCCAGCT
GCATTAATGAATCGGCCAACGCGCGGGGAGAGGCGGTTTGCGTATTGGGCGCCAGGGTGG
TTTTTCTTTTCACCAGTGAGACGGGCAACAGCTGATTGCCCTTCACCGCCTGGCCCTGAG
AGAGTTGCAGCAAGCGGTCCACGCTGGTTTGCCCCAGCAGGCGAAAATCCTGTTTGATGG
TGGTTAACGGCGGGATATAACATGAGCTGTCTTCGGTATCGTCGTATCCCACTACCGAGA
TATCCGCACCAACGCGCAGCCCGGACTCGGTAATGGCGCGCATTGCGCCCAGCGCCATCT
GATCGTTGGCAACCAGCATCGCAGTGGGAACGATGCCCTCATTCAGCATTTGCATGGTTT
GTTGAAAACCGGACATGGCACTCCAGTCGCCTTCCCGTTCCGCTATCGGCTGAATTTGAT
TGCGAGTGAGATATTTATGCCAGCCAGCCAGACGCAGACGCGCCGAGACAGAACTTAATG
GGCCCGCTAACAGCGCGATTTGCTGGTGACCCAATGCGACCAGATGCTCCACGCCCAGTC
GCGTACCGTCTTCATGGGAGAAAATAATACTGTTGATGGGTGTCTGGTCAGAGACATCAA
GAAATAACGCCGGAACATTAGTGCAGGCAGCTTCCACAGCAATGGCATCCTGGTCATCCA
GCGGATAGTTAATGATCAGCCCACTGACGCGTTGCGCGAGAAGATTGTGCACCGCCGCTT
TACAGGCTTCGACGCCGCTTCGTTCTACCATCGACACCACCACGCTGGCACCCAGTTGAT
CGGCGCGAGATTTAATCGCCGCGACAATTTGCGACGGCGCGTGCAGGGCCAGACTGGAGG
TGGCAACGCCAATCAGCAACGACTGTTTGCCCGCCAGTTGTTGTGCCACGCGGTTGGGAA
TGTAATTCAGCTCCGCCATCGCCGCTTCCACTTTTTCCCGCGTTTTCGCAGAAACGTGGC
TGGCCTGGTTCACCACGCGGGAAACGGTCTGATAAGAGACACCGGCATACTCTGCGACAT
CGTATAACGTTACTGGTTTCACATTCACCACCCTGAATTGACTCTCTTCCGGGCGCTATC
ATGCCATACCGCGAAAGGTTTTGCGCCATTCGATGGTGTCCGGGATCTCGACGCTCTCCC
TTATGCGACTCCTGCATTAGGAAGCAGCCCAGTAGTAGGTTGAGGCCGTTGAGCACCGCC
GCCGCAAGGAATGGTGCATGCAAGGAGATGGCGCCCAACAGTCCCCCGGCCACGGGGCCT
GCCACCATACCCACGCCGAAACAAGCGCTCATGAGCCCGAAGTGGCGAGCCCGATCTTCC
CCATCGGTGATGTCGGCGATATAGGCGCCAGCAACCGCACCTGTGGCGCCGGTGATGCCG
GCCACGATGCGTCCGGCGTAGAGGATCGAGATCTCGATCCCGCGAAATTAATACGACTCA
CTATAGGGGAATTGTGAGCGGATAACAATTCCCC

>pIA578
TCTAGAAATAATTTTGTTTAACTTTAAGAAGGAGATATACCATGGGTATGCAAGCTATTC
CGATGACCTTACGCGGCGCTGAAAAATTACGCGAAGAGCTGGATTTTCTGAAATCTGTGC
GCCGTCCTGAAATCATTGCTGCTATCGCGGAAGCGCGTGAGCATGGCGACCTGAAAGAAA
ACGCCGAATACCACGCAGCTCGTGAACAGCAGGGTTTCTGCGAAGGCCGTATTAAAGACA
TCGAAGCCAAGCTGTCGAACGCGCAGGTGATTGATGTCACCAAAATGCCCAACAATGGGC
GCGTTATTTTTGGTGCTACCGTAACGGTGCTGAATCTGGATTCTGACGAAGAACAGACTT
ATCGCATCGTTGGCGATGACGAAGCTGACTTTAAACAAAACCTGATTTCTGTAAACTCGC
CTATTGCTCGTGGCCTGATCGGCAAAGAAGAAGATGATGTTGTGGTCATCAAAACGCCGG
GCGGCGAAGTAGAATTTGAAGTAATTAAGGTGGAATACCTGCTCGAGCACCACCACCACC
ACCACTGAGATCCGGCTGCTAACAAAGCCCGAAAGGAAGCTGAGTTGGCTGCTGCCACCG
CTGAGCAATAACTAGCATAACCCCTTGGGGCCTCTAAACGGGTCTTGAGGGGTTTTTTGC
TGAAAGGAGGAACTATATCCGGATTGGCGAATGGGACGCGCCCTGTAGCGGCGCATTAAG
CGCGGCGGGTGTGGTGGTTACGCGCAGCGTGACCGCTACACTTGCCAGCGCCCTAGCGCC
CGCTCCTTTCGCTTTCTTCCCTTCCTTTCTCGCCACGTTCGCCGGCTTTCCCCGTCAAGC
TCTAAATCGGGGGCTCCCTTTAGGGTTCCGATTTAGTGCTTTACGGCACCTCGACCCCAA
AAAACTTGATTAGGGTGATGGTTCACGTAGTGGGCCATCGCCCTGATAGACGGTTTTTCG
CCCTTTGACGTTGGAGTCCACGTTCTTTAATAGTGGACTCTTGTTCCAAACTGGAACAAC
ACTCAACCCTATCTCGGTCTATTCTTTTGATTTATAAGGGATTTTGCCGATTTCGGCCTA
TTGGTTAAAAAATGAGCTGATTTAACAAAAATTTAACGCGAATTTTAACAAAATATTAAC
GTTTACAATTTCAGGTGGCACTTTTCGGGGAAATGTGCGCGGAACCCCTATTTGTTTATT
TTTCTAAATACATTCAAATATGTATCCGCTCATGAATTAATTCTTAGAAAAACTCATCGA
GCATCAAATGAAACTGCAATTTATTCATATCAGGATTATCAATACCATATTTTTGAAAAA
GCCGTTTCTGTAATGAAGGAGAAAACTCACCGAGGCAGTTCCATAGGATGGCAAGATCCT
GGTATCGGTCTGCGATTCCGACTCGTCCAACATCAATACAACCTATTAATTTCCCCTCGT
CAAAAATAAGGTTATCAAGTGAGAAATCACCATGAGTGACGACTGAATCCGGTGAGAATG
GCAAAAGTTTATGCATTTCTTTCCAGACTTGTTCAACAGGCCAGCCATTACGCTCGTCAT
CAAAATCACTCGCATCAACCAAACCGTTATTCATTCGTGATTGCGCCTGAGCGAGACGAA
ATACGCGATCGCTGTTAAAAGGACAATTACAAACAGGAATCGAATGCAACCGGCGCAGGA
ACACTGCCAGCGCATCAACAATATTTTCACCTGAATCAGGATATTCTTCTAATACCTGGA
ATGCTGTTTTCCCGGGGATCGCAGTGGTGAGTAACCATGCATCATCAGGAGTACGGATAA
AATGCTTGATGGTCGGAAGAGGCATAAATTCCGTCAGCCAGTTTAGTCTGACCATCTCAT
CTGTAACATCATTGGCAACGCTACCTTTGCCATGTTTCAGAAACAACTCTGGCGCATCGG
GCTTCCCATACAATCGATAGATTGTCGCACCTGATTGCCCGACATTATCGCGAGCCCATT
TATACCCATATAAATCAGCATCCATGTTGGAATTTAATCGCGGCCTAGAGCAAGACGTTT
CCCGTTGAATATGGCTCATAACACCCCTTGTATTACTGTTTATGTAAGCAGACAGTTTTA
TTGTTCATGACCAAAATCCCTTAACGTGAGTTTTCGTTCCACTGAGCGTCAGACCCCGTA
GAAAAGATCAAAGGATCTTCTTGAGATCCTTTTTTTCTGCGCGTAATCTGCTGCTTGCAA
ACAAAAAAACCACCGCTACCAGCGGTGGTTTGTTTGCCGGATCAAGAGCTACCAACTCTT
TTTCCGAAGGTAACTGGCTTCAGCAGAGCGCAGATACCAAATACTGTCCTTCTAGTGTAG
CCGTAGTTAGGCCACCACTTCAAGAACTCTGTAGCACCGCCTACATACCTCGCTCTGCTA
ATCCTGTTACCAGTGGCTGCTGCCAGTGGCGATAAGTCGTGTCTTACCGGGTTGGACTCA
AGACGATAGTTACCGGATAAGGCGCAGCGGTCGGGCTGAACGGGGGGTTCGTGCACACAG
CCCAGCTTGGAGCGAACGACCTACACCGAACTGAGATACCTACAGCGTGAGCTATGAGAA
AGCGCCACGCTTCCCGAAGGGAGAAAGGCGGACAGGTATCCGGTAAGCGGCAGGGTCGGA
ACAGGAGAGCGCACGAGGGAGCTTCCAGGGGGAAACGCCTGGTATCTTTATAGTCCTGTC
GGGTTTCGCCACCTCTGACTTGAGCGTCGATTTTTGTGATGCTCGTCAGGGGGGCGGAGC
CTATGGAAAAACGCCAGCAACGCGGCCTTTTTACGGTTCCTGGCCTTTTGCTGGCCTTTT
GCTCACATGTTCTTTCCTGCGTTATCCCCTGATTCTGTGGATAACCGTATTACCGCCTTT
GAGTGAGCTGATACCGCTCGCCGCAGCCGAACGACCGAGCGCAGCGAGTCAGTGAGCGAG
GAAGCGGAAGAGCGCCTGATGCGGTATTTTCTCCTTACGCATCTGTGCGGTATTTCACAC
CGCATATATGGTGCACTCTCAGTACAATCTGCTCTGATGCCGCATAGTTAAGCCAGTATA
CACTCCGCTATCGCTACGTGACTGGGTCATGGCTGCGCCCCGACACCCGCCAACACCCGC
TGACGCGCCCTGACGGGCTTGTCTGCTCCCGGCATCCGCTTACAGACAAGCTGTGACCGT
CTCCGGGAGCTGCATGTGTCAGAGGTTTTCACCGTCATCACCGAAACGCGCGAGGCAGCT
GCGGTAAAGCTCATCAGCGTGGTCGTGAAGCGATTCACAGATGTCTGCCTGTTCATCCGC
GTCCAGCTCGTTGAGTTTCTCCAGAAGCGTTAATGTCTGGCTTCTGATAAAGCGGGCCAT
GTTAAGGGCGGTTTTTTCCTGTTTGGTCACTGATGCCTCCGTGTAAGGGGGATTTCTGTT
CATGGGGGTAATGATACCGATGAAACGAGAGAGGATGCTCACGATACGGGTTACTGATGA
TGAACATGCCCGGTTACTGGAACGTTGTGAGGGTAAACAACTGGCGGTATGGATGCGGCG
GGACCAGAGAAAAATCACTCAGGGTCAATGCCAGCGCTTCGTTAATACAGATGTAGGTGT
TCCACAGGGTAGCCAGCAGCATCCTGCGATGCAGATCCGGAACATAATGGTGCAGGGCGC
TGACTTCCGCGTTTCCAGACTTTACGAAACACGGAAACCGAAGACCATTCATGTTGTTGC
TCAGGTCGCAGACGTTTTGCAGCAGCAGTCGCTTCACGTTCGCTCGCGTATCGGTGATTC
ATTCTGCTAACCAGTAAGGCAACCCCGCCAGCCTAGCCGGGTCCTCAACGACAGGAGCAC
GATCATGCGCACCCGTGGGGCCGCCATGCCGGCGATAATGGCCTGCTTCTCGCCGAAACG
TTTGGTGGCGGGACCAGTGACGAAGGCTTGAGCGAGGGCGTGCAAGATTCCGAATACCGC
AAGCGACAGGCCGATCATCGTCGCGCTCCAGCGAAAGCGGTCCTCGCCGAAAATGACCCA
GAGCGCTGCCGGCACCTGTCCTACGAGTTGCATGATAAAGAAGACAGTCATAAGTGCGGC
GACGATAGTCATGCCCCGCGCCCACCGGAAGGAGCTGACTGGGTTGAAGGCTCTCAAGGG
CATCGGTCGAGATCCCGGTGCCTAATGAGTGAGCTAACTTACATTAATTGCGTTGCGCTC
ACTGCCCGCTTTCCAGTCGGGAAACCTGTCGTGCCAGCTGCATTAATGAATCGGCCAACG
CGCGGGGAGAGGCGGTTTGCGTATTGGGCGCCAGGGTGGTTTTTCTTTTCACCAGTGAGA
CGGGCAACAGCTGATTGCCCTTCACCGCCTGGCCCTGAGAGAGTTGCAGCAAGCGGTCCA
CGCTGGTTTGCCCCAGCAGGCGAAAATCCTGTTTGATGGTGGTTAACGGCGGGATATAAC
ATGAGCTGTCTTCGGTATCGTCGTATCCCACTACCGAGATATCCGCACCAACGCGCAGCC
CGGACTCGGTAATGGCGCGCATTGCGCCCAGCGCCATCTGATCGTTGGCAACCAGCATCG
CAGTGGGAACGATGCCCTCATTCAGCATTTGCATGGTTTGTTGAAAACCGGACATGGCAC
TCCAGTCGCCTTCCCGTTCCGCTATCGGCTGAATTTGATTGCGAGTGAGATATTTATGCC
AGCCAGCCAGACGCAGACGCGCCGAGACAGAACTTAATGGGCCCGCTAACAGCGCGATTT
GCTGGTGACCCAATGCGACCAGATGCTCCACGCCCAGTCGCGTACCGTCTTCATGGGAGA
AAATAATACTGTTGATGGGTGTCTGGTCAGAGACATCAAGAAATAACGCCGGAACATTAG
TGCAGGCAGCTTCCACAGCAATGGCATCCTGGTCATCCAGCGGATAGTTAATGATCAGCC
CACTGACGCGTTGCGCGAGAAGATTGTGCACCGCCGCTTTACAGGCTTCGACGCCGCTTC
GTTCTACCATCGACACCACCACGCTGGCACCCAGTTGATCGGCGCGAGATTTAATCGCCG
CGACAATTTGCGACGGCGCGTGCAGGGCCAGACTGGAGGTGGCAACGCCAATCAGCAACG
ACTGTTTGCCCGCCAGTTGTTGTGCCACGCGGTTGGGAATGTAATTCAGCTCCGCCATCG
CCGCTTCCACTTTTTCCCGCGTTTTCGCAGAAACGTGGCTGGCCTGGTTCACCACGCGGG
AAACGGTCTGATAAGAGACACCGGCATACTCTGCGACATCGTATAACGTTACTGGTTTCA
CATTCACCACCCTGAATTGACTCTCTTCCGGGCGCTATCATGCCATACCGCGAAAGGTTT
TGCGCCATTCGATGGTGTCCGGGATCTCGACGCTCTCCCTTATGCGACTCCTGCATTAGG
AAGCAGCCCAGTAGTAGGTTGAGGCCGTTGAGCACCGCCGCCGCAAGGAATGGTGCATGC
AAGGAGATGGCGCCCAACAGTCCCCCGGCCACGGGGCCTGCCACCATACCCACGCCGAAA
CAAGCGCTCATGAGCCCGAAGTGGCGAGCCCGATCTTCCCCATCGGTGATGTCGGCGATA
TAGGCGCCAGCAACCGCACCTGTGGCGCCGGTGATGCCGGCCACGATGCGTCCGGCGTAG
AGGATCGAGATCTCGATCCCGCGAAATTAATACGACTCACTATAGGGGAATTGTGAGCGG
ATAACAATTCCCC

>pGB043
TCTAGAAATAATTTTGTTTAACTTTAAGAAGGAGATATACCATGGGCAGCAGCCATCATC
ATCATCATCATGAAAACCTGTACTTTCAAGGTCATATGTCTGAAGCTCCTAAAAAGCGCT
GGTACGTCGTTCAGGCGTTTTCCGGTTTTGAAGGCCGCGTAGCAACGTCGCTGCGTGAGC
ATATCAAATTACACAACATGGAAGATTTGTTTGGTGAAGTCATGGTACCAACCGAAGAAG
TGGTTGAAATCCGTGGCGGTCAGCGTCGCAAAAGCGAACGTAAATTCTTCCCTGGCTACG
TCCTCGTTCAGATGGTGATGAACGACGCGAGCTGGCACCTGGTGCGCAGCGTACCGCGTG
TGATGGGCTTCATCGGCGGTACTTCCGATCGTCCTGCGCCAATCAGCGATAAAGAAGTCG
ATGCGATTATGAACCGCCTGCAGCAGGTTGGTGATAAGCCGCGTCCGAAAACGCTGTTTG
AACCGGGTGAAATGGTCCGTGTTAATGATGGTCCGTTCGCTGACTTCAACGGTGTTGTTG
AAGAAGTGGATTACGAGAAATCTCGTCTGAAAGTGTCTGTTTCTATCTTCGGTCGTGCGA
CCCCGGTAGAGCTGGACTTCAGCCAGGTTGAAAAGGCCTAAGCTTGCGGCCGCACTCGAG
CACCACCACCACCACCACTGAGATCCGGCTGCTAACAAAGCCCGAAAGGAAGCTGAGTTG
GCTGCTGCCACCGCTGAGCAATAACTAGCATAACCCCTTGGGGCCTCTAAACGGGTCTTG
AGGGGTTTTTTGCTGAAAGGAGGAACTATATCCGGATTGGCGAATGGGACGCGCCCTGTA
GCGGCGCATTAAGCGCGGCGGGTGTGGTGGTTACGCGCAGCGTGACCGCTACACTTGCCA
GCGCCCTAGCGCCCGCTCCTTTCGCTTTCTTCCCTTCCTTTCTCGCCACGTTCGCCGGCT
TTCCCCGTCAAGCTCTAAATCGGGGGCTCCCTTTAGGGTTCCGATTTAGTGCTTTACGGC
ACCTCGACCCCAAAAAACTTGATTAGGGTGATGGTTCACGTAGTGGGCCATCGCCCTGAT
AGACGGTTTTTCGCCCTTTGACGTTGGAGTCCACGTTCTTTAATAGTGGACTCTTGTTCC
AAACTGGAACAACACTCAACCCTATCTCGGTCTATTCTTTTGATTTATAAGGGATTTTGC
CGATTTCGGCCTATTGGTTAAAAAATGAGCTGATTTAACAAAAATTTAACGCGAATTTTA
ACAAAATATTAACGTTTACAATTTCAGGTGGCACTTTTCGGGGAAATGTGCGCGGAACCC
CTATTTGTTTATTTTTCTAAATACATTCAAATATGTATCCGCTCATGAATTAATTCTTAG
AAAAACTCATCGAGCATCAAATGAAACTGCAATTTATTCATATCAGGATTATCAATACCA
TATTTTTGAAAAAGCCGTTTCTGTAATGAAGGAGAAAACTCACCGAGGCAGTTCCATAGG
ATGGCAAGATCCTGGTATCGGTCTGCGATTCCGACTCGTCCAACATCAATACAACCTATT
AATTTCCCCTCGTCAAAAATAAGGTTATCAAGTGAGAAATCACCATGAGTGACGACTGAA
TCCGGTGAGAATGGCAAAAGTTTATGCATTTCTTTCCAGACTTGTTCAACAGGCCAGCCA
TTACGCTCGTCATCAAAATCACTCGCATCAACCAAACCGTTATTCATTCGTGATTGCGCC
TGAGCGAGACGAAATACGCGATCGCTGTTAAAAGGACAATTACAAACAGGAATCGAATGC
AACCGGCGCAGGAACACTGCCAGCGCATCAACAATATTTTCACCTGAATCAGGATATTCT
TCTAATACCTGGAATGCTGTTTTCCCGGGGATCGCAGTGGTGAGTAACCATGCATCATCA
GGAGTACGGATAAAATGCTTGATGGTCGGAAGAGGCATAAATTCCGTCAGCCAGTTTAGT
CTGACCATCTCATCTGTAACATCATTGGCAACGCTACCTTTGCCATGTTTCAGAAACAAC
TCTGGCGCATCGGGCTTCCCATACAATCGATAGATTGTCGCACCTGATTGCCCGACATTA
TCGCGAGCCCATTTATACCCATATAAATCAGCATCCATGTTGGAATTTAATCGCGGCCTA
GAGCAAGACGTTTCCCGTTGAATATGGCTCATAACACCCCTTGTATTACTGTTTATGTAA
GCAGACAGTTTTATTGTTCATGACCAAAATCCCTTAACGTGAGTTTTCGTTCCACTGAGC
GTCAGACCCCGTAGAAAAGATCAAAGGATCTTCTTGAGATCCTTTTTTTCTGCGCGTAAT
CTGCTGCTTGCAAACAAAAAAACCACCGCTACCAGCGGTGGTTTGTTTGCCGGATCAAGA
GCTACCAACTCTTTTTCCGAAGGTAACTGGCTTCAGCAGAGCGCAGATACCAAATACTGT
CCTTCTAGTGTAGCCGTAGTTAGGCCACCACTTCAAGAACTCTGTAGCACCGCCTACATA
CCTCGCTCTGCTAATCCTGTTACCAGTGGCTGCTGCCAGTGGCGATAAGTCGTGTCTTAC
CGGGTTGGACTCAAGACGATAGTTACCGGATAAGGCGCAGCGGTCGGGCTGAACGGGGGG
TTCGTGCACACAGCCCAGCTTGGAGCGAACGACCTACACCGAACTGAGATACCTACAGCG
TGAGCTATGAGAAAGCGCCACGCTTCCCGAAGGGAGAAAGGCGGACAGGTATCCGGTAAG
CGGCAGGGTCGGAACAGGAGAGCGCACGAGGGAGCTTCCAGGGGGAAACGCCTGGTATCT
TTATAGTCCTGTCGGGTTTCGCCACCTCTGACTTGAGCGTCGATTTTTGTGATGCTCGTC
AGGGGGGCGGAGCCTATGGAAAAACGCCAGCAACGCGGCCTTTTTACGGTTCCTGGCCTT
TTGCTGGCCTTTTGCTCACATGTTCTTTCCTGCGTTATCCCCTGATTCTGTGGATAACCG
TATTACCGCCTTTGAGTGAGCTGATACCGCTCGCCGCAGCCGAACGACCGAGCGCAGCGA
GTCAGTGAGCGAGGAAGCGGAAGAGCGCCTGATGCGGTATTTTCTCCTTACGCATCTGTG
CGGTATTTCACACCGCATATATGGTGCACTCTCAGTACAATCTGCTCTGATGCCGCATAG
TTAAGCCAGTATACACTCCGCTATCGCTACGTGACTGGGTCATGGCTGCGCCCCGACACC
CGCCAACACCCGCTGACGCGCCCTGACGGGCTTGTCTGCTCCCGGCATCCGCTTACAGAC
AAGCTGTGACCGTCTCCGGGAGCTGCATGTGTCAGAGGTTTTCACCGTCATCACCGAAAC
GCGCGAGGCAGCTGCGGTAAAGCTCATCAGCGTGGTCGTGAAGCGATTCACAGATGTCTG
CCTGTTCATCCGCGTCCAGCTCGTTGAGTTTCTCCAGAAGCGTTAATGTCTGGCTTCTGA
TAAAGCGGGCCATGTTAAGGGCGGTTTTTTCCTGTTTGGTCACTGATGCCTCCGTGTAAG
GGGGATTTCTGTTCATGGGGGTAATGATACCGATGAAACGAGAGAGGATGCTCACGATAC
GGGTTACTGATGATGAACATGCCCGGTTACTGGAACGTTGTGAGGGTAAACAACTGGCGG
TATGGATGCGGCGGGACCAGAGAAAAATCACTCAGGGTCAATGCCAGCGCTTCGTTAATA
CAGATGTAGGTGTTCCACAGGGTAGCCAGCAGCATCCTGCGATGCAGATCCGGAACATAA
TGGTGCAGGGCGCTGACTTCCGCGTTTCCAGACTTTACGAAACACGGAAACCGAAGACCA
TTCATGTTGTTGCTCAGGTCGCAGACGTTTTGCAGCAGCAGTCGCTTCACGTTCGCTCGC
GTATCGGTGATTCATTCTGCTAACCAGTAAGGCAACCCCGCCAGCCTAGCCGGGTCCTCA
ACGACAGGAGCACGATCATGCGCACCCGTGGGGCCGCCATGCCGGCGATAATGGCCTGCT
TCTCGCCGAAACGTTTGGTGGCGGGACCAGTGACGAAGGCTTGAGCGAGGGCGTGCAAGA
TTCCGAATACCGCAAGCGACAGGCCGATCATCGTCGCGCTCCAGCGAAAGCGGTCCTCGC
CGAAAATGACCCAGAGCGCTGCCGGCACCTGTCCTACGAGTTGCATGATAAAGAAGACAG
TCATAAGTGCGGCGACGATAGTCATGCCCCGCGCCCACCGGAAGGAGCTGACTGGGTTGA
AGGCTCTCAAGGGCATCGGTCGAGATCCCGGTGCCTAATGAGTGAGCTAACTTACATTAA
TTGCGTTGCGCTCACTGCCCGCTTTCCAGTCGGGAAACCTGTCGTGCCAGCTGCATTAAT
GAATCGGCCAACGCGCGGGGAGAGGCGGTTTGCGTATTGGGCGCCAGGGTGGTTTTTCTT
TTCACCAGTGAGACGGGCAACAGCTGATTGCCCTTCACCGCCTGGCCCTGAGAGAGTTGC
AGCAAGCGGTCCACGCTGGTTTGCCCCAGCAGGCGAAAATCCTGTTTGATGGTGGTTAAC
GGCGGGATATAACATGAGCTGTCTTCGGTATCGTCGTATCCCACTACCGAGATATCCGCA
CCAACGCGCAGCCCGGACTCGGTAATGGCGCGCATTGCGCCCAGCGCCATCTGATCGTTG
GCAACCAGCATCGCAGTGGGAACGATGCCCTCATTCAGCATTTGCATGGTTTGTTGAAAA
CCGGACATGGCACTCCAGTCGCCTTCCCGTTCCGCTATCGGCTGAATTTGATTGCGAGTG
AGATATTTATGCCAGCCAGCCAGACGCAGACGCGCCGAGACAGAACTTAATGGGCCCGCT
AACAGCGCGATTTGCTGGTGACCCAATGCGACCAGATGCTCCACGCCCAGTCGCGTACCG
TCTTCATGGGAGAAAATAATACTGTTGATGGGTGTCTGGTCAGAGACATCAAGAAATAAC
GCCGGAACATTAGTGCAGGCAGCTTCCACAGCAATGGCATCCTGGTCATCCAGCGGATAG
TTAATGATCAGCCCACTGACGCGTTGCGCGAGAAGATTGTGCACCGCCGCTTTACAGGCT
TCGACGCCGCTTCGTTCTACCATCGACACCACCACGCTGGCACCCAGTTGATCGGCGCGA
GATTTAATCGCCGCGACAATTTGCGACGGCGCGTGCAGGGCCAGACTGGAGGTGGCAACG
CCAATCAGCAACGACTGTTTGCCCGCCAGTTGTTGTGCCACGCGGTTGGGAATGTAATTC
AGCTCCGCCATCGCCGCTTCCACTTTTTCCCGCGTTTTCGCAGAAACGTGGCTGGCCTGG
TTCACCACGCGGGAAACGGTCTGATAAGAGACACCGGCATACTCTGCGACATCGTATAAC
GTTACTGGTTTCACATTCACCACCCTGAATTGACTCTCTTCCGGGCGCTATCATGCCATA
CCGCGAAAGGTTTTGCGCCATTCGATGGTGTCCGGGATCTCGACGCTCTCCCTTATGCGA
CTCCTGCATTAGGAAGCAGCCCAGTAGTAGGTTGAGGCCGTTGAGCACCGCCGCCGCAAG
GAATGGTGCATGCAAGGAGATGGCGCCCAACAGTCCCCCGGCCACGGGGCCTGCCACCAT
ACCCACGCCGAAACAAGCGCTCATGAGCCCGAAGTGGCGAGCCCGATCTTCCCCATCGGT
GATGTCGGCGATATAGGCGCCAGCAACCGCACCTGTGGCGCCGGTGATGCCGGCCACGAT
GCGTCCGGCGTAGAGGATCGAGATCTCGATCCCGCGAAATTAATACGACTCACTATAGGG
GAATTGTGAGCGGATAACAATTCCCC
